# Supplementary material for: Visualizing influenza A virus assembly by in situ cryo-electron tomography
Source: Nat Commun. 2025 Oct 23;16:9394. doi: 10.1038/s41467-025-65117-z (PMC12550032; doi:10.1038/s41467-025-65117-z)
Supplement: Supplementary file 13 — Source Data [file 41467_2025_65117_MOESM13_ESM.zip]

Archive with 72 entries (61 files):
- fig_02_mno_sfig_02_defhi_vRNP_nearest_neighbor.csv
- fig_02_p_03_f_vRNP_cluster_membrane_distances.csv
- fig_04_q_M1_cylinder_lengths.csv
- fig_04_r_M1_radial_profile.csv
- fig_05_g_budding_lengths.csv
- fig_05_r_WSNdelHA_particle_counts.csv
- fig_05_t_MDCK_MDCKHA_WSNdelHA_M1-NP-ratio.csv
- fig_05_u_WSNdelHA_seg5_seg6_vRNA_qpcr.csv
- sfig_03_abc_hamembrane_quantification.csv
- sfig_04_b_colocalization.csv
- sfig_05_c_PB2_HA_NA_NP_NS1_M1_M2_WB_timeseries.csv
- sfig_05_d_segment_5_6_mRNA_vRNA_qpcr.csv
- sfig_06_j_colocalization.csv
- western_blots_uncropped/
- western_blots_uncropped/.~lock.WBMoritz.pptx#
- western_blots_uncropped/WB_summary.pptx
- western_blots_uncropped/fig_05_s_MDCKHA_M1-NP_ratio/
- western_blots_uncropped/fig_05_s_MDCKHA_M1-NP_ratio/fig_05_s_MDCKHA_M1-NP_ratio_replicate_1.tif
- western_blots_uncropped/fig_05_s_MDCKHA_M1-NP_ratio/fig_05_s_MDCKHA_M1-NP_ratio_replicate_2.tif
- western_blots_uncropped/fig_05_s_MDCKHA_M1-NP_ratio/fig_05_s_MDCKHA_M1-NP_ratio_replicate_3.tif
- western_blots_uncropped/sfig_05_c_PB2_HA_NA_NP_NS1_M1_M2_WB_timeseries/
- western_blots_uncropped/sfig_05_c_PB2_HA_NA_NP_NS1_M1_M2_WB_timeseries/R1R2_A549lines/
- western_blots_uncropped/sfig_05_c_PB2_HA_NA_NP_NS1_M1_M2_WB_timeseries/R1R2_A549lines/.DS_Store
- western_blots_uncropped/sfig_05_c_PB2_HA_NA_NP_NS1_M1_M2_WB_timeseries/R1R2_A549lines/12h_16h/
- western_blots_uncropped/sfig_05_c_PB2_HA_NA_NP_NS1_M1_M2_WB_timeseries/R1R2_A549lines/12h_16h/.DS_Store
- western_blots_uncropped/sfig_05_c_PB2_HA_NA_NP_NS1_M1_M2_WB_timeseries/R1R2_A549lines/12h_16h/Chlanda_exp1_12hpi_16hpi_M1/
- western_blots_uncropped/sfig_05_c_PB2_HA_NA_NP_NS1_M1_M2_WB_timeseries/R1R2_A549lines/12h_16h/Chlanda_exp1_12hpi_16hpi_M1/0001719_01_800.png
- western_blots_uncropped/sfig_05_c_PB2_HA_NA_NP_NS1_M1_M2_WB_timeseries/R1R2_A549lines/12h_16h/Chlanda_exp1_12hpi_16hpi_M1/0001719_01_800_M1-1.png
- western_blots_uncropped/sfig_05_c_PB2_HA_NA_NP_NS1_M1_M2_WB_timeseries/R1R2_A549lines/12h_16h/Chlanda_exp1_12hpi_16hpi_M1/0001719_01_800_M1.TIF
- western_blots_uncropped/sfig_05_c_PB2_HA_NA_NP_NS1_M1_M2_WB_timeseries/R1R2_A549lines/12h_16h/Chlanda_exp1_12hpi_16hpi_M1/0001719_01_TH.jpg
- western_blots_uncropped/sfig_05_c_PB2_HA_NA_NP_NS1_M1_M2_WB_timeseries/R1R2_A549lines/12h_16h/Chlanda_exp1_12hpi_16hpi_M1/0001719_01_scanner.log
- western_blots_uncropped/sfig_05_c_PB2_HA_NA_NP_NS1_M1_M2_WB_timeseries/R1R2_A549lines/12h_16h/Chlanda_exp2_12hpi_16hpi_M1/
- western_blots_uncropped/sfig_05_c_PB2_HA_NA_NP_NS1_M1_M2_WB_timeseries/R1R2_A549lines/12h_16h/Chlanda_exp2_12hpi_16hpi_M1/0001721_01_800.png
- western_blots_uncropped/sfig_05_c_PB2_HA_NA_NP_NS1_M1_M2_WB_timeseries/R1R2_A549lines/12h_16h/Chlanda_exp2_12hpi_16hpi_M1/0001721_01_800_M1-1.png
- western_blots_uncropped/sfig_05_c_PB2_HA_NA_NP_NS1_M1_M2_WB_timeseries/R1R2_A549lines/12h_16h/Chlanda_exp2_12hpi_16hpi_M1/0001721_01_800_M1.TIF
- western_blots_uncropped/sfig_05_c_PB2_HA_NA_NP_NS1_M1_M2_WB_timeseries/R1R2_A549lines/12h_16h/Chlanda_exp2_12hpi_16hpi_M1/0001721_01_TH.jpg
- western_blots_uncropped/sfig_05_c_PB2_HA_NA_NP_NS1_M1_M2_WB_timeseries/R1R2_A549lines/12h_16h/Chlanda_exp2_12hpi_16hpi_M1/0001721_01_scanner.log
- western_blots_uncropped/sfig_05_c_PB2_HA_NA_NP_NS1_M1_M2_WB_timeseries/R1R2_A549lines/12h_16h/R1_12h16h_PB2_NP_actin_NS1_M2.png
- western_blots_uncropped/sfig_05_c_PB2_HA_NA_NP_NS1_M1_M2_WB_timeseries/R1R2_A549lines/12h_16h/R1_12h16h_PB2_NP_actin_NS1_M2.tif
- western_blots_uncropped/sfig_05_c_PB2_HA_NA_NP_NS1_M1_M2_WB_timeseries/R1R2_A549lines/12h_16h/R2_12h16h_PB2_NP_actin_NS1_M2.png
- western_blots_uncropped/sfig_05_c_PB2_HA_NA_NP_NS1_M1_M2_WB_timeseries/R1R2_A549lines/12h_16h/R2_12h16h_PB2_NP_actin_NS1_M2.tif
- western_blots_uncropped/sfig_05_c_PB2_HA_NA_NP_NS1_M1_M2_WB_timeseries/R1R2_A549lines/4h_8h/
- western_blots_uncropped/sfig_05_c_PB2_HA_NA_NP_NS1_M1_M2_WB_timeseries/R1R2_A549lines/4h_8h/.DS_Store
- western_blots_uncropped/sfig_05_c_PB2_HA_NA_NP_NS1_M1_M2_WB_timeseries/R1R2_A549lines/4h_8h/Chlanda_exp1_4hpi_8hpi_M1/
- western_blots_uncropped/sfig_05_c_PB2_HA_NA_NP_NS1_M1_M2_WB_timeseries/R1R2_A549lines/4h_8h/Chlanda_exp1_4hpi_8hpi_M1/0001718_01_800-1_M1.png
- western_blots_uncropped/sfig_05_c_PB2_HA_NA_NP_NS1_M1_M2_WB_timeseries/R1R2_A549lines/4h_8h/Chlanda_exp1_4hpi_8hpi_M1/0001718_01_800.TIF
- western_blots_uncropped/sfig_05_c_PB2_HA_NA_NP_NS1_M1_M2_WB_timeseries/R1R2_A549lines/4h_8h/Chlanda_exp1_4hpi_8hpi_M1/0001718_01_800.png
- western_blots_uncropped/sfig_05_c_PB2_HA_NA_NP_NS1_M1_M2_WB_timeseries/R1R2_A549lines/4h_8h/Chlanda_exp1_4hpi_8hpi_M1/0001718_01_TH.jpg
- western_blots_uncropped/sfig_05_c_PB2_HA_NA_NP_NS1_M1_M2_WB_timeseries/R1R2_A549lines/4h_8h/Chlanda_exp1_4hpi_8hpi_M1/0001718_01_scanner.log
- western_blots_uncropped/sfig_05_c_PB2_HA_NA_NP_NS1_M1_M2_WB_timeseries/R1R2_A549lines/4h_8h/Chlanda_exp2_4hpi_8hpi_M1/
- western_blots_uncropped/sfig_05_c_PB2_HA_NA_NP_NS1_M1_M2_WB_timeseries/R1R2_A549lines/4h_8h/Chlanda_exp2_4hpi_8hpi_M1/0001720_01_800-1_M1.png
- western_blots_uncropped/sfig_05_c_PB2_HA_NA_NP_NS1_M1_M2_WB_timeseries/R1R2_A549lines/4h_8h/Chlanda_exp2_4hpi_8hpi_M1/0001720_01_800.TIF
- western_blots_uncropped/sfig_05_c_PB2_HA_NA_NP_NS1_M1_M2_WB_timeseries/R1R2_A549lines/4h_8h/Chlanda_exp2_4hpi_8hpi_M1/0001720_01_800.png
- western_blots_uncropped/sfig_05_c_PB2_HA_NA_NP_NS1_M1_M2_WB_timeseries/R1R2_A549lines/4h_8h/Chlanda_exp2_4hpi_8hpi_M1/0001720_01_TH.jpg
- western_blots_uncropped/sfig_05_c_PB2_HA_NA_NP_NS1_M1_M2_WB_timeseries/R1R2_A549lines/4h_8h/Chlanda_exp2_4hpi_8hpi_M1/0001720_01_scanner.log
- western_blots_uncropped/sfig_05_c_PB2_HA_NA_NP_NS1_M1_M2_WB_timeseries/R1R2_A549lines/4h_8h/R1R24h8h_HA_actin_Mock.png
- western_blots_uncropped/sfig_05_c_PB2_HA_NA_NP_NS1_M1_M2_WB_timeseries/R1R2_A549lines/4h_8h/R1R24h8h_HA_actin_Mock.tif
- western_blots_uncropped/sfig_05_c_PB2_HA_NA_NP_NS1_M1_M2_WB_timeseries/R1R2_A549lines/4h_8h/R1R24h8h_mocks_PB2_NP_actin.png
- western_blots_uncropped/sfig_05_c_PB2_HA_NA_NP_NS1_M1_M2_WB_timeseries/R1R2_A549lines/4h_8h/R1R24h8h_mocks_PB2_NP_actin.tif
- western_blots_uncropped/sfig_05_c_PB2_HA_NA_NP_NS1_M1_M2_WB_timeseries/R1R2_A549lines/4h_8h/R1R2_4h8h_HA_actin.tif
- western_blots_uncropped/sfig_05_c_PB2_HA_NA_NP_NS1_M1_M2_WB_timeseries/R1R2_A549lines/4h_8h/R1R2_4h8h_NS1.png
- western_blots_uncropped/sfig_05_c_PB2_HA_NA_NP_NS1_M1_M2_WB_timeseries/R1R2_A549lines/4h_8h/R1R2_4h8h_NS1.tif
- western_blots_uncropped/sfig_05_c_PB2_HA_NA_NP_NS1_M1_M2_WB_timeseries/R1R2_A549lines/4h_8h/R1R2_4h8h_PB2_NP_Actin.tif
- western_blots_uncropped/sfig_05_c_PB2_HA_NA_NP_NS1_M1_M2_WB_timeseries/R1R2_A549lines/4h_8h/R1_M2_actin.png
- western_blots_uncropped/sfig_05_c_PB2_HA_NA_NP_NS1_M1_M2_WB_timeseries/R1R2_A549lines/4h_8h/R1_M2_actin.tif
- western_blots_uncropped/sfig_05_c_PB2_HA_NA_NP_NS1_M1_M2_WB_timeseries/R1R2_A549lines/4h_8h/R2_M2_actin.png
- western_blots_uncropped/sfig_05_c_PB2_HA_NA_NP_NS1_M1_M2_WB_timeseries/R1R2_A549lines/4h_8h/R2_M2_actin.tif
- western_blots_uncropped/sfig_05_c_PB2_HA_NA_NP_NS1_M1_M2_WB_timeseries/R3_A549lines/
- western_blots_uncropped/sfig_05_c_PB2_HA_NA_NP_NS1_M1_M2_WB_timeseries/R3_A549lines/0001751_02_700_NS1.tif
- western_blots_uncropped/sfig_05_c_PB2_HA_NA_NP_NS1_M1_M2_WB_timeseries/R3_A549lines/0001751_02_800_actin_M1_M2.tif
- western_blots_uncropped/sfig_05_c_PB2_HA_NA_NP_NS1_M1_M2_WB_timeseries/R3_A549lines/Composite_NS1M1overlapping_actin_M2.tif
- western_blots_uncropped/sfig_05_c_PB2_HA_NA_NP_NS1_M1_M2_WB_timeseries/R3_A549lines/R3_PB2_HA_NP_actin_.tif
