# Supplementary material for: Visualizing influenza A virus assembly by in situ cryo-electron tomography
Source: Nat Commun. 2025 Oct 23;16:9394. doi: 10.1038/s41467-025-65117-z (PMC12550032; doi:10.1038/s41467-025-65117-z)
Supplement: Supplementary file 13 — Source Data [file 41467_2025_65117_MOESM13_ESM.zip › fig_02_mno_sfig_02_defhi_vRNP_nearest_neighbor.csv]

virus	cell_line	ts	model_path	vRNP_vRNP_distances	vRNP_membrane_distances	vRNP_membrane_zipper_distance	contour	shifted_vRNP	membrane_zippered	cluster_id thresh=0	cluster_size thresh=0	cluster_id thresh=0 size>=3	cluster_id thresh=1	cluster_size thresh=1	cluster_id thresh=1 size>=3	cluster_id thresh=2	cluster_size thresh=2	cluster_id thresh=2 size>=3	cluster_id thresh=3	cluster_size thresh=3	cluster_id thresh=3 size>=3	cluster_id thresh=4	cluster_size thresh=4	cluster_id thresh=4 size>=3	cluster_id thresh=5	cluster_size thresh=5	cluster_id thresh=5 size>=3	cluster_id thresh=6	cluster_size thresh=6	cluster_id thresh=6 size>=3	cluster_id thresh=7	cluster_size thresh=7	cluster_id thresh=7 size>=3	cluster_id thresh=8	cluster_size thresh=8	cluster_id thresh=8 size>=3	cluster_id thresh=9	cluster_size thresh=9	cluster_id thresh=9 size>=3	cluster_id thresh=10	cluster_size thresh=10	cluster_id thresh=10 size>=3	cluster_id thresh=11	cluster_size thresh=11	cluster_id thresh=11 size>=3	cluster_id thresh=12	cluster_size thresh=12	cluster_id thresh=12 size>=3	cluster_id thresh=13
PR8	A549-Rab11wt	210503_TS_01	../tomograms/PR8_Rab11wt_210503_TS_01/TS_01_rec.mod	14.91105904101259	22.463840738544143	43.24912184911419	1	False	True	0	1	-1	0	1	-1	0	1	-1	0	1	-1	0	1	-1	0	1	-1	0	1	-1	0	1	-1	0	1	-1	0	1	-1	0	1	-1	0	1	-1	0	1	-1	0
PR8	A549-Rab11wt	210503_TS_01	../tomograms/PR8_Rab11wt_210503_TS_01/TS_01_rec.mod	15.622775739763524	38.352582498160146	42.05490829110648	2	False	True	1	1	-1	1	1	-1	1	1	-1	1	1	-1	1	1	-1	1	1	-1	1	1	-1	1	1	-1	1	1	-1	1	1	-1	1	1	-1	1	1	-1	1	1	-1	1
PR8	A549-Rab11wt	210503_TS_01	../tomograms/PR8_Rab11wt_210503_TS_01/TS_01_rec.mod	17.853373846929085	22.720693971989785	25.51340224964317	3	False	True	2	1	-1	2	1	-1	2	1	-1	2	1	-1	2	1	-1	2	1	-1	2	1	-1	2	1	-1	2	1	-1	2	1	-1	2	1	-1	2	1	-1	2	1	-1	2
PR8	A549-Rab11wt	210503_TS_01	../tomograms/PR8_Rab11wt_210503_TS_01/TS_01_rec.mod	17.853373846929085	21.6669270792598	34.21233761620183	4	False	True	3	1	-1	3	1	-1	3	1	-1	3	1	-1	3	1	-1	3	1	-1	3	1	-1	3	1	-1	3	1	-1	3	1	-1	3	1	-1	3	1	-1	3	1	-1	3
PR8	A549-Rab11wt	210503_TS_01	../tomograms/PR8_Rab11wt_210503_TS_01/TS_01_rec.mod	18.752144223301407	18.445100982455422	37.59831554120369	5	False	True	4	1	-1	4	1	-1	4	1	-1	4	1	-1	4	1	-1	4	1	-1	4	1	-1	4	1	-1	4	1	-1	4	1	-1	4	1	-1	4	1	-1	4	1	-1	4
PR8	A549-Rab11wt	210503_TS_01	../tomograms/PR8_Rab11wt_210503_TS_01/TS_01_rec.mod	11.007686716665356	26.611653081622826	41.38657255822986	6	False	True	5	1	-1	5	1	-1	5	1	-1	5	1	-1	5	1	-1	5	1	-1	5	1	-1	5	1	-1	5	1	-1	5	1	-1	5	1	-1	5	1	-1	5	2	-1	5
PR8	A549-Rab11wt	210503_TS_01	../tomograms/PR8_Rab11wt_210503_TS_01/TS_01_rec.mod	18.54478657013153	19.942451677993365	34.765600947983444	7	False	True	6	1	-1	6	1	-1	6	1	-1	6	1	-1	6	1	-1	6	1	-1	6	1	-1	6	1	-1	6	1	-1	6	1	-1	6	1	-1	6	1	-1	6	1	-1	6
PR8	A549-Rab11wt	210503_TS_01	../tomograms/PR8_Rab11wt_210503_TS_01/TS_01_rec.mod	28.088216216589586	24.84742330654935	34.76808198612868	8	False	True	7	1	-1	7	1	-1	7	1	-1	7	1	-1	7	1	-1	7	1	-1	7	1	-1	7	1	-1	7	1	-1	7	1	-1	7	1	-1	7	1	-1	7	1	-1	7
PR8	A549-Rab11wt	210503_TS_01	../tomograms/PR8_Rab11wt_210503_TS_01/TS_01_rec.mod	31.57479225016828	21.234041123959134	37.716484171059285	9	False	True	8	1	-1	8	1	-1	8	1	-1	8	1	-1	8	1	-1	8	1	-1	8	1	-1	8	1	-1	8	1	-1	8	1	-1	8	1	-1	8	1	-1	8	1	-1	8
PR8	A549-Rab11wt	210503_TS_01	../tomograms/PR8_Rab11wt_210503_TS_01/TS_01_rec.mod	22.784548757752674	17.121475481978894	51.761256888411026	10	False	False	9	1	-1	9	1	-1	9	1	-1	9	1	-1	9	1	-1	9	1	-1	9	1	-1	9	1	-1	9	1	-1	9	1	-1	9	1	-1	9	1	-1	9	1	-1	9
PR8	A549-Rab11wt	210503_TS_01	../tomograms/PR8_Rab11wt_210503_TS_01/TS_01_rec.mod	16.598695654858602	26.147763999157707	64.51879835940466	11	False	False	10	1	-1	10	1	-1	10	1	-1	10	1	-1	10	1	-1	10	1	-1	10	1	-1	10	1	-1	10	1	-1	10	1	-1	10	1	-1	10	1	-1	10	1	-1	10
PR8	A549-Rab11wt	210503_TS_01	../tomograms/PR8_Rab11wt_210503_TS_01/TS_01_rec.mod	10.024265593442054	40.114107318400045	59.06905108165669	12	False	False	11	1	-1	11	1	-1	11	1	-1	11	1	-1	11	1	-1	11	1	-1	11	1	-1	11	1	-1	11	1	-1	11	1	-1	11	1	-1	11	2	-1	11	2	-1	11
PR8	A549-Rab11wt	210503_TS_01	../tomograms/PR8_Rab11wt_210503_TS_01/TS_01_rec.mod	12.407983895439479	34.529325408969264	34.20712174425231	13	False	True	12	1	-1	12	1	-1	12	1	-1	12	1	-1	12	1	-1	12	1	-1	12	1	-1	12	1	-1	12	1	-1	12	1	-1	12	1	-1	12	1	-1	12	1	-1	12
PR8	A549-Rab11wt	210503_TS_01	../tomograms/PR8_Rab11wt_210503_TS_01/TS_01_rec.mod	22.96148857595693	24.930768965520297	33.07239994483003	14	False	True	13	1	-1	13	1	-1	13	1	-1	13	1	-1	13	1	-1	13	1	-1	13	1	-1	13	1	-1	13	1	-1	13	1	-1	13	1	-1	13	1	-1	13	1	-1	13
PR8	A549-Rab11wt	210503_TS_01	../tomograms/PR8_Rab11wt_210503_TS_01/TS_01_rec.mod	11.3283214388795	28.290145392539927	29.795960192741077	15	False	True	14	1	-1	14	1	-1	14	1	-1	14	1	-1	14	1	-1	14	1	-1	14	1	-1	14	1	-1	14	1	-1	14	1	-1	14	1	-1	14	1	-1	14	2	-1	14
PR8	A549-Rab11wt	210503_TS_01	../tomograms/PR8_Rab11wt_210503_TS_01/TS_01_rec.mod	20.880880627636735	59.705050442840204	34.3396357160171	16	False	True	15	1	-1	15	1	-1	15	1	-1	15	1	-1	15	1	-1	15	1	-1	15	1	-1	15	1	-1	15	1	-1	15	1	-1	15	1	-1	15	1	-1	15	1	-1	15
PR8	A549-Rab11wt	210503_TS_01	../tomograms/PR8_Rab11wt_210503_TS_01/TS_01_rec.mod	13.311988515838973	14.96931084427435	32.10769733287355	17	False	True	16	1	-1	16	1	-1	16	1	-1	16	1	-1	16	1	-1	16	1	-1	16	1	-1	16	1	-1	16	1	-1	16	1	-1	16	1	-1	16	1	-1	16	1	-1	16
PR8	A549-Rab11wt	210503_TS_01	../tomograms/PR8_Rab11wt_210503_TS_01/TS_01_rec.mod	12.424213779739695	11.540587392890059	35.89266655521273	18	False	True	17	1	-1	17	1	-1	17	1	-1	17	1	-1	17	1	-1	17	1	-1	17	1	-1	17	1	-1	17	1	-1	17	1	-1	17	1	-1	17	1	-1	17	1	-1	17
PR8	A549-Rab11wt	210503_TS_01	../tomograms/PR8_Rab11wt_210503_TS_01/TS_01_rec.mod	28.512363986358192	27.589421853216322	30.296211708036395	19	False	True	18	1	-1	18	1	-1	18	1	-1	18	1	-1	18	1	-1	18	1	-1	18	1	-1	18	1	-1	18	1	-1	18	1	-1	18	1	-1	18	1	-1	18	1	-1	18
PR8	A549-Rab11wt	210503_TS_01	../tomograms/PR8_Rab11wt_210503_TS_01/TS_01_rec.mod	11.007686716665356	13.770698890829085	39.300808949516174	20	False	True	19	1	-1	19	1	-1	19	1	-1	19	1	-1	19	1	-1	19	1	-1	19	1	-1	19	1	-1	19	1	-1	19	1	-1	19	1	-1	19	1	-1	5	2	-1	5
PR8	A549-Rab11wt	210503_TS_01	../tomograms/PR8_Rab11wt_210503_TS_01/TS_01_rec.mod	14.655533327000455	19.614128149358162	36.097104753994515	21	False	True	20	1	-1	20	1	-1	20	1	-1	20	1	-1	20	1	-1	20	1	-1	20	1	-1	20	1	-1	20	1	-1	20	1	-1	20	1	-1	20	1	-1	19	1	-1	19
PR8	A549-Rab11wt	210503_TS_01	../tomograms/PR8_Rab11wt_210503_TS_01/TS_01_rec.mod	16.300492948417325	33.03192010173571	37.14512548493683	22	False	True	21	1	-1	21	1	-1	21	1	-1	21	1	-1	21	1	-1	21	1	-1	21	1	-1	21	1	-1	21	1	-1	21	1	-1	21	1	-1	21	1	-1	20	1	-1	20
PR8	A549-Rab11wt	210503_TS_01	../tomograms/PR8_Rab11wt_210503_TS_01/TS_01_rec.mod	14.701838985866399	41.00607973461858	36.39583665161821	23	False	True	22	1	-1	22	1	-1	22	1	-1	22	1	-1	22	1	-1	22	1	-1	22	1	-1	22	1	-1	22	1	-1	22	1	-1	22	1	-1	22	1	-1	21	1	-1	21
PR8	A549-Rab11wt	210503_TS_01	../tomograms/PR8_Rab11wt_210503_TS_01/TS_01_rec.mod	13.233800352556564	18.503609499729382	36.27213727394353	24	False	True	23	1	-1	23	1	-1	23	1	-1	23	1	-1	23	1	-1	23	1	-1	23	1	-1	23	1	-1	23	1	-1	23	1	-1	23	1	-1	23	1	-1	22	1	-1	22
PR8	A549-Rab11wt	210503_TS_01	../tomograms/PR8_Rab11wt_210503_TS_01/TS_01_rec.mod	12.976644916812583	15.740779536968121	36.68943738921797	25	False	True	24	1	-1	24	1	-1	24	1	-1	24	1	-1	24	1	-1	24	1	-1	24	1	-1	24	1	-1	24	1	-1	24	1	-1	24	1	-1	24	1	-1	23	1	-1	23
PR8	A549-Rab11wt	210503_TS_01	../tomograms/PR8_Rab11wt_210503_TS_01/TS_01_rec.mod	23.96705287825685	14.899436098901196	35.729437224722716	26	False	True	25	1	-1	25	1	-1	25	1	-1	25	1	-1	25	1	-1	25	1	-1	25	1	-1	25	1	-1	25	1	-1	25	1	-1	25	1	-1	25	1	-1	24	1	-1	24
PR8	A549-Rab11wt	210503_TS_01	../tomograms/PR8_Rab11wt_210503_TS_01/TS_01_rec.mod	14.38564832495981	26.219467435512087	37.595957194438704	27	False	True	26	1	-1	26	1	-1	26	1	-1	26	1	-1	26	1	-1	26	1	-1	26	1	-1	26	1	-1	26	1	-1	26	1	-1	26	1	-1	26	1	-1	25	1	-1	25
PR8	A549-Rab11wt	210503_TS_01	../tomograms/PR8_Rab11wt_210503_TS_01/TS_01_rec.mod	15.92125038928725	32.08009026407613	35.98094365692473	28	False	True	27	1	-1	27	1	-1	27	1	-1	27	1	-1	27	1	-1	27	1	-1	27	1	-1	27	1	-1	27	1	-1	27	1	-1	27	1	-1	27	1	-1	26	1	-1	26
PR8	A549-Rab11wt	210503_TS_01	../tomograms/PR8_Rab11wt_210503_TS_01/TS_01_rec.mod	15.92125038928725	83.93465542900172	34.33997085929853	29	False	True	28	1	-1	28	1	-1	28	1	-1	28	1	-1	28	1	-1	28	1	-1	28	1	-1	28	1	-1	28	1	-1	28	1	-1	28	1	-1	28	1	-1	27	1	-1	27
PR8	A549-Rab11wt	210503_TS_01	../tomograms/PR8_Rab11wt_210503_TS_01/TS_01_rec.mod	12.029747567418228	79.90923833575599	2.7071138563723935	30	False	True	29	1	-1	29	1	-1	29	1	-1	29	1	-1	29	1	-1	29	1	-1	29	1	-1	29	1	-1	29	1	-1	29	1	-1	29	1	-1	29	1	-1	28	1	-1	28
PR8	A549-Rab11wt	210503_TS_01	../tomograms/PR8_Rab11wt_210503_TS_01/TS_01_rec.mod	12.959814340967027	29.837998813130955	41.143776480077626	31	False	True	30	1	-1	30	1	-1	30	1	-1	30	1	-1	30	1	-1	30	1	-1	30	1	-1	30	1	-1	30	1	-1	30	1	-1	30	1	-1	30	1	-1	29	1	-1	29
PR8	A549-Rab11wt	210503_TS_01	../tomograms/PR8_Rab11wt_210503_TS_01/TS_01_rec.mod	12.083911484336848	31.996951234691867	2.7071138563723935	32	False	True	31	1	-1	31	1	-1	31	1	-1	31	1	-1	31	1	-1	31	1	-1	31	1	-1	31	1	-1	31	1	-1	31	1	-1	31	1	-1	31	1	-1	30	1	-1	30
PR8	A549-Rab11wt	210503_TS_01	../tomograms/PR8_Rab11wt_210503_TS_01/TS_01_rec.mod	22.39957809666167	22.034360152410017	3.2324547872659117	33	False	True	32	1	-1	32	1	-1	32	1	-1	32	1	-1	32	1	-1	32	1	-1	32	1	-1	32	1	-1	32	1	-1	32	1	-1	32	1	-1	32	1	-1	31	1	-1	31
PR8	A549-Rab11wt	210503_TS_01	../tomograms/PR8_Rab11wt_210503_TS_01/TS_01_rec.mod	13.435848146149938	22.588971735413814	41.508754966994594	34	False	True	33	1	-1	33	1	-1	33	1	-1	33	1	-1	33	1	-1	33	1	-1	33	1	-1	33	1	-1	33	1	-1	33	1	-1	33	1	-1	33	1	-1	32	1	-1	32
PR8	A549-Rab11wt	210503_TS_01	../tomograms/PR8_Rab11wt_210503_TS_01/TS_01_rec.mod	12.976644916812583	37.03035909435044	36.14745803098038	35	False	True	34	1	-1	34	1	-1	34	1	-1	34	1	-1	34	1	-1	34	1	-1	34	1	-1	34	1	-1	34	1	-1	34	1	-1	34	1	-1	34	1	-1	33	1	-1	23
PR8	A549-Rab11wt	210503_TS_01	../tomograms/PR8_Rab11wt_210503_TS_01/TS_01_rec.mod	11.18446146629594	35.048804152238894	33.75276865535829	36	False	True	35	1	-1	35	1	-1	35	1	-1	35	1	-1	35	1	-1	35	1	-1	35	1	-1	35	1	-1	35	1	-1	35	1	-1	35	1	-1	35	1	-1	34	2	-1	33
PR8	A549-Rab11wt	210503_TS_01	../tomograms/PR8_Rab11wt_210503_TS_01/TS_01_rec.mod	13.971096942556999	45.89307519957439	40.72142031439178	37	False	True	36	1	-1	36	1	-1	36	1	-1	36	1	-1	36	1	-1	36	1	-1	36	1	-1	36	1	-1	36	1	-1	36	1	-1	36	1	-1	36	1	-1	35	1	-1	34
PR8	A549-Rab11wt	210503_TS_01	../tomograms/PR8_Rab11wt_210503_TS_01/TS_01_rec.mod	18.552285239521247	24.043604527748975	38.20792545026211	38	False	True	37	1	-1	37	1	-1	37	1	-1	37	1	-1	37	1	-1	37	1	-1	37	1	-1	37	1	-1	37	1	-1	37	1	-1	37	1	-1	37	1	-1	36	1	-1	35
PR8	A549-Rab11wt	210503_TS_01	../tomograms/PR8_Rab11wt_210503_TS_01/TS_01_rec.mod	14.569765351976335	20.958482687312028	43.75953335988693	39	False	True	38	1	-1	38	1	-1	38	1	-1	38	1	-1	38	1	-1	38	1	-1	38	1	-1	38	1	-1	38	1	-1	38	1	-1	38	1	-1	38	1	-1	37	1	-1	36
PR8	A549-Rab11wt	210503_TS_01	../tomograms/PR8_Rab11wt_210503_TS_01/TS_01_rec.mod	23.49381064737777	65.1416843444367	38.167211052245946	40	False	True	39	1	-1	39	1	-1	39	1	-1	39	1	-1	39	1	-1	39	1	-1	39	1	-1	39	1	-1	39	1	-1	39	1	-1	39	1	-1	39	1	-1	38	1	-1	37
PR8	A549-Rab11wt	210503_TS_01	../tomograms/PR8_Rab11wt_210503_TS_01/TS_01_rec.mod	12.959814340967027	13.862118883871748	45.340945615501944	41	False	False	40	1	-1	40	1	-1	40	1	-1	40	1	-1	40	1	-1	40	1	-1	40	1	-1	40	1	-1	40	1	-1	40	1	-1	40	1	-1	40	1	-1	39	1	-1	29
PR8	A549-Rab11wt	210503_TS_01	../tomograms/PR8_Rab11wt_210503_TS_01/TS_01_rec.mod	18.552285239521247	25.69319054499302	37.54481143084097	42	False	True	41	1	-1	41	1	-1	41	1	-1	41	1	-1	41	1	-1	41	1	-1	41	1	-1	41	1	-1	41	1	-1	41	1	-1	41	1	-1	41	1	-1	40	1	-1	38
PR8	A549-Rab11wt	210503_TS_01	../tomograms/PR8_Rab11wt_210503_TS_01/TS_01_rec.mod	17.45605026583131	14.710922146697344	35.199258117823284	43	False	True	42	1	-1	42	1	-1	42	1	-1	42	1	-1	42	1	-1	42	1	-1	42	1	-1	42	1	-1	42	1	-1	42	1	-1	42	1	-1	42	1	-1	41	1	-1	39
PR8	A549-Rab11wt	210503_TS_01	../tomograms/PR8_Rab11wt_210503_TS_01/TS_01_rec.mod	16.893977211637417	36.67853409182338	2.5860459617087614	44	False	True	43	1	-1	43	1	-1	43	1	-1	43	1	-1	43	1	-1	43	1	-1	43	1	-1	43	1	-1	43	1	-1	43	1	-1	43	1	-1	43	1	-1	42	1	-1	40
PR8	A549-Rab11wt	210503_TS_01	../tomograms/PR8_Rab11wt_210503_TS_01/TS_01_rec.mod	14.38564832495981	29.003980831739938	35.00211920482192	45	False	True	44	1	-1	44	1	-1	44	1	-1	44	1	-1	44	1	-1	44	1	-1	44	1	-1	44	1	-1	44	1	-1	44	1	-1	44	1	-1	44	1	-1	43	1	-1	41
PR8	A549-Rab11wt	210503_TS_01	../tomograms/PR8_Rab11wt_210503_TS_01/TS_01_rec.mod	16.787399253453607	19.795995161498645	34.959648186527374	46	False	True	45	1	-1	45	1	-1	45	1	-1	45	1	-1	45	1	-1	45	1	-1	45	1	-1	45	1	-1	45	1	-1	45	1	-1	45	1	-1	45	1	-1	44	1	-1	42
PR8	A549-Rab11wt	210503_TS_01	../tomograms/PR8_Rab11wt_210503_TS_01/TS_01_rec.mod	13.529503368670076	28.973431937998757	37.5572194936502	47	False	True	46	1	-1	46	1	-1	46	1	-1	46	1	-1	46	1	-1	46	1	-1	46	1	-1	46	1	-1	46	1	-1	46	1	-1	46	1	-1	46	1	-1	45	1	-1	43
PR8	A549-Rab11wt	210503_TS_01	../tomograms/PR8_Rab11wt_210503_TS_01/TS_01_rec.mod	12.029747567418228	45.10271589183828	2.5860459617087614	48	False	True	47	1	-1	47	1	-1	47	1	-1	47	1	-1	47	1	-1	47	1	-1	47	1	-1	47	1	-1	47	1	-1	47	1	-1	47	1	-1	47	1	-1	46	1	-1	28
PR8	A549-Rab11wt	210503_TS_01	../tomograms/PR8_Rab11wt_210503_TS_01/TS_01_rec.mod	12.824609272698613	65.11531525295914	37.44307016497047	49	False	True	48	1	-1	48	1	-1	48	1	-1	48	1	-1	48	1	-1	48	1	-1	48	1	-1	48	1	-1	48	1	-1	48	1	-1	48	1	-1	48	1	-1	47	1	-1	44
PR8	A549-Rab11wt	210503_TS_01	../tomograms/PR8_Rab11wt_210503_TS_01/TS_01_rec.mod	12.824609272698613	15.711299351870755	36.646923837613755	50	False	True	49	1	-1	49	1	-1	49	1	-1	49	1	-1	49	1	-1	49	1	-1	49	1	-1	49	1	-1	49	1	-1	49	1	-1	49	1	-1	49	1	-1	48	1	-1	44
PR8	A549-Rab11wt	210503_TS_01	../tomograms/PR8_Rab11wt_210503_TS_01/TS_01_rec.mod	28.141327123868983	115.55984089879256	37.91244104435413	51	False	True	50	1	-1	50	1	-1	50	1	-1	50	1	-1	50	1	-1	50	1	-1	50	1	-1	50	1	-1	50	1	-1	50	1	-1	50	1	-1	50	1	-1	49	1	-1	45
PR8	A549-Rab11wt	210503_TS_01	../tomograms/PR8_Rab11wt_210503_TS_01/TS_01_rec.mod	23.300959122073344	148.57937283040582	36.919304195498114	52	False	True	51	1	-1	51	1	-1	51	1	-1	51	1	-1	51	1	-1	51	1	-1	51	1	-1	51	1	-1	51	1	-1	51	1	-1	51	1	-1	51	1	-1	50	1	-1	46
PR8	A549-Rab11wt	210503_TS_01	../tomograms/PR8_Rab11wt_210503_TS_01/TS_01_rec.mod	23.300959122073344	171.6895842375327	36.900480038924655	53	False	True	52	1	-1	52	1	-1	52	1	-1	52	1	-1	52	1	-1	52	1	-1	52	1	-1	52	1	-1	52	1	-1	52	1	-1	52	1	-1	52	1	-1	51	1	-1	47
PR8	A549-Rab11wt	210503_TS_01	../tomograms/PR8_Rab11wt_210503_TS_01/TS_01_rec.mod	15.065623026972657	17.26415959734166	37.60792630940953	54	False	True	53	1	-1	53	1	-1	53	1	-1	53	1	-1	53	1	-1	53	1	-1	53	1	-1	53	1	-1	53	1	-1	53	1	-1	53	1	-1	53	1	-1	52	1	-1	48
PR8	A549-Rab11wt	210503_TS_01	../tomograms/PR8_Rab11wt_210503_TS_01/TS_01_rec.mod	24.735901530149754	35.48678623003924	38.50195846396208	55	False	True	54	1	-1	54	1	-1	54	1	-1	54	1	-1	54	1	-1	54	1	-1	54	1	-1	54	1	-1	54	1	-1	54	1	-1	54	1	-1	54	1	-1	53	1	-1	49
PR8	A549-Rab11wt	210503_TS_01	../tomograms/PR8_Rab11wt_210503_TS_01/TS_01_rec.mod	15.852254901836783	26.172899201830504	39.397994010868295	56	False	True	55	1	-1	55	1	-1	55	1	-1	55	1	-1	55	1	-1	55	1	-1	55	1	-1	55	1	-1	55	1	-1	55	1	-1	55	1	-1	55	1	-1	54	1	-1	50
PR8	A549-Rab11wt	210503_TS_01	../tomograms/PR8_Rab11wt_210503_TS_01/TS_01_rec.mod	13.233800352556564	19.755055037059368	37.793507181644074	57	False	True	56	1	-1	56	1	-1	56	1	-1	56	1	-1	56	1	-1	56	1	-1	56	1	-1	56	1	-1	56	1	-1	56	1	-1	56	1	-1	56	1	-1	55	1	-1	51
PR8	A549-Rab11wt	210503_TS_01	../tomograms/PR8_Rab11wt_210503_TS_01/TS_01_rec.mod	17.01254599757522	48.03258237078403	39.970505361817985	58	False	True	57	1	-1	57	1	-1	57	1	-1	57	1	-1	57	1	-1	57	1	-1	57	1	-1	57	1	-1	57	1	-1	57	1	-1	57	1	-1	57	1	-1	56	1	-1	52
PR8	A549-Rab11wt	210503_TS_01	../tomograms/PR8_Rab11wt_210503_TS_01/TS_01_rec.mod	16.483144681077448	15.338328438725455	35.24002085505145	59	False	True	58	1	-1	58	1	-1	58	1	-1	58	1	-1	58	1	-1	58	1	-1	58	1	-1	58	1	-1	58	1	-1	58	1	-1	58	1	-1	58	1	-1	57	1	-1	53
PR8	A549-Rab11wt	210503_TS_01	../tomograms/PR8_Rab11wt_210503_TS_01/TS_01_rec.mod	39.124433456092525	47.81694637872847	37.93128177103344	60	False	True	59	1	-1	59	1	-1	59	1	-1	59	1	-1	59	1	-1	59	1	-1	59	1	-1	59	1	-1	59	1	-1	59	1	-1	59	1	-1	59	1	-1	58	1	-1	54
PR8	A549-Rab11wt	210503_TS_01	../tomograms/PR8_Rab11wt_210503_TS_01/TS_01_rec.mod	23.532480709009967	19.326697298403005	33.06227820280198	61	False	True	60	1	-1	60	1	-1	60	1	-1	60	1	-1	60	1	-1	60	1	-1	60	1	-1	60	1	-1	60	1	-1	60	1	-1	60	1	-1	60	1	-1	59	1	-1	55
PR8	A549-Rab11wt	210503_TS_01	../tomograms/PR8_Rab11wt_210503_TS_01/TS_01_rec.mod	14.655533327000455	24.143009715861908	34.38656380166809	62	False	True	61	1	-1	61	1	-1	61	1	-1	61	1	-1	61	1	-1	61	1	-1	61	1	-1	61	1	-1	61	1	-1	61	1	-1	61	1	-1	61	1	-1	60	1	-1	56
PR8	A549-Rab11wt	210503_TS_01	../tomograms/PR8_Rab11wt_210503_TS_01/TS_01_rec.mod	14.569765351976335	47.70456520793565	44.22436339220682	63	False	True	62	1	-1	62	1	-1	62	1	-1	62	1	-1	62	1	-1	62	1	-1	62	1	-1	62	1	-1	62	1	-1	62	1	-1	62	1	-1	62	1	-1	61	1	-1	57
PR8	A549-Rab11wt	210503_TS_01	../tomograms/PR8_Rab11wt_210503_TS_01/TS_01_rec.mod	15.500960783637629	47.19690874711814	47.78832190568711	64	False	False	63	1	-1	63	1	-1	63	1	-1	63	1	-1	63	1	-1	63	1	-1	63	1	-1	63	1	-1	63	1	-1	63	1	-1	63	1	-1	63	1	-1	62	1	-1	58
PR8	A549-Rab11wt	210503_TS_01	../tomograms/PR8_Rab11wt_210503_TS_01/TS_01_rec.mod	27.489249899221964	23.15546305666056	54.08865047874611	65	False	False	64	1	-1	64	1	-1	64	1	-1	64	1	-1	64	1	-1	64	1	-1	64	1	-1	64	1	-1	64	1	-1	64	1	-1	64	1	-1	64	1	-1	63	1	-1	59
PR8	A549-Rab11wt	210503_TS_01	../tomograms/PR8_Rab11wt_210503_TS_01/TS_01_rec.mod	28.468389295068416	16.107373441835307	40.12597689638865	66	False	True	65	1	-1	65	1	-1	65	1	-1	65	1	-1	65	1	-1	65	1	-1	65	1	-1	65	1	-1	65	1	-1	65	1	-1	65	1	-1	65	1	-1	64	1	-1	60
PR8	A549-Rab11wt	210503_TS_01	../tomograms/PR8_Rab11wt_210503_TS_01/TS_01_rec.mod	31.05719609050187	25.164717269519365	46.13478190616731	67	False	False	66	1	-1	66	1	-1	66	1	-1	66	1	-1	66	1	-1	66	1	-1	66	1	-1	66	1	-1	66	1	-1	66	1	-1	66	1	-1	66	1	-1	65	1	-1	61
PR8	A549-Rab11wt	210503_TS_01	../tomograms/PR8_Rab11wt_210503_TS_01/TS_01_rec.mod	20.72040210374157	33.35491225697063	34.980285998530384	68	False	True	67	1	-1	67	1	-1	67	1	-1	67	1	-1	67	1	-1	67	1	-1	67	1	-1	67	1	-1	67	1	-1	67	1	-1	67	1	-1	67	1	-1	66	1	-1	62
PR8	A549-Rab11wt	210503_TS_01	../tomograms/PR8_Rab11wt_210503_TS_01/TS_01_rec.mod	43.24381273341448	21.450483941183847	34.678454667126644	69	False	True	68	1	-1	68	1	-1	68	1	-1	68	1	-1	68	1	-1	68	1	-1	68	1	-1	68	1	-1	68	1	-1	68	1	-1	68	1	-1	68	1	-1	67	1	-1	63
PR8	A549-Rab11wt	210503_TS_01	../tomograms/PR8_Rab11wt_210503_TS_01/TS_01_rec.mod	20.89534804528776	98.5670695221802	56.76970645672103	70	False	False	69	1	-1	69	1	-1	69	1	-1	69	1	-1	69	1	-1	69	1	-1	69	1	-1	69	1	-1	69	1	-1	69	1	-1	69	1	-1	69	1	-1	68	1	-1	64
PR8	A549-Rab11wt	210503_TS_01	../tomograms/PR8_Rab11wt_210503_TS_01/TS_01_rec.mod	20.89534804528776	112.96736261559208	35.41626910593669	71	False	True	70	1	-1	70	1	-1	70	1	-1	70	1	-1	70	1	-1	70	1	-1	70	1	-1	70	1	-1	70	1	-1	70	1	-1	70	1	-1	70	1	-1	69	1	-1	65
PR8	A549-Rab11wt	210503_TS_01	../tomograms/PR8_Rab11wt_210503_TS_01/TS_01_rec.mod	42.752670728342764	70.31403134026667	46.30746354696546	72	False	False	71	1	-1	71	1	-1	71	1	-1	71	1	-1	71	1	-1	71	1	-1	71	1	-1	71	1	-1	71	1	-1	71	1	-1	71	1	-1	71	1	-1	70	1	-1	66
PR8	A549-Rab11wt	210503_TS_01	../tomograms/PR8_Rab11wt_210503_TS_01/TS_01_rec.mod	15.500960783637629	37.23221326211736	44.903851553275295	73	False	True	72	1	-1	72	1	-1	72	1	-1	72	1	-1	72	1	-1	72	1	-1	72	1	-1	72	1	-1	72	1	-1	72	1	-1	72	1	-1	72	1	-1	71	1	-1	67
PR8	A549-Rab11wt	210503_TS_01	../tomograms/PR8_Rab11wt_210503_TS_01/TS_01_rec.mod	13.097714635793176	20.186708674889108	34.738099086803395	74	False	True	73	1	-1	73	1	-1	73	1	-1	73	1	-1	73	1	-1	73	1	-1	73	1	-1	73	1	-1	73	1	-1	73	1	-1	73	1	-1	73	1	-1	72	1	-1	68
PR8	A549-Rab11wt	210503_TS_01	../tomograms/PR8_Rab11wt_210503_TS_01/TS_01_rec.mod	14.785408287940552	13.958799764598634	35.06186730458048	75	False	True	74	1	-1	74	1	-1	74	1	-1	74	1	-1	74	1	-1	74	1	-1	74	1	-1	74	1	-1	74	1	-1	74	1	-1	74	1	-1	74	1	-1	73	1	-1	69
PR8	A549-Rab11wt	210503_TS_01	../tomograms/PR8_Rab11wt_210503_TS_01/TS_01_rec.mod	13.393819806472946	29.37195135231815	38.97264610922981	76	False	True	75	1	-1	75	1	-1	75	1	-1	75	1	-1	75	1	-1	75	1	-1	75	1	-1	75	1	-1	75	1	-1	75	1	-1	75	1	-1	75	1	-1	74	1	-1	70
PR8	A549-Rab11wt	210503_TS_01	../tomograms/PR8_Rab11wt_210503_TS_01/TS_01_rec.mod	19.73308677659594	16.223611071634913	48.53049644731438	77	False	False	76	1	-1	76	1	-1	76	1	-1	76	1	-1	76	1	-1	76	1	-1	76	1	-1	76	1	-1	76	1	-1	76	1	-1	76	1	-1	76	1	-1	75	1	-1	71
PR8	A549-Rab11wt	210503_TS_01	../tomograms/PR8_Rab11wt_210503_TS_01/TS_01_rec.mod	15.64390201638979	25.230001228795327	53.48192927287888	78	False	False	77	1	-1	77	1	-1	77	1	-1	77	1	-1	77	1	-1	77	1	-1	77	1	-1	77	1	-1	77	1	-1	77	1	-1	77	1	-1	77	1	-1	76	1	-1	72
PR8	A549-Rab11wt	210503_TS_01	../tomograms/PR8_Rab11wt_210503_TS_01/TS_01_rec.mod	14.785408287940552	14.725402946032547	34.82396391929629	79	False	True	78	1	-1	78	1	-1	78	1	-1	78	1	-1	78	1	-1	78	1	-1	78	1	-1	78	1	-1	78	1	-1	78	1	-1	78	1	-1	78	1	-1	77	1	-1	73
PR8	A549-Rab11wt	210503_TS_01	../tomograms/PR8_Rab11wt_210503_TS_01/TS_01_rec.mod	18.163251346453478	24.392980666592557	36.61211991590449	80	False	True	79	1	-1	79	1	-1	79	1	-1	79	1	-1	79	1	-1	79	1	-1	79	1	-1	79	1	-1	79	1	-1	79	1	-1	79	1	-1	79	1	-1	78	1	-1	74
PR8	A549-Rab11wt	210503_TS_01	../tomograms/PR8_Rab11wt_210503_TS_01/TS_01_rec.mod	24.415914743309745	38.110804585458446	38.26839614654149	81	False	True	80	1	-1	80	1	-1	80	1	-1	80	1	-1	80	1	-1	80	1	-1	80	1	-1	80	1	-1	80	1	-1	80	1	-1	80	1	-1	80	1	-1	79	1	-1	75
PR8	A549-Rab11wt	210503_TS_01	../tomograms/PR8_Rab11wt_210503_TS_01/TS_01_rec.mod	13.40711686174755	40.28730174234447	37.78720041880765	82	False	True	81	1	-1	81	1	-1	81	1	-1	81	1	-1	81	1	-1	81	1	-1	81	1	-1	81	1	-1	81	1	-1	81	1	-1	81	1	-1	81	1	-1	80	1	-1	76
PR8	A549-Rab11wt	210503_TS_01	../tomograms/PR8_Rab11wt_210503_TS_01/TS_01_rec.mod	13.40711686174755	21.05647615147962	37.78720041880765	83	False	True	82	1	-1	82	1	-1	82	1	-1	82	1	-1	82	1	-1	82	1	-1	82	1	-1	82	1	-1	82	1	-1	82	1	-1	82	1	-1	82	1	-1	81	1	-1	77
PR8	A549-Rab11wt	210503_TS_01	../tomograms/PR8_Rab11wt_210503_TS_01/TS_01_rec.mod	16.977141988183984	55.45653959487967	37.63834101836108	84	False	True	83	1	-1	83	1	-1	83	1	-1	83	1	-1	83	1	-1	83	1	-1	83	1	-1	83	1	-1	83	1	-1	83	1	-1	83	1	-1	83	1	-1	82	1	-1	78
PR8	A549-Rab11wt	210503_TS_01	../tomograms/PR8_Rab11wt_210503_TS_01/TS_01_rec.mod	20.72040210374157	47.23453774395595	53.031084390911886	85	False	False	84	1	-1	84	1	-1	84	1	-1	84	1	-1	84	1	-1	84	1	-1	84	1	-1	84	1	-1	84	1	-1	84	1	-1	84	1	-1	84	1	-1	83	1	-1	79
PR8	A549-Rab11wt	210503_TS_01	../tomograms/PR8_Rab11wt_210503_TS_01/TS_01_rec.mod	20.167602463433077	54.47438564108397	41.28131610915258	86	False	True	85	1	-1	85	1	-1	85	1	-1	85	1	-1	85	1	-1	85	1	-1	85	1	-1	85	1	-1	85	1	-1	85	1	-1	85	1	-1	85	1	-1	84	1	-1	80
PR8	A549-Rab11wt	210503_TS_01	../tomograms/PR8_Rab11wt_210503_TS_01/TS_01_rec.mod	11.332464623607963	28.084314821210697	35.20919926880648	87	False	True	86	1	-1	86	1	-1	86	1	-1	86	1	-1	86	1	-1	86	1	-1	86	1	-1	86	1	-1	86	1	-1	86	1	-1	86	1	-1	86	1	-1	85	2	-1	81
PR8	A549-Rab11wt	210503_TS_01	../tomograms/PR8_Rab11wt_210503_TS_01/TS_01_rec.mod	17.75763123770586	18.75872715075928	21.3229644287041	88	False	True	87	1	-1	87	1	-1	87	1	-1	87	1	-1	87	1	-1	87	1	-1	87	1	-1	87	1	-1	87	1	-1	87	1	-1	87	1	-1	87	1	-1	86	1	-1	82
PR8	A549-Rab11wt	210503_TS_01	../tomograms/PR8_Rab11wt_210503_TS_01/TS_01_rec.mod	17.75763123770586	23.855457569085573	23.23973255886424	89	False	True	88	1	-1	88	1	-1	88	1	-1	88	1	-1	88	1	-1	88	1	-1	88	1	-1	88	1	-1	88	1	-1	88	1	-1	88	1	-1	88	1	-1	87	1	-1	83
PR8	A549-Rab11wt	210503_TS_01	../tomograms/PR8_Rab11wt_210503_TS_01/TS_01_rec.mod	20.167602463433077	28.301118237940717	33.43919507171554	90	False	True	89	1	-1	89	1	-1	89	1	-1	89	1	-1	89	1	-1	89	1	-1	89	1	-1	89	1	-1	89	1	-1	89	1	-1	89	1	-1	89	1	-1	88	1	-1	84
PR8	A549-Rab11wt	210503_TS_01	../tomograms/PR8_Rab11wt_210503_TS_01/TS_01_rec.mod	16.591878480945937	42.22323329585945	33.887853674241164	91	False	True	90	1	-1	90	1	-1	90	1	-1	90	1	-1	90	1	-1	90	1	-1	90	1	-1	90	1	-1	90	1	-1	90	1	-1	90	1	-1	90	1	-1	89	1	-1	85
PR8	A549-Rab11wt	210503_TS_01	../tomograms/PR8_Rab11wt_210503_TS_01/TS_01_rec.mod	16.858274922741423	38.46829478830926	28.96517311479596	92	False	True	91	1	-1	91	1	-1	91	1	-1	91	1	-1	91	1	-1	91	1	-1	91	1	-1	91	1	-1	91	1	-1	91	1	-1	91	1	-1	91	1	-1	90	1	-1	86
PR8	A549-Rab11wt	210503_TS_01	../tomograms/PR8_Rab11wt_210503_TS_01/TS_01_rec.mod	23.45011140998743	43.230729925926916	32.53647061468849	93	False	True	92	1	-1	92	1	-1	92	1	-1	92	1	-1	92	1	-1	92	1	-1	92	1	-1	92	1	-1	92	1	-1	92	1	-1	92	1	-1	92	1	-1	91	1	-1	87
PR8	A549-Rab11wt	210503_TS_01	../tomograms/PR8_Rab11wt_210503_TS_01/TS_01_rec.mod	16.591878480945937	49.06337839629893	37.60639409963821	94	False	True	93	1	-1	93	1	-1	93	1	-1	93	1	-1	93	1	-1	93	1	-1	93	1	-1	93	1	-1	93	1	-1	93	1	-1	93	1	-1	93	1	-1	92	1	-1	88
PR8	A549-Rab11wt	210503_TS_01	../tomograms/PR8_Rab11wt_210503_TS_01/TS_01_rec.mod	10.11411694349783	20.28478876978975	38.91145828974694	95	False	True	94	1	-1	94	1	-1	94	1	-1	94	1	-1	94	1	-1	94	1	-1	94	1	-1	94	1	-1	94	1	-1	94	1	-1	94	1	-1	94	2	-1	93	2	-1	89
PR8	A549-Rab11wt	210503_TS_01	../tomograms/PR8_Rab11wt_210503_TS_01/TS_01_rec.mod	12.583798296145972	31.546319204575013	41.15751795579945	96	False	True	95	1	-1	95	1	-1	95	1	-1	95	1	-1	95	1	-1	95	1	-1	95	1	-1	95	1	-1	95	1	-1	95	1	-1	95	1	-1	95	1	-1	94	1	-1	90
PR8	A549-Rab11wt	210503_TS_01	../tomograms/PR8_Rab11wt_210503_TS_01/TS_01_rec.mod	17.38900916146325	27.989033671110587	58.083264181291554	97	False	False	96	1	-1	96	1	-1	96	1	-1	96	1	-1	96	1	-1	96	1	-1	96	1	-1	96	1	-1	96	1	-1	96	1	-1	96	1	-1	96	1	-1	95	1	-1	91
PR8	A549-Rab11wt	210503_TS_01	../tomograms/PR8_Rab11wt_210503_TS_01/TS_01_rec.mod	18.163251346453478	31.09427509629292	30.824393847703522	98	False	True	97	1	-1	97	1	-1	97	1	-1	97	1	-1	97	1	-1	97	1	-1	97	1	-1	97	1	-1	97	1	-1	97	1	-1	97	1	-1	97	1	-1	96	1	-1	92
PR8	A549-Rab11wt	210503_TS_01	../tomograms/PR8_Rab11wt_210503_TS_01/TS_01_rec.mod	15.498473392621733	13.495222350571444	37.10469066172011	99	False	True	98	1	-1	98	1	-1	98	1	-1	98	1	-1	98	1	-1	98	1	-1	98	1	-1	98	1	-1	98	1	-1	98	1	-1	98	1	-1	98	1	-1	97	1	-1	93
PR8	A549-Rab11wt	210503_TS_01	../tomograms/PR8_Rab11wt_210503_TS_01/TS_01_rec.mod	23.532480709009967	29.61531738520804	35.62435005439709	100	False	True	99	1	-1	99	1	-1	99	1	-1	99	1	-1	99	1	-1	99	1	-1	99	1	-1	99	1	-1	99	1	-1	99	1	-1	99	1	-1	99	1	-1	98	1	-1	94
PR8	A549-Rab11wt	210503_TS_01	../tomograms/PR8_Rab11wt_210503_TS_01/TS_01_rec.mod	20.401218470102368	73.62336674140064	2.1390174463542206	101	False	True	100	1	-1	100	1	-1	100	1	-1	100	1	-1	100	1	-1	100	1	-1	100	1	-1	100	1	-1	100	1	-1	100	1	-1	100	1	-1	100	1	-1	99	1	-1	95
PR8	A549-Rab11wt	210503_TS_01	../tomograms/PR8_Rab11wt_210503_TS_01/TS_01_rec.mod	24.35377331455103	49.964627311086296	34.29294956348743	102	False	True	101	1	-1	101	1	-1	101	1	-1	101	1	-1	101	1	-1	101	1	-1	101	1	-1	101	1	-1	101	1	-1	101	1	-1	101	1	-1	101	1	-1	100	1	-1	96
PR8	A549-Rab11wt	210503_TS_01	../tomograms/PR8_Rab11wt_210503_TS_01/TS_01_rec.mod	18.676033002664905	39.32299615640981	58.67679124420304	103	False	False	102	1	-1	102	1	-1	102	1	-1	102	1	-1	102	1	-1	102	1	-1	102	1	-1	102	1	-1	102	1	-1	102	1	-1	102	1	-1	102	1	-1	101	1	-1	97
PR8	A549-Rab11wt	210503_TS_01	../tomograms/PR8_Rab11wt_210503_TS_01/TS_01_rec.mod	14.036769044930537	20.245597779289827	35.65214473980369	104	False	True	103	1	-1	103	1	-1	103	1	-1	103	1	-1	103	1	-1	103	1	-1	103	1	-1	103	1	-1	103	1	-1	103	1	-1	103	1	-1	103	1	-1	102	1	-1	98
PR8	A549-Rab11wt	210503_TS_01	../tomograms/PR8_Rab11wt_210503_TS_01/TS_01_rec.mod	32.303237476504044	32.42257806673262	57.87389128622421	105	False	False	104	1	-1	104	1	-1	104	1	-1	104	1	-1	104	1	-1	104	1	-1	104	1	-1	104	1	-1	104	1	-1	104	1	-1	104	1	-1	104	1	-1	103	1	-1	99
PR8	A549-Rab11wt	210503_TS_01	../tomograms/PR8_Rab11wt_210503_TS_01/TS_01_rec.mod	15.081150273644681	27.967110692353646	33.69843911513944	106	False	True	105	1	-1	105	1	-1	105	1	-1	105	1	-1	105	1	-1	105	1	-1	105	1	-1	105	1	-1	105	1	-1	105	1	-1	105	1	-1	105	1	-1	104	1	-1	100
PR8	A549-Rab11wt	210503_TS_01	../tomograms/PR8_Rab11wt_210503_TS_01/TS_01_rec.mod	14.95514832937148	56.52794915580676	37.502464031959605	107	False	True	106	1	-1	106	1	-1	106	1	-1	106	1	-1	106	1	-1	106	1	-1	106	1	-1	106	1	-1	106	1	-1	106	1	-1	106	1	-1	106	1	-1	105	1	-1	101
PR8	A549-Rab11wt	210503_TS_01	../tomograms/PR8_Rab11wt_210503_TS_01/TS_01_rec.mod	14.95514832937148	52.01503133618814	37.502464031959605	108	False	True	107	1	-1	107	1	-1	107	1	-1	107	1	-1	107	1	-1	107	1	-1	107	1	-1	107	1	-1	107	1	-1	107	1	-1	107	1	-1	107	1	-1	106	1	-1	102
PR8	A549-Rab11wt	210503_TS_01	../tomograms/PR8_Rab11wt_210503_TS_01/TS_01_rec.mod	14.797861073040435	26.52659776092097	35.150109534145415	109	False	True	108	1	-1	108	1	-1	108	1	-1	108	1	-1	108	1	-1	108	1	-1	108	1	-1	108	1	-1	108	1	-1	108	1	-1	108	1	-1	108	1	-1	107	1	-1	103
PR8	A549-Rab11wt	210503_TS_01	../tomograms/PR8_Rab11wt_210503_TS_01/TS_01_rec.mod	15.34372123363453	19.3040560814868	34.10100019956036	110	False	True	109	1	-1	109	1	-1	109	1	-1	109	1	-1	109	1	-1	109	1	-1	109	1	-1	109	1	-1	109	1	-1	109	1	-1	109	1	-1	109	1	-1	108	1	-1	104
PR8	A549-Rab11wt	210503_TS_01	../tomograms/PR8_Rab11wt_210503_TS_01/TS_01_rec.mod	13.900782205363097	20.101150062869742	64.57914685383435	111	False	False	110	1	-1	110	1	-1	110	1	-1	110	1	-1	110	1	-1	110	1	-1	110	1	-1	110	1	-1	110	1	-1	110	1	-1	110	1	-1	110	1	-1	109	1	-1	105
PR8	A549-Rab11wt	210503_TS_01	../tomograms/PR8_Rab11wt_210503_TS_01/TS_01_rec.mod	27.782409530699596	25.022563755060087	39.02031538727573	112	False	True	111	1	-1	111	1	-1	111	1	-1	111	1	-1	111	1	-1	111	1	-1	111	1	-1	111	1	-1	111	1	-1	111	1	-1	111	1	-1	111	1	-1	110	1	-1	106
PR8	A549-Rab11wt	210503_TS_01	../tomograms/PR8_Rab11wt_210503_TS_01/TS_01_rec.mod	19.73308677659594	24.123032307567257	49.41484057876615	113	False	False	112	1	-1	112	1	-1	112	1	-1	112	1	-1	112	1	-1	112	1	-1	112	1	-1	112	1	-1	112	1	-1	112	1	-1	112	1	-1	112	1	-1	111	1	-1	107
PR8	A549-Rab11wt	210503_TS_01	../tomograms/PR8_Rab11wt_210503_TS_01/TS_01_rec.mod	18.531697685678758	24.5894944187344	51.54396596018775	114	False	False	113	1	-1	113	1	-1	113	1	-1	113	1	-1	113	1	-1	113	1	-1	113	1	-1	113	1	-1	113	1	-1	113	1	-1	113	1	-1	113	1	-1	112	1	-1	108
PR8	A549-Rab11wt	210503_TS_01	../tomograms/PR8_Rab11wt_210503_TS_01/TS_01_rec.mod	17.606082397136735	50.69849323367911	36.37147196979874	115	False	True	114	1	-1	114	1	-1	114	1	-1	114	1	-1	114	1	-1	114	1	-1	114	1	-1	114	1	-1	114	1	-1	114	1	-1	114	1	-1	114	1	-1	113	1	-1	109
PR8	A549-Rab11wt	210503_TS_01	../tomograms/PR8_Rab11wt_210503_TS_01/TS_01_rec.mod	34.78150118312838	19.372656022171054	33.82396147234473	116	False	True	115	1	-1	115	1	-1	115	1	-1	115	1	-1	115	1	-1	115	1	-1	115	1	-1	115	1	-1	115	1	-1	115	1	-1	115	1	-1	115	1	-1	114	1	-1	110
PR8	A549-Rab11wt	210503_TS_01	../tomograms/PR8_Rab11wt_210503_TS_01/TS_01_rec.mod	13.696105092517968	47.89370945839714	36.68548904121997	117	False	True	116	1	-1	116	1	-1	116	1	-1	116	1	-1	116	1	-1	116	1	-1	116	1	-1	116	1	-1	116	1	-1	116	1	-1	116	1	-1	116	1	-1	115	1	-1	111
PR8	A549-Rab11wt	210503_TS_01	../tomograms/PR8_Rab11wt_210503_TS_01/TS_01_rec.mod	16.732100286742522	39.770106021293856	34.16601223993248	118	False	True	117	1	-1	117	1	-1	117	1	-1	117	1	-1	117	1	-1	117	1	-1	117	1	-1	117	1	-1	117	1	-1	117	1	-1	117	1	-1	117	1	-1	116	1	-1	112
PR8	A549-Rab11wt	210503_TS_01	../tomograms/PR8_Rab11wt_210503_TS_01/TS_01_rec.mod	29.142598618034512	25.475376284454292	3.235466178023575	119	False	True	118	1	-1	118	1	-1	118	1	-1	118	1	-1	118	1	-1	118	1	-1	118	1	-1	118	1	-1	118	1	-1	118	1	-1	118	1	-1	118	1	-1	117	1	-1	113
PR8	A549-Rab11wt	210503_TS_01	../tomograms/PR8_Rab11wt_210503_TS_01/TS_01_rec.mod	13.900782205363097	25.13754930882678	60.0386501775204	120	False	False	119	1	-1	119	1	-1	119	1	-1	119	1	-1	119	1	-1	119	1	-1	119	1	-1	119	1	-1	119	1	-1	119	1	-1	119	1	-1	119	1	-1	118	1	-1	114
PR8	A549-Rab11wt	210503_TS_01	../tomograms/PR8_Rab11wt_210503_TS_01/TS_01_rec.mod	11.3283214388795	23.580627019085785	32.06113611125072	121	False	True	120	1	-1	120	1	-1	120	1	-1	120	1	-1	120	1	-1	120	1	-1	120	1	-1	120	1	-1	120	1	-1	120	1	-1	120	1	-1	120	1	-1	14	2	-1	14
PR8	A549-Rab11wt	210503_TS_01	../tomograms/PR8_Rab11wt_210503_TS_01/TS_01_rec.mod	9.877863786198809	33.44863724253914	43.63801787661742	122	False	True	121	1	-1	121	1	-1	121	1	-1	121	1	-1	121	1	-1	121	1	-1	121	1	-1	121	1	-1	121	1	-1	121	1	-1	121	2	-1	121	2	-1	119	2	-1	115
PR8	A549-Rab11wt	210503_TS_01	../tomograms/PR8_Rab11wt_210503_TS_01/TS_01_rec.mod	20.880880627636735	50.689099291088844	35.27514760500029	123	False	True	122	1	-1	122	1	-1	122	1	-1	122	1	-1	122	1	-1	122	1	-1	122	1	-1	122	1	-1	122	1	-1	122	1	-1	122	1	-1	122	1	-1	120	1	-1	116
PR8	A549-Rab11wt	210503_TS_01	../tomograms/PR8_Rab11wt_210503_TS_01/TS_01_rec.mod	26.294383397827144	30.630650827357858	39.39391995356543	124	False	True	123	1	-1	123	1	-1	123	1	-1	123	1	-1	123	1	-1	123	1	-1	123	1	-1	123	1	-1	123	1	-1	123	1	-1	123	1	-1	123	1	-1	121	1	-1	117
PR8	A549-Rab11wt	210503_TS_01	../tomograms/PR8_Rab11wt_210503_TS_01/TS_01_rec.mod	11.969339891427177	55.80750897412556	39.29830442388721	125	False	True	124	1	-1	124	1	-1	124	1	-1	124	1	-1	124	1	-1	124	1	-1	124	1	-1	124	1	-1	124	1	-1	124	1	-1	124	1	-1	124	1	-1	122	2	-1	118
PR8	A549-Rab11wt	210503_TS_01	../tomograms/PR8_Rab11wt_210503_TS_01/TS_01_rec.mod	9.877863786198809	29.716124951931086	44.53824380745002	126	False	True	125	1	-1	125	1	-1	125	1	-1	125	1	-1	125	1	-1	125	1	-1	125	1	-1	125	1	-1	125	1	-1	125	1	-1	121	2	-1	121	2	-1	119	2	-1	115
PR8	A549-Rab11wt	210503_TS_01	../tomograms/PR8_Rab11wt_210503_TS_01/TS_01_rec.mod	12.407983895439479	28.32153548815966	33.79438491009954	127	False	True	126	1	-1	126	1	-1	126	1	-1	126	1	-1	126	1	-1	126	1	-1	126	1	-1	126	1	-1	126	1	-1	126	1	-1	125	1	-1	125	1	-1	123	1	-1	12
PR8	A549-Rab11wt	210503_TS_01	../tomograms/PR8_Rab11wt_210503_TS_01/TS_01_rec.mod	10.468139613310234	15.549148752966667	32.2863491522348	128	False	True	127	1	-1	127	1	-1	127	1	-1	127	1	-1	127	1	-1	127	1	-1	127	1	-1	127	1	-1	127	1	-1	127	1	-1	126	1	-1	126	2	-1	124	2	-1	119
PR8	A549-Rab11wt	210503_TS_01	../tomograms/PR8_Rab11wt_210503_TS_01/TS_01_rec.mod	10.468139613310234	20.33778561773065	34.686428433881694	129	False	True	128	1	-1	128	1	-1	128	1	-1	128	1	-1	128	1	-1	128	1	-1	128	1	-1	128	1	-1	128	1	-1	128	1	-1	127	1	-1	126	2	-1	124	2	-1	119
PR8	A549-Rab11wt	210503_TS_01	../tomograms/PR8_Rab11wt_210503_TS_01/TS_01_rec.mod	15.005220979782012	15.055442837526172	35.903699860523204	130	False	True	129	1	-1	129	1	-1	129	1	-1	129	1	-1	129	1	-1	129	1	-1	129	1	-1	129	1	-1	129	1	-1	129	1	-1	128	1	-1	127	1	-1	125	1	-1	120
PR8	A549-Rab11wt	210503_TS_01	../tomograms/PR8_Rab11wt_210503_TS_01/TS_01_rec.mod	28.252060473236146	32.084316482718855	34.94322899766912	131	False	True	130	1	-1	130	1	-1	130	1	-1	130	1	-1	130	1	-1	130	1	-1	130	1	-1	130	1	-1	130	1	-1	130	1	-1	129	1	-1	128	1	-1	126	1	-1	121
PR8	A549-Rab11wt	210503_TS_01	../tomograms/PR8_Rab11wt_210503_TS_01/TS_01_rec.mod	25.591009566480217	30.984217694369704	40.40614817002791	132	False	True	131	1	-1	131	1	-1	131	1	-1	131	1	-1	131	1	-1	131	1	-1	131	1	-1	131	1	-1	131	1	-1	131	1	-1	130	1	-1	129	1	-1	127	1	-1	122
PR8	A549-Rab11wt	210503_TS_01	../tomograms/PR8_Rab11wt_210503_TS_01/TS_01_rec.mod	16.048359268224615	14.37909391921831	31.895369005733524	133	False	True	132	1	-1	132	1	-1	132	1	-1	132	1	-1	132	1	-1	132	1	-1	132	1	-1	132	1	-1	132	1	-1	132	1	-1	131	1	-1	130	1	-1	128	1	-1	123
PR8	A549-Rab11wt	210503_TS_01	../tomograms/PR8_Rab11wt_210503_TS_01/TS_01_rec.mod	20.833806137848008	26.15889955521544	34.977136827825156	134	False	True	133	1	-1	133	1	-1	133	1	-1	133	1	-1	133	1	-1	133	1	-1	133	1	-1	133	1	-1	133	1	-1	133	1	-1	132	1	-1	131	1	-1	129	1	-1	124
PR8	A549-Rab11wt	210503_TS_01	../tomograms/PR8_Rab11wt_210503_TS_01/TS_01_rec.mod	22.39184486431554	10.390954713679037	33.663695110457105	135	False	True	134	1	-1	134	1	-1	134	1	-1	134	1	-1	134	1	-1	134	1	-1	134	1	-1	134	1	-1	134	1	-1	134	1	-1	133	1	-1	132	1	-1	130	1	-1	125
PR8	A549-Rab11wt	210503_TS_01	../tomograms/PR8_Rab11wt_210503_TS_01/TS_01_rec.mod	14.128189070924561	30.74312102605444	34.87524186385264	136	False	True	135	1	-1	135	1	-1	135	1	-1	135	1	-1	135	1	-1	135	1	-1	135	1	-1	135	1	-1	135	1	-1	135	1	-1	134	1	-1	133	1	-1	131	1	-1	126
PR8	A549-Rab11wt	210503_TS_01	../tomograms/PR8_Rab11wt_210503_TS_01/TS_01_rec.mod	12.762024873628299	78.15064585904781	30.567929736276223	137	False	True	136	1	-1	136	1	-1	136	1	-1	136	1	-1	136	1	-1	136	1	-1	136	1	-1	136	1	-1	136	1	-1	136	1	-1	135	1	-1	134	1	-1	132	1	-1	127
PR8	A549-Rab11wt	210503_TS_01	../tomograms/PR8_Rab11wt_210503_TS_01/TS_01_rec.mod	11.106011848284606	15.666086993353142	34.565333082211495	138	False	True	137	1	-1	137	1	-1	137	1	-1	137	1	-1	137	1	-1	137	1	-1	137	1	-1	137	1	-1	137	1	-1	137	1	-1	136	1	-1	135	1	-1	133	2	-1	128
PR8	A549-Rab11wt	210503_TS_01	../tomograms/PR8_Rab11wt_210503_TS_01/TS_01_rec.mod	29.966072857358867	60.680891788826855	34.96242313529363	139	False	True	138	1	-1	138	1	-1	138	1	-1	138	1	-1	138	1	-1	138	1	-1	138	1	-1	138	1	-1	138	1	-1	138	1	-1	137	1	-1	136	1	-1	134	1	-1	129
PR8	A549-Rab11wt	210503_TS_01	../tomograms/PR8_Rab11wt_210503_TS_01/TS_01_rec.mod	14.208199198855917	46.50651844583868	32.18249315082318	140	False	True	139	1	-1	139	1	-1	139	1	-1	139	1	-1	139	1	-1	139	1	-1	139	1	-1	139	1	-1	139	1	-1	139	1	-1	138	1	-1	137	1	-1	135	1	-1	130
PR8	A549-Rab11wt	210503_TS_01	../tomograms/PR8_Rab11wt_210503_TS_01/TS_01_rec.mod	11.498750923999076	26.591414025482738	53.02770292201556	141	False	False	140	1	-1	140	1	-1	140	1	-1	140	1	-1	140	1	-1	140	1	-1	140	1	-1	140	1	-1	140	1	-1	140	1	-1	139	1	-1	138	1	-1	136	2	-1	131
PR8	A549-Rab11wt	210503_TS_01	../tomograms/PR8_Rab11wt_210503_TS_01/TS_01_rec.mod	11.498750923999076	21.60543420243696	41.247077426050055	142	False	True	141	1	-1	141	1	-1	141	1	-1	141	1	-1	141	1	-1	141	1	-1	141	1	-1	141	1	-1	141	1	-1	141	1	-1	140	1	-1	139	1	-1	136	2	-1	131
PR8	A549-Rab11wt	210503_TS_01	../tomograms/PR8_Rab11wt_210503_TS_01/TS_01_rec.mod	13.219859924409986	50.629185169430414	33.51428463350425	143	False	True	142	1	-1	142	1	-1	142	1	-1	142	1	-1	142	1	-1	142	1	-1	142	1	-1	142	1	-1	142	1	-1	142	1	-1	141	1	-1	140	1	-1	137	1	-1	132
PR8	A549-Rab11wt	210503_TS_01	../tomograms/PR8_Rab11wt_210503_TS_01/TS_01_rec.mod	14.863996704731564	28.925724698517474	36.617682373155894	144	False	True	143	1	-1	143	1	-1	143	1	-1	143	1	-1	143	1	-1	143	1	-1	143	1	-1	143	1	-1	143	1	-1	143	1	-1	142	1	-1	141	1	-1	138	1	-1	133
PR8	A549-Rab11wt	210503_TS_01	../tomograms/PR8_Rab11wt_210503_TS_01/TS_01_rec.mod	24.771766473221177	74.50556233749111	33.750286031272566	145	False	True	144	1	-1	144	1	-1	144	1	-1	144	1	-1	144	1	-1	144	1	-1	144	1	-1	144	1	-1	144	1	-1	144	1	-1	143	1	-1	142	1	-1	139	1	-1	134
PR8	A549-Rab11wt	210503_TS_01	../tomograms/PR8_Rab11wt_210503_TS_01/TS_01_rec.mod	15.081150273644681	14.057421621820442	28.890391990836687	146	False	True	145	1	-1	145	1	-1	145	1	-1	145	1	-1	145	1	-1	145	1	-1	145	1	-1	145	1	-1	145	1	-1	145	1	-1	144	1	-1	143	1	-1	140	1	-1	135
PR8	A549-Rab11wt	210503_TS_01	../tomograms/PR8_Rab11wt_210503_TS_01/TS_01_rec.mod	22.758147551448797	34.67925954823778	33.260547403179565	147	False	True	146	1	-1	146	1	-1	146	1	-1	146	1	-1	146	1	-1	146	1	-1	146	1	-1	146	1	-1	146	1	-1	146	1	-1	145	1	-1	144	1	-1	141	1	-1	136
PR8	A549-Rab11wt	210503_TS_01	../tomograms/PR8_Rab11wt_210503_TS_01/TS_01_rec.mod	21.248958820162084	18.70467788600389	34.06770505277528	148	False	True	147	1	-1	147	1	-1	147	1	-1	147	1	-1	147	1	-1	147	1	-1	147	1	-1	147	1	-1	147	1	-1	147	1	-1	146	1	-1	145	1	-1	142	1	-1	137
PR8	A549-Rab11wt	210503_TS_01	../tomograms/PR8_Rab11wt_210503_TS_01/TS_01_rec.mod	15.896655632384999	29.10077531240474	33.30745314969987	149	False	True	148	1	-1	148	1	-1	148	1	-1	148	1	-1	148	1	-1	148	1	-1	148	1	-1	148	1	-1	148	1	-1	148	1	-1	147	1	-1	146	1	-1	143	1	-1	138
PR8	A549-Rab11wt	210503_TS_01	../tomograms/PR8_Rab11wt_210503_TS_01/TS_01_rec.mod	15.896655632384999	22.071144426327272	34.93706055811218	150	False	True	149	1	-1	149	1	-1	149	1	-1	149	1	-1	149	1	-1	149	1	-1	149	1	-1	149	1	-1	149	1	-1	149	1	-1	148	1	-1	147	1	-1	144	1	-1	139
PR8	A549-Rab11wt	210503_TS_01	../tomograms/PR8_Rab11wt_210503_TS_01/TS_01_rec.mod	22.521360486950485	33.427291556482956	37.231291634001806	151	False	True	150	1	-1	150	1	-1	150	1	-1	150	1	-1	150	1	-1	150	1	-1	150	1	-1	150	1	-1	150	1	-1	150	1	-1	149	1	-1	148	1	-1	145	1	-1	140
PR8	A549-Rab11wt	210503_TS_01	../tomograms/PR8_Rab11wt_210503_TS_01/TS_01_rec.mod	26.2156215623447	63.09273933970458	46.867536332085564	152	False	False	151	1	-1	151	1	-1	151	1	-1	151	1	-1	151	1	-1	151	1	-1	151	1	-1	151	1	-1	151	1	-1	151	1	-1	150	1	-1	149	1	-1	146	1	-1	141
PR8	A549-Rab11wt	210503_TS_01	../tomograms/PR8_Rab11wt_210503_TS_01/TS_01_rec.mod	26.2156215623447	72.90016930828804	30.11306488179961	153	False	True	152	1	-1	152	1	-1	152	1	-1	152	1	-1	152	1	-1	152	1	-1	152	1	-1	152	1	-1	152	1	-1	152	1	-1	151	1	-1	150	1	-1	147	1	-1	142
PR8	A549-Rab11wt	210503_TS_01	../tomograms/PR8_Rab11wt_210503_TS_01/TS_01_rec.mod	36.64007213001282	30.640359024196872	26.89351141023919	154	False	True	153	1	-1	153	1	-1	153	1	-1	153	1	-1	153	1	-1	153	1	-1	153	1	-1	153	1	-1	153	1	-1	153	1	-1	152	1	-1	151	1	-1	148	1	-1	143
PR8	A549-Rab11wt	210503_TS_01	../tomograms/PR8_Rab11wt_210503_TS_01/TS_01_rec.mod	19.587374900595318	52.86784973003551	32.14667947094698	155	False	True	154	1	-1	154	1	-1	154	1	-1	154	1	-1	154	1	-1	154	1	-1	154	1	-1	154	1	-1	154	1	-1	154	1	-1	153	1	-1	152	1	-1	149	1	-1	144
PR8	A549-Rab11wt	210503_TS_01	../tomograms/PR8_Rab11wt_210503_TS_01/TS_01_rec.mod	14.660637720362782	22.108540849558736	35.35756670307247	156	False	True	155	1	-1	155	1	-1	155	1	-1	155	1	-1	155	1	-1	155	1	-1	155	1	-1	155	1	-1	155	1	-1	155	1	-1	154	1	-1	153	1	-1	150	1	-1	145
PR8	A549-Rab11wt	210503_TS_01	../tomograms/PR8_Rab11wt_210503_TS_01/TS_01_rec.mod	15.715178858680416	18.478652835094312	33.86067069111572	157	False	True	156	1	-1	156	1	-1	156	1	-1	156	1	-1	156	1	-1	156	1	-1	156	1	-1	156	1	-1	156	1	-1	156	1	-1	155	1	-1	154	1	-1	151	1	-1	146
PR8	A549-Rab11wt	210503_TS_01	../tomograms/PR8_Rab11wt_210503_TS_01/TS_01_rec.mod	18.43641185192008	30.094850578491794	41.834413802323304	158	False	True	157	1	-1	157	1	-1	157	1	-1	157	1	-1	157	1	-1	157	1	-1	157	1	-1	157	1	-1	157	1	-1	157	1	-1	156	1	-1	155	1	-1	152	1	-1	147
PR8	A549-Rab11wt	210503_TS_01	../tomograms/PR8_Rab11wt_210503_TS_01/TS_01_rec.mod	26.067069459646188	20.795864537415635	39.62659191684092	159	False	True	158	1	-1	158	1	-1	158	1	-1	158	1	-1	158	1	-1	158	1	-1	158	1	-1	158	1	-1	158	1	-1	158	1	-1	157	1	-1	156	1	-1	153	1	-1	148
PR8	A549-Rab11wt	210503_TS_01	../tomograms/PR8_Rab11wt_210503_TS_01/TS_01_rec.mod	22.199971166523405	39.83787418355141	33.998486477753126	160	False	True	159	1	-1	159	1	-1	159	1	-1	159	1	-1	159	1	-1	159	1	-1	159	1	-1	159	1	-1	159	1	-1	159	1	-1	158	1	-1	157	1	-1	154	1	-1	149
PR8	A549-Rab11wt	210503_TS_01	../tomograms/PR8_Rab11wt_210503_TS_01/TS_01_rec.mod	12.798467271605272	33.58325748270068	47.31433329662679	161	False	False	160	1	-1	160	1	-1	160	1	-1	160	1	-1	160	1	-1	160	1	-1	160	1	-1	160	1	-1	160	1	-1	160	1	-1	159	1	-1	158	1	-1	155	1	-1	150
PR8	A549-Rab11wt	210503_TS_01	../tomograms/PR8_Rab11wt_210503_TS_01/TS_01_rec.mod	14.840299096103594	46.05857623478123	46.74713332758096	162	False	False	161	1	-1	161	1	-1	161	1	-1	161	1	-1	161	1	-1	161	1	-1	161	1	-1	161	1	-1	161	1	-1	161	1	-1	160	1	-1	159	1	-1	156	1	-1	151
PR8	A549-Rab11wt	210503_TS_01	../tomograms/PR8_Rab11wt_210503_TS_01/TS_01_rec.mod	15.050390662497584	24.85724667001489	34.641317109603484	163	False	True	162	1	-1	162	1	-1	162	1	-1	162	1	-1	162	1	-1	162	1	-1	162	1	-1	162	1	-1	162	1	-1	162	1	-1	161	1	-1	160	1	-1	157	1	-1	152
PR8	A549-Rab11wt	210503_TS_01	../tomograms/PR8_Rab11wt_210503_TS_01/TS_01_rec.mod	17.195294898242132	18.37732110896662	47.92439750717943	164	False	False	163	1	-1	163	1	-1	163	1	-1	163	1	-1	163	1	-1	163	1	-1	163	1	-1	163	1	-1	163	1	-1	163	1	-1	162	1	-1	161	1	-1	158	1	-1	153
PR8	A549-Rab11wt	210503_TS_01	../tomograms/PR8_Rab11wt_210503_TS_01/TS_01_rec.mod	18.084066157692614	25.76145216107789	38.212328134452044	165	False	True	164	1	-1	164	1	-1	164	1	-1	164	1	-1	164	1	-1	164	1	-1	164	1	-1	164	1	-1	164	1	-1	164	1	-1	163	1	-1	162	1	-1	159	1	-1	154
PR8	A549-Rab11wt	210503_TS_01	../tomograms/PR8_Rab11wt_210503_TS_01/TS_01_rec.mod	18.084066157692614	33.29520307785373	39.442103790976645	166	False	True	165	1	-1	165	1	-1	165	1	-1	165	1	-1	165	1	-1	165	1	-1	165	1	-1	165	1	-1	165	1	-1	165	1	-1	164	1	-1	163	1	-1	160	1	-1	155
PR8	A549-Rab11wt	210503_TS_01	../tomograms/PR8_Rab11wt_210503_TS_01/TS_01_rec.mod	20.86117737966757	27.954727520828403	39.00837656962016	167	False	True	166	1	-1	166	1	-1	166	1	-1	166	1	-1	166	1	-1	166	1	-1	166	1	-1	166	1	-1	166	1	-1	166	1	-1	165	1	-1	164	1	-1	161	1	-1	156
PR8	A549-Rab11wt	210503_TS_01	../tomograms/PR8_Rab11wt_210503_TS_01/TS_01_rec.mod	14.663886150443085	42.93640005700302	inf	168	False	False	167	1	-1	167	1	-1	167	1	-1	167	1	-1	167	1	-1	167	1	-1	167	1	-1	167	1	-1	167	1	-1	167	1	-1	166	1	-1	165	1	-1	162	1	-1	157
PR8	A549-Rab11wt	210503_TS_01	../tomograms/PR8_Rab11wt_210503_TS_01/TS_01_rec.mod	14.663886150443085	18.188931516219785	inf	169	False	False	168	1	-1	168	1	-1	168	1	-1	168	1	-1	168	1	-1	168	1	-1	168	1	-1	168	1	-1	168	1	-1	168	1	-1	167	1	-1	166	1	-1	163	1	-1	158
PR8	A549-Rab11wt	210503_TS_01	../tomograms/PR8_Rab11wt_210503_TS_01/TS_01_rec.mod	17.183446449043856	45.37005539225189	36.45516728826122	170	False	True	169	1	-1	169	1	-1	169	1	-1	169	1	-1	169	1	-1	169	1	-1	169	1	-1	169	1	-1	169	1	-1	169	1	-1	168	1	-1	167	1	-1	164	1	-1	159
PR8	A549-Rab11wt	210503_TS_01	../tomograms/PR8_Rab11wt_210503_TS_01/TS_01_rec.mod	14.870914896387923	18.415271483122343	55.631363525769196	171	False	False	170	1	-1	170	1	-1	170	1	-1	170	1	-1	170	1	-1	170	1	-1	170	1	-1	170	1	-1	170	1	-1	170	1	-1	169	1	-1	168	1	-1	165	1	-1	160
PR8	A549-Rab11wt	210503_TS_01	../tomograms/PR8_Rab11wt_210503_TS_01/TS_01_rec.mod	10.19764855363847	21.967642770084417	22.149226855104875	172	False	True	171	1	-1	171	1	-1	171	1	-1	171	1	-1	171	1	-1	171	1	-1	171	1	-1	171	1	-1	171	1	-1	171	1	-1	170	1	-1	169	2	-1	166	2	-1	161
PR8	A549-Rab11wt	210503_TS_01	../tomograms/PR8_Rab11wt_210503_TS_01/TS_01_rec.mod	13.641134319465968	13.436917636571941	23.279712755302477	173	False	True	172	1	-1	172	1	-1	172	1	-1	172	1	-1	172	1	-1	172	1	-1	172	1	-1	172	1	-1	172	1	-1	172	1	-1	171	1	-1	170	1	-1	167	1	-1	162
PR8	A549-Rab11wt	210503_TS_01	../tomograms/PR8_Rab11wt_210503_TS_01/TS_01_rec.mod	15.184817419698128	23.264846295530784	37.80680712921354	174	False	True	173	1	-1	173	1	-1	173	1	-1	173	1	-1	173	1	-1	173	1	-1	173	1	-1	173	1	-1	173	1	-1	173	1	-1	172	1	-1	171	1	-1	168	1	-1	163
PR8	A549-Rab11wt	210503_TS_01	../tomograms/PR8_Rab11wt_210503_TS_01/TS_01_rec.mod	12.67938463089796	12.423807339204643	23.020379073506437	175	False	True	174	1	-1	174	1	-1	174	1	-1	174	1	-1	174	1	-1	174	1	-1	174	1	-1	174	1	-1	174	1	-1	174	1	-1	173	1	-1	172	1	-1	169	1	-1	164
PR8	A549-Rab11wt	210503_TS_01	../tomograms/PR8_Rab11wt_210503_TS_01/TS_01_rec.mod	12.583798296145972	38.466947328079605	41.15751795579945	176	False	True	175	1	-1	175	1	-1	175	1	-1	175	1	-1	175	1	-1	175	1	-1	175	1	-1	175	1	-1	175	1	-1	175	1	-1	174	1	-1	173	1	-1	170	1	-1	90
PR8	A549-Rab11wt	210503_TS_01	../tomograms/PR8_Rab11wt_210503_TS_01/TS_01_rec.mod	16.92665165511927	26.95373195264109	21.841415119427406	177	False	True	176	1	-1	176	1	-1	176	1	-1	176	1	-1	176	1	-1	176	1	-1	176	1	-1	176	1	-1	176	1	-1	176	1	-1	175	1	-1	174	1	-1	171	1	-1	165
PR8	A549-Rab11wt	210503_TS_01	../tomograms/PR8_Rab11wt_210503_TS_01/TS_01_rec.mod	12.42293345623684	64.35634933234337	61.102999859387396	178	False	False	177	1	-1	177	1	-1	177	1	-1	177	1	-1	177	1	-1	177	1	-1	177	1	-1	177	1	-1	177	1	-1	177	1	-1	176	1	-1	175	1	-1	172	1	-1	166
PR8	A549-Rab11wt	210503_TS_01	../tomograms/PR8_Rab11wt_210503_TS_01/TS_01_rec.mod	15.397717363441904	23.626637830022293	25.58504818781905	179	False	True	178	1	-1	178	1	-1	178	1	-1	178	1	-1	178	1	-1	178	1	-1	178	1	-1	178	1	-1	178	1	-1	178	1	-1	177	1	-1	176	1	-1	173	1	-1	167
PR8	A549-Rab11wt	210503_TS_01	../tomograms/PR8_Rab11wt_210503_TS_01/TS_01_rec.mod	15.397717363441904	12.694892922428537	23.004093983816464	180	False	True	179	1	-1	179	1	-1	179	1	-1	179	1	-1	179	1	-1	179	1	-1	179	1	-1	179	1	-1	179	1	-1	179	1	-1	178	1	-1	177	1	-1	174	1	-1	168
PR8	A549-Rab11wt	210503_TS_01	../tomograms/PR8_Rab11wt_210503_TS_01/TS_01_rec.mod	15.247777475151475	19.1416507012211	60.87435939148517	181	False	False	180	1	-1	180	1	-1	180	1	-1	180	1	-1	180	1	-1	180	1	-1	180	1	-1	180	1	-1	180	1	-1	180	1	-1	179	1	-1	178	1	-1	175	1	-1	169
PR8	A549-Rab11wt	210503_TS_01	../tomograms/PR8_Rab11wt_210503_TS_01/TS_01_rec.mod	12.243135751709165	38.794331883785645	61.73916949521643	182	False	False	181	1	-1	181	1	-1	181	1	-1	181	1	-1	181	1	-1	181	1	-1	181	1	-1	181	1	-1	181	1	-1	181	1	-1	180	1	-1	179	1	-1	176	1	-1	166
PR8	A549-Rab11wt	210503_TS_01	../tomograms/PR8_Rab11wt_210503_TS_01/TS_01_rec.mod	12.243135751709165	52.666819453388925	62.89280541717224	183	False	False	182	1	-1	182	1	-1	182	1	-1	182	1	-1	182	1	-1	182	1	-1	182	1	-1	182	1	-1	182	1	-1	182	1	-1	181	1	-1	180	1	-1	177	1	-1	166
PR8	A549-Rab11wt	210503_TS_01	../tomograms/PR8_Rab11wt_210503_TS_01/TS_01_rec.mod	13.590089980912175	70.3127032501081	61.654423524217364	184	False	False	183	1	-1	183	1	-1	183	1	-1	183	1	-1	183	1	-1	183	1	-1	183	1	-1	183	1	-1	183	1	-1	183	1	-1	182	1	-1	181	1	-1	178	1	-1	170
PR8	A549-Rab11wt	210503_TS_01	../tomograms/PR8_Rab11wt_210503_TS_01/TS_01_rec.mod	12.091593072381439	19.538353251592135	32.10180586691517	185	False	True	184	1	-1	184	1	-1	184	1	-1	184	1	-1	184	1	-1	184	1	-1	184	1	-1	184	1	-1	184	1	-1	184	1	-1	183	1	-1	182	1	-1	179	1	-1	171
PR8	A549-Rab11wt	210503_TS_01	../tomograms/PR8_Rab11wt_210503_TS_01/TS_01_rec.mod	26.826945328899836	16.00372355423366	34.25228006717992	186	False	True	185	1	-1	185	1	-1	185	1	-1	185	1	-1	185	1	-1	185	1	-1	185	1	-1	185	1	-1	185	1	-1	185	1	-1	184	1	-1	183	1	-1	180	1	-1	172
PR8	A549-Rab11wt	210503_TS_01	../tomograms/PR8_Rab11wt_210503_TS_01/TS_01_rec.mod	46.18289911997932	10.971395650993806	41.049350098059314	187	False	True	186	1	-1	186	1	-1	186	1	-1	186	1	-1	186	1	-1	186	1	-1	186	1	-1	186	1	-1	186	1	-1	186	1	-1	185	1	-1	184	1	-1	181	1	-1	173
PR8	A549-Rab11wt	210503_TS_01	../tomograms/PR8_Rab11wt_210503_TS_01/TS_01_rec.mod	17.38900916146325	30.278339963450346	62.74014444805881	188	False	False	187	1	-1	187	1	-1	187	1	-1	187	1	-1	187	1	-1	187	1	-1	187	1	-1	187	1	-1	187	1	-1	187	1	-1	186	1	-1	185	1	-1	182	1	-1	174
PR8	A549-Rab11wt	210503_TS_01	../tomograms/PR8_Rab11wt_210503_TS_01/TS_01_rec.mod	15.64390201638979	20.349922281741716	54.01132813235252	189	False	False	188	1	-1	188	1	-1	188	1	-1	188	1	-1	188	1	-1	188	1	-1	188	1	-1	188	1	-1	188	1	-1	188	1	-1	187	1	-1	186	1	-1	183	1	-1	175
PR8	A549-Rab11wt	210503_TS_01	../tomograms/PR8_Rab11wt_210503_TS_01/TS_01_rec.mod	14.870914896387923	19.793335547846016	54.55179894130976	190	False	False	189	1	-1	189	1	-1	189	1	-1	189	1	-1	189	1	-1	189	1	-1	189	1	-1	189	1	-1	189	1	-1	189	1	-1	188	1	-1	187	1	-1	184	1	-1	176
PR8	A549-Rab11wt	210503_TS_01	../tomograms/PR8_Rab11wt_210503_TS_01/TS_01_rec.mod	18.190673697281866	57.06148120428374	36.97881660801762	191	False	True	190	1	-1	190	1	-1	190	1	-1	190	1	-1	190	1	-1	190	1	-1	190	1	-1	190	1	-1	190	1	-1	190	1	-1	189	1	-1	188	1	-1	185	1	-1	177
PR8	A549-Rab11wt	210503_TS_01	../tomograms/PR8_Rab11wt_210503_TS_01/TS_01_rec.mod	14.700363298027373	30.81769325048071	22.801262155420574	192	False	True	191	1	-1	191	1	-1	191	1	-1	191	1	-1	191	1	-1	191	1	-1	191	1	-1	191	1	-1	191	1	-1	191	1	-1	190	1	-1	189	1	-1	186	1	-1	178
PR8	A549-Rab11wt	210503_TS_01	../tomograms/PR8_Rab11wt_210503_TS_01/TS_01_rec.mod	25.28392709938753	24.097441764621877	52.3844950500214	193	False	False	192	1	-1	192	1	-1	192	1	-1	192	1	-1	192	1	-1	192	1	-1	192	1	-1	192	1	-1	192	1	-1	192	1	-1	191	1	-1	190	1	-1	187	1	-1	179
PR8	A549-Rab11wt	210503_TS_01	../tomograms/PR8_Rab11wt_210503_TS_01/TS_01_rec.mod	17.606082397136735	30.90470095873872	39.25486034043227	194	False	True	193	1	-1	193	1	-1	193	1	-1	193	1	-1	193	1	-1	193	1	-1	193	1	-1	193	1	-1	193	1	-1	193	1	-1	192	1	-1	191	1	-1	188	1	-1	180
PR8	A549-Rab11wt	210503_TS_01	../tomograms/PR8_Rab11wt_210503_TS_01/TS_01_rec.mod	14.966099996371891	15.221704637347006	37.86668880880862	195	False	True	194	1	-1	194	1	-1	194	1	-1	194	1	-1	194	1	-1	194	1	-1	194	1	-1	194	1	-1	194	1	-1	194	1	-1	193	1	-1	192	1	-1	189	1	-1	181
PR8	A549-Rab11wt	210503_TS_01	../tomograms/PR8_Rab11wt_210503_TS_01/TS_01_rec.mod	14.966099996371891	40.56397766444962	34.29928873761063	196	False	True	195	1	-1	195	1	-1	195	1	-1	195	1	-1	195	1	-1	195	1	-1	195	1	-1	195	1	-1	195	1	-1	195	1	-1	194	1	-1	193	1	-1	190	1	-1	182
PR8	A549-Rab11wt	210503_TS_01	../tomograms/PR8_Rab11wt_210503_TS_01/TS_01_rec.mod	14.72315214645355	27.394669690797535	31.7865124101182	197	False	True	196	1	-1	196	1	-1	196	1	-1	196	1	-1	196	1	-1	196	1	-1	196	1	-1	196	1	-1	196	1	-1	196	1	-1	195	1	-1	194	1	-1	191	1	-1	183
PR8	A549-Rab11wt	210503_TS_01	../tomograms/PR8_Rab11wt_210503_TS_01/TS_01_rec.mod	10.19764855363847	40.93436224241934	24.123098314436003	198	False	True	197	1	-1	197	1	-1	197	1	-1	197	1	-1	197	1	-1	197	1	-1	197	1	-1	197	1	-1	197	1	-1	197	1	-1	196	1	-1	169	2	-1	166	2	-1	161
PR8	A549-Rab11wt	210503_TS_01	../tomograms/PR8_Rab11wt_210503_TS_01/TS_01_rec.mod	26.624384568525336	48.28168388922451	38.97264610922981	199	False	True	198	1	-1	198	1	-1	198	1	-1	198	1	-1	198	1	-1	198	1	-1	198	1	-1	198	1	-1	198	1	-1	198	1	-1	197	1	-1	195	1	-1	192	1	-1	184
PR8	A549-Rab11wt	210503_TS_01	../tomograms/PR8_Rab11wt_210503_TS_01/TS_01_rec.mod	12.091593072381439	37.82018276694215	32.30133501748539	200	False	True	199	1	-1	199	1	-1	199	1	-1	199	1	-1	199	1	-1	199	1	-1	199	1	-1	199	1	-1	199	1	-1	199	1	-1	198	1	-1	196	1	-1	193	1	-1	171
PR8	A549-Rab11wt	210503_TS_01	../tomograms/PR8_Rab11wt_210503_TS_01/TS_01_rec.mod	42.05253619547885	17.32914926783602	67.20800090390694	201	False	False	200	1	-1	200	1	-1	200	1	-1	200	1	-1	200	1	-1	200	1	-1	200	1	-1	200	1	-1	200	1	-1	200	1	-1	199	1	-1	197	1	-1	194	1	-1	185
PR8	A549-Rab11wt	210503_TS_01	../tomograms/PR8_Rab11wt_210503_TS_01/TS_01_rec.mod	16.598695654858602	16.71841039497749	62.6190021197184	202	False	False	201	1	-1	201	1	-1	201	1	-1	201	1	-1	201	1	-1	201	1	-1	201	1	-1	201	1	-1	201	1	-1	201	1	-1	200	1	-1	198	1	-1	195	1	-1	186
PR8	A549-Rab11wt	210503_TS_01	../tomograms/PR8_Rab11wt_210503_TS_01/TS_01_rec.mod	13.077742849568084	35.06100731462257	68.88111129385267	203	False	False	202	1	-1	202	1	-1	202	1	-1	202	1	-1	202	1	-1	202	1	-1	202	1	-1	202	1	-1	202	1	-1	202	1	-1	201	1	-1	199	1	-1	196	1	-1	187
PR8	A549-Rab11wt	210503_TS_01	../tomograms/PR8_Rab11wt_210503_TS_01/TS_01_rec.mod	14.665750504917208	17.180382825405147	30.725490186812358	204	False	True	203	1	-1	203	1	-1	203	1	-1	203	1	-1	203	1	-1	203	1	-1	203	1	-1	203	1	-1	203	1	-1	203	1	-1	202	1	-1	200	1	-1	197	1	-1	188
PR8	A549-Rab11wt	210503_TS_01	../tomograms/PR8_Rab11wt_210503_TS_01/TS_01_rec.mod	18.96127344631667	11.38754715487849	43.429106308500224	205	False	True	204	1	-1	204	1	-1	204	1	-1	204	1	-1	204	1	-1	204	1	-1	204	1	-1	204	1	-1	204	1	-1	204	1	-1	203	1	-1	201	1	-1	198	1	-1	189
PR8	A549-Rab11wt	210503_TS_01	../tomograms/PR8_Rab11wt_210503_TS_01/TS_01_rec.mod	15.77519233072635	13.546030576130825	25.333670393733634	206	False	True	205	1	-1	205	1	-1	205	1	-1	205	1	-1	205	1	-1	205	1	-1	205	1	-1	205	1	-1	205	1	-1	205	1	-1	204	1	-1	202	1	-1	199	1	-1	190
PR8	A549-Rab11wt	210503_TS_01	../tomograms/PR8_Rab11wt_210503_TS_01/TS_01_rec.mod	21.943242372249713	9.809588518170692	23.17839168966925	207	False	True	206	1	-1	206	1	-1	206	1	-1	206	1	-1	206	1	-1	206	1	-1	206	1	-1	206	1	-1	206	1	-1	206	1	-1	205	1	-1	203	1	-1	200	1	-1	191
PR8	A549-Rab11wt	210503_TS_01	../tomograms/PR8_Rab11wt_210503_TS_01/TS_01_rec.mod	23.786325194848814	23.436088815651193	21.891331190668005	208	False	True	207	1	-1	207	1	-1	207	1	-1	207	1	-1	207	1	-1	207	1	-1	207	1	-1	207	1	-1	207	1	-1	207	1	-1	206	1	-1	204	1	-1	201	1	-1	192
PR8	A549-Rab11wt	210503_TS_01	../tomograms/PR8_Rab11wt_210503_TS_01/TS_01_rec.mod	15.948653869283927	57.912947929163956	35.04744080688693	209	False	True	208	1	-1	208	1	-1	208	1	-1	208	1	-1	208	1	-1	208	1	-1	208	1	-1	208	1	-1	208	1	-1	208	1	-1	207	1	-1	205	1	-1	202	1	-1	193
PR8	A549-Rab11wt	210503_TS_01	../tomograms/PR8_Rab11wt_210503_TS_01/TS_01_rec.mod	18.271942395113776	21.950569486554805	33.35849069398894	210	False	True	209	1	-1	209	1	-1	209	1	-1	209	1	-1	209	1	-1	209	1	-1	209	1	-1	209	1	-1	209	1	-1	209	1	-1	208	1	-1	206	1	-1	203	1	-1	194
PR8	A549-Rab11wt	210503_TS_01	../tomograms/PR8_Rab11wt_210503_TS_01/TS_01_rec.mod	19.946499783176797	37.41054539143381	34.425769525978964	211	False	True	210	1	-1	210	1	-1	210	1	-1	210	1	-1	210	1	-1	210	1	-1	210	1	-1	210	1	-1	210	1	-1	210	1	-1	209	1	-1	207	1	-1	204	1	-1	195
PR8	A549-Rab11wt	210503_TS_01	../tomograms/PR8_Rab11wt_210503_TS_01/TS_01_rec.mod	28.512363986358192	21.071817497003682	35.20480018345223	212	False	True	211	1	-1	211	1	-1	211	1	-1	211	1	-1	211	1	-1	211	1	-1	211	1	-1	211	1	-1	211	1	-1	211	1	-1	210	1	-1	208	1	-1	205	1	-1	196
PR8	A549-Rab11wt	210503_TS_01	../tomograms/PR8_Rab11wt_210503_TS_01/TS_01_rec.mod	16.041818790139967	96.6344152326682	54.66249640127006	213	False	False	212	1	-1	212	1	-1	212	1	-1	212	1	-1	212	1	-1	212	1	-1	212	1	-1	212	1	-1	212	1	-1	212	1	-1	211	1	-1	209	1	-1	206	1	-1	197
PR8	A549-Rab11wt	210503_TS_01	../tomograms/PR8_Rab11wt_210503_TS_01/TS_01_rec.mod	16.041818790139967	80.74852175169963	54.66249640127006	214	False	False	213	1	-1	213	1	-1	213	1	-1	213	1	-1	213	1	-1	213	1	-1	213	1	-1	213	1	-1	213	1	-1	213	1	-1	212	1	-1	210	1	-1	207	1	-1	198
PR8	A549-Rab11wt	210503_TS_01	../tomograms/PR8_Rab11wt_210503_TS_01/TS_01_rec.mod	20.10033719473102	33.11140993899692	51.970445138366784	215	False	False	214	1	-1	214	1	-1	214	1	-1	214	1	-1	214	1	-1	214	1	-1	214	1	-1	214	1	-1	214	1	-1	214	1	-1	213	1	-1	211	1	-1	208	1	-1	199
PR8	A549-Rab11wt	210503_TS_01	../tomograms/PR8_Rab11wt_210503_TS_01/TS_01_rec.mod	16.21022098714751	38.631959008023635	58.10972757407249	216	False	False	215	1	-1	215	1	-1	215	1	-1	215	1	-1	215	1	-1	215	1	-1	215	1	-1	215	1	-1	215	1	-1	215	1	-1	214	1	-1	212	1	-1	209	1	-1	200
PR8	A549-Rab11wt	210503_TS_01	../tomograms/PR8_Rab11wt_210503_TS_01/TS_01_rec.mod	15.743929492351725	69.5082255118188	73.75052212033484	217	False	False	216	1	-1	216	1	-1	216	1	-1	216	1	-1	216	1	-1	216	1	-1	216	1	-1	216	1	-1	216	1	-1	216	1	-1	215	1	-1	213	1	-1	210	1	-1	201
PR8	A549-Rab11wt	210503_TS_01	../tomograms/PR8_Rab11wt_210503_TS_01/TS_01_rec.mod	18.714441832406465	75.21689519411066	61.98216989687194	218	False	False	217	1	-1	217	1	-1	217	1	-1	217	1	-1	217	1	-1	217	1	-1	217	1	-1	217	1	-1	217	1	-1	217	1	-1	216	1	-1	214	1	-1	211	1	-1	202
PR8	A549-Rab11wt	210503_TS_01	../tomograms/PR8_Rab11wt_210503_TS_01/TS_01_rec.mod	11.322703254417235	20.361852014369155	37.028249543243554	219	False	True	218	1	-1	218	1	-1	218	1	-1	218	1	-1	218	1	-1	218	1	-1	218	1	-1	218	1	-1	218	1	-1	218	1	-1	217	1	-1	215	1	-1	212	2	-1	203
PR8	A549-Rab11wt	210503_TS_01	../tomograms/PR8_Rab11wt_210503_TS_01/TS_01_rec.mod	20.80513395555505	87.7979196792594	73.75052212033484	220	False	False	219	1	-1	219	1	-1	219	1	-1	219	1	-1	219	1	-1	219	1	-1	219	1	-1	219	1	-1	219	1	-1	219	1	-1	218	1	-1	216	1	-1	213	1	-1	204
PR8	A549-Rab11wt	210503_TS_01	../tomograms/PR8_Rab11wt_210503_TS_01/TS_01_rec.mod	20.007206275754882	18.447032500106946	73.75052212033484	221	False	False	220	1	-1	220	1	-1	220	1	-1	220	1	-1	220	1	-1	220	1	-1	220	1	-1	220	1	-1	220	1	-1	220	1	-1	219	1	-1	217	1	-1	214	1	-1	205
PR8	A549-Rab11wt	210503_TS_01	../tomograms/PR8_Rab11wt_210503_TS_01/TS_01_rec.mod	14.426704472180345	46.789253298677316	35.374669483419474	222	False	True	221	1	-1	221	1	-1	221	1	-1	221	1	-1	221	1	-1	221	1	-1	221	1	-1	221	1	-1	221	1	-1	221	1	-1	220	1	-1	218	1	-1	215	1	-1	206
PR8	A549-Rab11wt	210503_TS_01	../tomograms/PR8_Rab11wt_210503_TS_01/TS_01_rec.mod	18.837428588271667	35.204490198481565	35.374669483419474	223	False	True	222	1	-1	222	1	-1	222	1	-1	222	1	-1	222	1	-1	222	1	-1	222	1	-1	222	1	-1	222	1	-1	222	1	-1	221	1	-1	219	1	-1	216	1	-1	207
PR8	A549-Rab11wt	210503_TS_01	../tomograms/PR8_Rab11wt_210503_TS_01/TS_01_rec.mod	16.103058446112048	17.19780200772465	35.7611154039208	224	False	True	223	1	-1	223	1	-1	223	1	-1	223	1	-1	223	1	-1	223	1	-1	223	1	-1	223	1	-1	223	1	-1	223	1	-1	222	1	-1	220	1	-1	217	1	-1	208
PR8	A549-Rab11wt	210503_TS_01	../tomograms/PR8_Rab11wt_210503_TS_01/TS_01_rec.mod	22.698583670827645	13.702904764135054	53.025333021578845	225	False	False	224	1	-1	224	1	-1	224	1	-1	224	1	-1	224	1	-1	224	1	-1	224	1	-1	224	1	-1	224	1	-1	224	1	-1	223	1	-1	221	1	-1	218	1	-1	209
PR8	A549-Rab11wt	210503_TS_01	../tomograms/PR8_Rab11wt_210503_TS_01/TS_01_rec.mod	10.887428128901643	17.138517609086197	29.416365407223996	226	False	True	225	1	-1	225	1	-1	225	1	-1	225	1	-1	225	1	-1	225	1	-1	225	1	-1	225	1	-1	225	1	-1	225	1	-1	224	1	-1	222	2	-1	219	2	-1	210
PR8	A549-Rab11wt	210503_TS_01	../tomograms/PR8_Rab11wt_210503_TS_01/TS_01_rec.mod	16.68355135858997	29.903320980366292	73.75052212033484	227	False	False	226	1	-1	226	1	-1	226	1	-1	226	1	-1	226	1	-1	226	1	-1	226	1	-1	226	1	-1	226	1	-1	226	1	-1	225	1	-1	223	1	-1	220	1	-1	211
PR8	A549-Rab11wt	210503_TS_01	../tomograms/PR8_Rab11wt_210503_TS_01/TS_01_rec.mod	14.426704472180345	17.982483059802696	38.97893928241821	228	False	True	227	1	-1	227	1	-1	227	1	-1	227	1	-1	227	1	-1	227	1	-1	227	1	-1	227	1	-1	227	1	-1	227	1	-1	226	1	-1	224	1	-1	221	1	-1	212
PR8	A549-Rab11wt	210503_TS_01	../tomograms/PR8_Rab11wt_210503_TS_01/TS_01_rec.mod	18.499652506154916	25.756319129494884	42.93728368897875	229	False	True	228	1	-1	228	1	-1	228	1	-1	228	1	-1	228	1	-1	228	1	-1	228	1	-1	228	1	-1	228	1	-1	228	1	-1	227	1	-1	225	1	-1	222	1	-1	213
PR8	A549-Rab11wt	210503_TS_01	../tomograms/PR8_Rab11wt_210503_TS_01/TS_01_rec.mod	34.05594894129972	5.919230638577308	51.23999375814612	230	False	False	229	1	-1	229	1	-1	229	1	-1	229	1	-1	229	1	-1	229	1	-1	229	1	-1	229	1	-1	229	1	-1	229	1	-1	228	1	-1	226	1	-1	223	1	-1	214
PR8	A549-Rab11wt	210503_TS_01	../tomograms/PR8_Rab11wt_210503_TS_01/TS_01_rec.mod	18.837428588271667	22.085210451999373	35.374669483419474	231	False	True	230	1	-1	230	1	-1	230	1	-1	230	1	-1	230	1	-1	230	1	-1	230	1	-1	230	1	-1	230	1	-1	230	1	-1	229	1	-1	227	1	-1	224	1	-1	215
PR8	A549-Rab11wt	210503_TS_01	../tomograms/PR8_Rab11wt_210503_TS_01/TS_01_rec.mod	34.05594894129972	20.835786598051563	63.196099390854414	232	False	False	231	1	-1	231	1	-1	231	1	-1	231	1	-1	231	1	-1	231	1	-1	231	1	-1	231	1	-1	231	1	-1	231	1	-1	230	1	-1	228	1	-1	225	1	-1	216
PR8	A549-Rab11wt	210503_TS_01	../tomograms/PR8_Rab11wt_210503_TS_01/TS_01_rec.mod	27.910147377045224	15.27741513144561	33.19666777566555	233	False	True	232	1	-1	232	1	-1	232	1	-1	232	1	-1	232	1	-1	232	1	-1	232	1	-1	232	1	-1	232	1	-1	232	1	-1	231	1	-1	229	1	-1	226	1	-1	217
PR8	A549-Rab11wt	210503_TS_01	../tomograms/PR8_Rab11wt_210503_TS_01/TS_01_rec.mod	10.264168224026923	18.549290833394046	36.69831314490783	234	False	True	233	1	-1	233	1	-1	233	1	-1	233	1	-1	233	1	-1	233	1	-1	233	1	-1	233	1	-1	233	1	-1	233	1	-1	232	1	-1	230	2	-1	227	2	-1	218
PR8	A549-Rab11wt	210503_TS_01	../tomograms/PR8_Rab11wt_210503_TS_01/TS_01_rec.mod	10.264168224026923	19.61490049481024	38.68062499830473	235	False	True	234	1	-1	234	1	-1	234	1	-1	234	1	-1	234	1	-1	234	1	-1	234	1	-1	234	1	-1	234	1	-1	234	1	-1	233	1	-1	230	2	-1	227	2	-1	218
PR8	A549-Rab11wt	210503_TS_01	../tomograms/PR8_Rab11wt_210503_TS_01/TS_01_rec.mod	11.322703254417235	15.915214756118859	41.32514576062241	236	False	True	235	1	-1	235	1	-1	235	1	-1	235	1	-1	235	1	-1	235	1	-1	235	1	-1	235	1	-1	235	1	-1	235	1	-1	234	1	-1	231	1	-1	212	2	-1	203
PR8	A549-Rab11wt	210503_TS_01	../tomograms/PR8_Rab11wt_210503_TS_01/TS_01_rec.mod	15.365003553539806	26.04004279842189	54.18180039349936	237	False	False	236	1	-1	236	1	-1	236	1	-1	236	1	-1	236	1	-1	236	1	-1	236	1	-1	236	1	-1	236	1	-1	236	1	-1	235	1	-1	232	1	-1	228	1	-1	219
PR8	A549-Rab11wt	210503_TS_01	../tomograms/PR8_Rab11wt_210503_TS_01/TS_01_rec.mod	18.203068866910517	9.69294514293964	49.96986343296953	238	False	False	237	1	-1	237	1	-1	237	1	-1	237	1	-1	237	1	-1	237	1	-1	237	1	-1	237	1	-1	237	1	-1	237	1	-1	236	1	-1	233	1	-1	229	1	-1	220
PR8	A549-Rab11wt	210503_TS_01	../tomograms/PR8_Rab11wt_210503_TS_01/TS_01_rec.mod	15.130620086094401	47.20144094126645	32.38815877194641	239	False	True	238	1	-1	238	1	-1	238	1	-1	238	1	-1	238	1	-1	238	1	-1	238	1	-1	238	1	-1	238	1	-1	238	1	-1	237	1	-1	234	1	-1	230	1	-1	221
PR8	A549-Rab11wt	210503_TS_01	../tomograms/PR8_Rab11wt_210503_TS_01/TS_01_rec.mod	19.158540254830466	67.32237180017589	28.67919669467253	240	False	True	239	1	-1	239	1	-1	239	1	-1	239	1	-1	239	1	-1	239	1	-1	239	1	-1	239	1	-1	239	1	-1	239	1	-1	238	1	-1	235	1	-1	231	1	-1	222
PR8	A549-Rab11wt	210503_TS_01	../tomograms/PR8_Rab11wt_210503_TS_01/TS_01_rec.mod	18.714441832406465	66.9719624672743	54.66249640127006	241	False	False	240	1	-1	240	1	-1	240	1	-1	240	1	-1	240	1	-1	240	1	-1	240	1	-1	240	1	-1	240	1	-1	240	1	-1	239	1	-1	236	1	-1	232	1	-1	223
PR8	A549-Rab11wt	210503_TS_01	../tomograms/PR8_Rab11wt_210503_TS_01/TS_01_rec.mod	17.29020207940511	18.43511697686847	34.99059044058286	242	False	True	241	1	-1	241	1	-1	241	1	-1	241	1	-1	241	1	-1	241	1	-1	241	1	-1	241	1	-1	241	1	-1	241	1	-1	240	1	-1	237	1	-1	233	1	-1	224
PR8	A549-Rab11wt	210503_TS_01	../tomograms/PR8_Rab11wt_210503_TS_01/TS_01_rec.mod	22.997244764987162	41.96775518720059	77.0744921699721	243	False	False	242	1	-1	242	1	-1	242	1	-1	242	1	-1	242	1	-1	242	1	-1	242	1	-1	242	1	-1	242	1	-1	242	1	-1	241	1	-1	238	1	-1	234	1	-1	225
PR8	A549-Rab11wt	210503_TS_01	../tomograms/PR8_Rab11wt_210503_TS_01/TS_01_rec.mod	14.086322472495675	30.343672228940363	46.4845914710941	244	False	False	243	1	-1	243	1	-1	243	1	-1	243	1	-1	243	1	-1	243	1	-1	243	1	-1	243	1	-1	243	1	-1	243	1	-1	242	1	-1	239	1	-1	235	1	-1	226
PR8	A549-Rab11wt	210503_TS_01	../tomograms/PR8_Rab11wt_210503_TS_01/TS_01_rec.mod	17.909647975094998	20.604447469551033	51.407276979275615	245	False	False	244	1	-1	244	1	-1	244	1	-1	244	1	-1	244	1	-1	244	1	-1	244	1	-1	244	1	-1	244	1	-1	244	1	-1	243	1	-1	240	1	-1	236	1	-1	227
PR8	A549-Rab11wt	210503_TS_01	../tomograms/PR8_Rab11wt_210503_TS_01/TS_01_rec.mod	22.494497346776576	17.01386952291864	62.859975524810515	246	False	False	245	1	-1	245	1	-1	245	1	-1	245	1	-1	245	1	-1	245	1	-1	245	1	-1	245	1	-1	245	1	-1	245	1	-1	244	1	-1	241	1	-1	237	1	-1	228
PR8	A549-Rab11wt	210503_TS_01	../tomograms/PR8_Rab11wt_210503_TS_01/TS_01_rec.mod	14.851215340222629	20.8730472142774	42.38457576933485	247	False	True	246	1	-1	246	1	-1	246	1	-1	246	1	-1	246	1	-1	246	1	-1	246	1	-1	246	1	-1	246	1	-1	246	1	-1	245	1	-1	242	1	-1	238	1	-1	229
PR8	A549-Rab11wt	210503_TS_01	../tomograms/PR8_Rab11wt_210503_TS_01/TS_01_rec.mod	14.851215340222629	16.061605105098135	40.42051928994677	248	False	True	247	1	-1	247	1	-1	247	1	-1	247	1	-1	247	1	-1	247	1	-1	247	1	-1	247	1	-1	247	1	-1	247	1	-1	246	1	-1	243	1	-1	239	1	-1	230
PR8	A549-Rab11wt	210503_TS_01	../tomograms/PR8_Rab11wt_210503_TS_01/TS_01_rec.mod	17.21128647502806	30.024185485042594	38.04265896184581	249	False	True	248	1	-1	248	1	-1	248	1	-1	248	1	-1	248	1	-1	248	1	-1	248	1	-1	248	1	-1	248	1	-1	248	1	-1	247	1	-1	244	1	-1	240	1	-1	231
PR8	A549-Rab11wt	210503_TS_01	../tomograms/PR8_Rab11wt_210503_TS_01/TS_01_rec.mod	14.570917068921077	15.433890136134579	50.409343269406506	250	False	False	249	1	-1	249	1	-1	249	1	-1	249	1	-1	249	1	-1	249	1	-1	249	1	-1	249	1	-1	249	1	-1	249	1	-1	248	1	-1	245	1	-1	241	1	-1	232
PR8	A549-Rab11wt	210503_TS_01	../tomograms/PR8_Rab11wt_210503_TS_01/TS_01_rec.mod	14.086322472495675	17.50438520158387	49.118158296666564	251	False	False	250	1	-1	250	1	-1	250	1	-1	250	1	-1	250	1	-1	250	1	-1	250	1	-1	250	1	-1	250	1	-1	250	1	-1	249	1	-1	246	1	-1	242	1	-1	233
PR8	A549-Rab11wt	210503_TS_01	../tomograms/PR8_Rab11wt_210503_TS_01/TS_01_rec.mod	22.21196667000479	32.99110301801776	59.04151597905858	252	False	False	251	1	-1	251	1	-1	251	1	-1	251	1	-1	251	1	-1	251	1	-1	251	1	-1	251	1	-1	251	1	-1	251	1	-1	250	1	-1	247	1	-1	243	1	-1	234
PR8	A549-Rab11wt	210503_TS_01	../tomograms/PR8_Rab11wt_210503_TS_01/TS_01_rec.mod	17.29020207940511	23.94405263833717	35.85726624275925	253	False	True	252	1	-1	252	1	-1	252	1	-1	252	1	-1	252	1	-1	252	1	-1	252	1	-1	252	1	-1	252	1	-1	252	1	-1	251	1	-1	248	1	-1	244	1	-1	235
PR8	A549-Rab11wt	210503_TS_01	../tomograms/PR8_Rab11wt_210503_TS_01/TS_01_rec.mod	19.977932455024447	19.766877714757932	55.80018143532082	254	False	False	253	1	-1	253	1	-1	253	1	-1	253	1	-1	253	1	-1	253	1	-1	253	1	-1	253	1	-1	253	1	-1	253	1	-1	252	1	-1	249	1	-1	245	1	-1	236
PR8	A549-Rab11wt	210503_TS_01	../tomograms/PR8_Rab11wt_210503_TS_01/TS_01_rec.mod	10.5117331898079	85.52466353637475	58.9820244978507	255	False	False	254	1	-1	254	1	-1	254	1	-1	254	1	-1	254	1	-1	254	1	-1	254	1	-1	254	1	-1	254	1	-1	254	1	-1	253	1	-1	250	2	-1	246	2	-1	237
PR8	A549-Rab11wt	210503_TS_01	../tomograms/PR8_Rab11wt_210503_TS_01/TS_01_rec.mod	10.5117331898079	106.69872076284484	57.57621369521265	256	False	False	255	1	-1	255	1	-1	255	1	-1	255	1	-1	255	1	-1	255	1	-1	255	1	-1	255	1	-1	255	1	-1	255	1	-1	254	1	-1	250	2	-1	246	2	-1	237
PR8	A549-Rab11wt	210503_TS_01	../tomograms/PR8_Rab11wt_210503_TS_01/TS_01_rec.mod	17.32850351580642	56.657543937757325	49.37697617807182	257	False	False	256	1	-1	256	1	-1	256	1	-1	256	1	-1	256	1	-1	256	1	-1	256	1	-1	256	1	-1	256	1	-1	256	1	-1	255	1	-1	251	1	-1	247	1	-1	238
PR8	A549-Rab11wt	210503_TS_01	../tomograms/PR8_Rab11wt_210503_TS_01/TS_01_rec.mod	16.48204531762989	24.156140695649505	36.656403243927585	258	False	True	257	1	-1	257	1	-1	257	1	-1	257	1	-1	257	1	-1	257	1	-1	257	1	-1	257	1	-1	257	1	-1	257	1	-1	256	1	-1	252	1	-1	248	1	-1	239
PR8	A549-Rab11wt	210503_TS_01	../tomograms/PR8_Rab11wt_210503_TS_01/TS_01_rec.mod	35.37311377850499	32.95635379260299	36.37747696951627	259	False	True	258	1	-1	258	1	-1	258	1	-1	258	1	-1	258	1	-1	258	1	-1	258	1	-1	258	1	-1	258	1	-1	258	1	-1	257	1	-1	253	1	-1	249	1	-1	240
PR8	A549-Rab11wt	210503_TS_01	../tomograms/PR8_Rab11wt_210503_TS_01/TS_01_rec.mod	17.982813626482955	32.1185147307436	27.354426969510058	260	False	True	259	1	-1	259	1	-1	259	1	-1	259	1	-1	259	1	-1	259	1	-1	259	1	-1	259	1	-1	259	1	-1	259	1	-1	258	1	-1	254	1	-1	250	1	-1	241
PR8	A549-Rab11wt	210503_TS_01	../tomograms/PR8_Rab11wt_210503_TS_01/TS_01_rec.mod	17.982115515278142	46.95308322955485	26.495195984043825	261	False	True	260	1	-1	260	1	-1	260	1	-1	260	1	-1	260	1	-1	260	1	-1	260	1	-1	260	1	-1	260	1	-1	260	1	-1	259	1	-1	255	1	-1	251	1	-1	242
PR8	A549-Rab11wt	210503_TS_01	../tomograms/PR8_Rab11wt_210503_TS_01/TS_01_rec.mod	16.925854542954706	33.836976478585285	36.36835294651924	262	False	True	261	1	-1	261	1	-1	261	1	-1	261	1	-1	261	1	-1	261	1	-1	261	1	-1	261	1	-1	261	1	-1	261	1	-1	260	1	-1	256	1	-1	252	1	-1	243
PR8	A549-Rab11wt	210503_TS_01	../tomograms/PR8_Rab11wt_210503_TS_01/TS_01_rec.mod	15.892257810278196	37.44363812195673	35.39902715460214	263	False	True	262	1	-1	262	1	-1	262	1	-1	262	1	-1	262	1	-1	262	1	-1	262	1	-1	262	1	-1	262	1	-1	262	1	-1	261	1	-1	257	1	-1	253	1	-1	244
PR8	A549-Rab11wt	210503_TS_01	../tomograms/PR8_Rab11wt_210503_TS_01/TS_01_rec.mod	15.892257810278196	22.753640090427574	32.19711311724597	264	False	True	263	1	-1	263	1	-1	263	1	-1	263	1	-1	263	1	-1	263	1	-1	263	1	-1	263	1	-1	263	1	-1	263	1	-1	262	1	-1	258	1	-1	254	1	-1	245
PR8	A549-Rab11wt	210503_TS_01	../tomograms/PR8_Rab11wt_210503_TS_01/TS_01_rec.mod	18.757136211352027	13.991318522042063	29.529058808691353	265	False	True	264	1	-1	264	1	-1	264	1	-1	264	1	-1	264	1	-1	264	1	-1	264	1	-1	264	1	-1	264	1	-1	264	1	-1	263	1	-1	259	1	-1	255	1	-1	246
PR8	A549-Rab11wt	210503_TS_01	../tomograms/PR8_Rab11wt_210503_TS_01/TS_01_rec.mod	14.908580668363168	25.706234110334616	29.280837154647948	266	False	True	265	1	-1	265	1	-1	265	1	-1	265	1	-1	265	1	-1	265	1	-1	265	1	-1	265	1	-1	265	1	-1	265	1	-1	264	1	-1	260	1	-1	256	1	-1	247
PR8	A549-Rab11wt	210503_TS_01	../tomograms/PR8_Rab11wt_210503_TS_01/TS_01_rec.mod	11.837786173139474	20.1112062632157	29.731205848429646	267	False	True	266	1	-1	266	1	-1	266	1	-1	266	1	-1	266	1	-1	266	1	-1	266	1	-1	266	1	-1	266	1	-1	266	1	-1	265	1	-1	261	1	-1	257	2	-1	248
PR8	A549-Rab11wt	210503_TS_01	../tomograms/PR8_Rab11wt_210503_TS_01/TS_01_rec.mod	18.623532207221853	29.315587877107507	26.845872829424327	268	False	True	267	1	-1	267	1	-1	267	1	-1	267	1	-1	267	1	-1	267	1	-1	267	1	-1	267	1	-1	267	1	-1	267	1	-1	266	1	-1	262	1	-1	258	1	-1	249
PR8	A549-Rab11wt	210503_TS_01	../tomograms/PR8_Rab11wt_210503_TS_01/TS_01_rec.mod	35.95544867634072	71.0539054341784	26.20534790273063	269	False	True	268	1	-1	268	1	-1	268	1	-1	268	1	-1	268	1	-1	268	1	-1	268	1	-1	268	1	-1	268	1	-1	268	1	-1	267	1	-1	263	1	-1	259	1	-1	250
PR8	A549-Rab11wt	210503_TS_01	../tomograms/PR8_Rab11wt_210503_TS_01/TS_01_rec.mod	36.78867220296139	44.3984140633031	37.03935879672004	270	False	True	269	1	-1	269	1	-1	269	1	-1	269	1	-1	269	1	-1	269	1	-1	269	1	-1	269	1	-1	269	1	-1	269	1	-1	268	1	-1	264	1	-1	260	1	-1	251
PR8	A549-Rab11wt	210503_TS_01	../tomograms/PR8_Rab11wt_210503_TS_01/TS_01_rec.mod	18.436523991563252	22.312211309134323	35.29526554287054	271	False	True	270	1	-1	270	1	-1	270	1	-1	270	1	-1	270	1	-1	270	1	-1	270	1	-1	270	1	-1	270	1	-1	270	1	-1	269	1	-1	265	1	-1	261	1	-1	252
PR8	A549-Rab11wt	210503_TS_01	../tomograms/PR8_Rab11wt_210503_TS_01/TS_01_rec.mod	18.80251891081713	23.787491280643366	30.09568848108528	272	False	True	271	1	-1	271	1	-1	271	1	-1	271	1	-1	271	1	-1	271	1	-1	271	1	-1	271	1	-1	271	1	-1	271	1	-1	270	1	-1	266	1	-1	262	1	-1	253
PR8	A549-Rab11wt	210503_TS_01	../tomograms/PR8_Rab11wt_210503_TS_01/TS_01_rec.mod	18.80251891081713	18.017106278542215	36.317115135569914	273	False	True	272	1	-1	272	1	-1	272	1	-1	272	1	-1	272	1	-1	272	1	-1	272	1	-1	272	1	-1	272	1	-1	272	1	-1	271	1	-1	267	1	-1	263	1	-1	254
PR8	A549-Rab11wt	210503_TS_01	../tomograms/PR8_Rab11wt_210503_TS_01/TS_01_rec.mod	21.1220894744215	32.70281396585554	36.29529543834743	274	False	True	273	1	-1	273	1	-1	273	1	-1	273	1	-1	273	1	-1	273	1	-1	273	1	-1	273	1	-1	273	1	-1	273	1	-1	272	1	-1	268	1	-1	264	1	-1	255
PR8	A549-Rab11wt	210503_TS_01	../tomograms/PR8_Rab11wt_210503_TS_01/TS_01_rec.mod	15.715178858680416	37.57957051800034	34.75307888796333	275	False	True	274	1	-1	274	1	-1	274	1	-1	274	1	-1	274	1	-1	274	1	-1	274	1	-1	274	1	-1	274	1	-1	274	1	-1	273	1	-1	269	1	-1	265	1	-1	256
PR8	A549-Rab11wt	210503_TS_01	../tomograms/PR8_Rab11wt_210503_TS_01/TS_01_rec.mod	19.587374900595318	16.789769597032606	29.560311933814077	276	False	True	275	1	-1	275	1	-1	275	1	-1	275	1	-1	275	1	-1	275	1	-1	275	1	-1	275	1	-1	275	1	-1	275	1	-1	274	1	-1	270	1	-1	266	1	-1	257
PR8	A549-Rab11wt	210503_TS_01	../tomograms/PR8_Rab11wt_210503_TS_01/TS_01_rec.mod	38.141227639521915	18.646516447922412	34.929920549623226	277	False	True	276	1	-1	276	1	-1	276	1	-1	276	1	-1	276	1	-1	276	1	-1	276	1	-1	276	1	-1	276	1	-1	276	1	-1	275	1	-1	271	1	-1	267	1	-1	258
PR8	A549-Rab11wt	210503_TS_01	../tomograms/PR8_Rab11wt_210503_TS_01/TS_01_rec.mod	21.113174367401907	15.85085524918463	36.03223893123877	278	False	True	277	1	-1	277	1	-1	277	1	-1	277	1	-1	277	1	-1	277	1	-1	277	1	-1	277	1	-1	277	1	-1	277	1	-1	276	1	-1	272	1	-1	268	1	-1	259
PR8	A549-Rab11wt	210503_TS_01	../tomograms/PR8_Rab11wt_210503_TS_01/TS_01_rec.mod	13.934824758991587	37.65458504996025	34.69393441598324	279	False	True	278	1	-1	278	1	-1	278	1	-1	278	1	-1	278	1	-1	278	1	-1	278	1	-1	278	1	-1	278	1	-1	278	1	-1	277	1	-1	273	1	-1	269	1	-1	260
PR8	A549-Rab11wt	210503_TS_01	../tomograms/PR8_Rab11wt_210503_TS_01/TS_01_rec.mod	13.934824758991587	21.547760982657124	35.90012516905518	280	False	True	279	1	-1	279	1	-1	279	1	-1	279	1	-1	279	1	-1	279	1	-1	279	1	-1	279	1	-1	279	1	-1	279	1	-1	278	1	-1	274	1	-1	270	1	-1	261
PR8	A549-Rab11wt	210503_TS_01	../tomograms/PR8_Rab11wt_210503_TS_01/TS_01_rec.mod	22.521360486950485	49.90099400734588	31.833311405077097	281	False	True	280	1	-1	280	1	-1	280	1	-1	280	1	-1	280	1	-1	280	1	-1	280	1	-1	280	1	-1	280	1	-1	280	1	-1	279	1	-1	275	1	-1	271	1	-1	262
PR8	A549-Rab11wt	210503_TS_01	../tomograms/PR8_Rab11wt_210503_TS_01/TS_01_rec.mod	24.470068487947184	50.056772598494355	32.286011326013764	282	False	True	281	1	-1	281	1	-1	281	1	-1	281	1	-1	281	1	-1	281	1	-1	281	1	-1	281	1	-1	281	1	-1	281	1	-1	280	1	-1	276	1	-1	272	1	-1	263
PR8	A549-Rab11wt	210503_TS_01	../tomograms/PR8_Rab11wt_210503_TS_01/TS_01_rec.mod	30.897817790862327	54.416004337655416	32.1322910927342	283	False	True	282	1	-1	282	1	-1	282	1	-1	282	1	-1	282	1	-1	282	1	-1	282	1	-1	282	1	-1	282	1	-1	282	1	-1	281	1	-1	277	1	-1	273	1	-1	264
PR8	A549-Rab11wt	210503_TS_01	../tomograms/PR8_Rab11wt_210503_TS_01/TS_01_rec.mod	24.055961794175534	20.550130660500674	34.16893378960648	284	False	True	283	1	-1	283	1	-1	283	1	-1	283	1	-1	283	1	-1	283	1	-1	283	1	-1	283	1	-1	283	1	-1	283	1	-1	282	1	-1	278	1	-1	274	1	-1	265
PR8	A549-Rab11wt	210503_TS_01	../tomograms/PR8_Rab11wt_210503_TS_01/TS_01_rec.mod	27.158836834369165	32.82737264012203	32.951011410783195	285	False	True	284	1	-1	284	1	-1	284	1	-1	284	1	-1	284	1	-1	284	1	-1	284	1	-1	284	1	-1	284	1	-1	284	1	-1	283	1	-1	279	1	-1	275	1	-1	266
PR8	A549-Rab11wt	210503_TS_01	../tomograms/PR8_Rab11wt_210503_TS_01/TS_01_rec.mod	23.99081085091367	24.936375950598723	36.90814687453776	286	False	True	285	1	-1	285	1	-1	285	1	-1	285	1	-1	285	1	-1	285	1	-1	285	1	-1	285	1	-1	285	1	-1	285	1	-1	284	1	-1	280	1	-1	276	1	-1	267
PR8	A549-Rab11wt	210503_TS_01	../tomograms/PR8_Rab11wt_210503_TS_01/TS_01_rec.mod	21.308385610130035	26.64405088710042	35.182865934764216	287	False	True	286	1	-1	286	1	-1	286	1	-1	286	1	-1	286	1	-1	286	1	-1	286	1	-1	286	1	-1	286	1	-1	286	1	-1	285	1	-1	281	1	-1	277	1	-1	268
PR8	A549-Rab11wt	210503_TS_01	../tomograms/PR8_Rab11wt_210503_TS_01/TS_01_rec.mod	12.943861075928078	34.068379703616316	43.72809675416312	288	False	True	287	1	-1	287	1	-1	287	1	-1	287	1	-1	287	1	-1	287	1	-1	287	1	-1	287	1	-1	287	1	-1	287	1	-1	286	1	-1	282	1	-1	278	1	-1	269
PR8	A549-Rab11wt	210503_TS_01	../tomograms/PR8_Rab11wt_210503_TS_01/TS_01_rec.mod	12.943861075928078	55.30349276864166	43.72809675416312	289	False	True	288	1	-1	288	1	-1	288	1	-1	288	1	-1	288	1	-1	288	1	-1	288	1	-1	288	1	-1	288	1	-1	288	1	-1	287	1	-1	283	1	-1	279	1	-1	269
PR8	A549-Rab11wt	210503_TS_01	../tomograms/PR8_Rab11wt_210503_TS_01/TS_01_rec.mod	15.149649803076489	14.16281297971289	53.19049245222607	290	False	False	289	1	-1	289	1	-1	289	1	-1	289	1	-1	289	1	-1	289	1	-1	289	1	-1	289	1	-1	289	1	-1	289	1	-1	288	1	-1	284	1	-1	280	1	-1	270
PR8	A549-Rab11wt	210503_TS_01	../tomograms/PR8_Rab11wt_210503_TS_01/TS_01_rec.mod	10.024265593442054	14.919719167637124	55.82397018126408	291	False	False	290	1	-1	290	1	-1	290	1	-1	290	1	-1	290	1	-1	290	1	-1	290	1	-1	290	1	-1	290	1	-1	290	1	-1	289	1	-1	11	2	-1	11	2	-1	11
PR8	A549-Rab11wt	210503_TS_01	../tomograms/PR8_Rab11wt_210503_TS_01/TS_01_rec.mod	42.90506659014652	34.748352203479214	inf	292	False	False	291	1	-1	291	1	-1	291	1	-1	291	1	-1	291	1	-1	291	1	-1	291	1	-1	291	1	-1	291	1	-1	291	1	-1	290	1	-1	285	1	-1	281	1	-1	271
PR8	A549-Rab11wt	210503_TS_01	../tomograms/PR8_Rab11wt_210503_TS_01/TS_01_rec.mod	10.11411694349783	13.732234100204753	38.331832148225786	293	False	True	292	1	-1	292	1	-1	292	1	-1	292	1	-1	292	1	-1	292	1	-1	292	1	-1	292	1	-1	292	1	-1	292	1	-1	291	1	-1	94	2	-1	93	2	-1	89
PR8	A549-Rab11wt	210503_TS_01	../tomograms/PR8_Rab11wt_210503_TS_01/TS_01_rec.mod	30.173083931476597	24.339195652006648	38.326796737956826	294	False	True	293	1	-1	293	1	-1	293	1	-1	293	1	-1	293	1	-1	293	1	-1	293	1	-1	293	1	-1	293	1	-1	293	1	-1	292	1	-1	286	1	-1	282	1	-1	272
PR8	A549-Rab11wt	210503_TS_01	../tomograms/PR8_Rab11wt_210503_TS_01/TS_01_rec.mod	15.498473392621733	29.157883065577817	37.88691048523036	295	False	True	294	1	-1	294	1	-1	294	1	-1	294	1	-1	294	1	-1	294	1	-1	294	1	-1	294	1	-1	294	1	-1	294	1	-1	293	1	-1	287	1	-1	283	1	-1	273
PR8	A549-Rab11wt	210503_TS_01	../tomograms/PR8_Rab11wt_210503_TS_01/TS_01_rec.mod	11.332464623607963	22.084984796480317	35.92374708093207	296	False	True	295	1	-1	295	1	-1	295	1	-1	295	1	-1	295	1	-1	295	1	-1	295	1	-1	295	1	-1	295	1	-1	295	1	-1	294	1	-1	288	1	-1	85	2	-1	81
PR8	A549-Rab11wt	210503_TS_01	../tomograms/PR8_Rab11wt_210503_TS_01/TS_01_rec.mod	18.31695838494559	24.929680882199612	37.653385292043225	297	False	True	296	1	-1	296	1	-1	296	1	-1	296	1	-1	296	1	-1	296	1	-1	296	1	-1	296	1	-1	296	1	-1	296	1	-1	295	1	-1	289	1	-1	284	1	-1	274
PR8	A549-Rab11wt	210503_TS_01	../tomograms/PR8_Rab11wt_210503_TS_01/TS_01_rec.mod	15.402696715812667	27.999066222229008	39.19421611233956	298	False	True	297	1	-1	297	1	-1	297	1	-1	297	1	-1	297	1	-1	297	1	-1	297	1	-1	297	1	-1	297	1	-1	297	1	-1	296	1	-1	290	1	-1	285	1	-1	275
PR8	A549-Rab11wt	210503_TS_01	../tomograms/PR8_Rab11wt_210503_TS_01/TS_01_rec.mod	15.402696715812667	46.197185507120736	36.69975897274141	299	False	True	298	1	-1	298	1	-1	298	1	-1	298	1	-1	298	1	-1	298	1	-1	298	1	-1	298	1	-1	298	1	-1	298	1	-1	297	1	-1	291	1	-1	286	1	-1	276
PR8	A549-Rab11wt	210503_TS_01	../tomograms/PR8_Rab11wt_210503_TS_01/TS_01_rec.mod	13.918539465083812	24.84342926713454	37.24703957105099	300	False	True	299	1	-1	299	1	-1	299	1	-1	299	1	-1	299	1	-1	299	1	-1	299	1	-1	299	1	-1	299	1	-1	299	1	-1	298	1	-1	292	1	-1	287	1	-1	277
PR8	A549-Rab11wt	210503_TS_01	../tomograms/PR8_Rab11wt_210503_TS_01/TS_01_rec.mod	13.918539465083812	43.266526699544606	1.9495556059198966	301	False	True	300	1	-1	300	1	-1	300	1	-1	300	1	-1	300	1	-1	300	1	-1	300	1	-1	300	1	-1	300	1	-1	300	1	-1	299	1	-1	293	1	-1	288	1	-1	278
PR8	A549-Rab11wt	210503_TS_01	../tomograms/PR8_Rab11wt_210503_TS_01/TS_01_rec.mod	14.624493821363124	27.016891998899663	37.24703957105099	302	False	True	301	1	-1	301	1	-1	301	1	-1	301	1	-1	301	1	-1	301	1	-1	301	1	-1	301	1	-1	301	1	-1	301	1	-1	300	1	-1	294	1	-1	289	1	-1	279
PR8	A549-Rab11wt	210503_TS_01	../tomograms/PR8_Rab11wt_210503_TS_01/TS_01_rec.mod	18.285043931518917	16.388334270904007	39.988614701731734	303	False	True	302	1	-1	302	1	-1	302	1	-1	302	1	-1	302	1	-1	302	1	-1	302	1	-1	302	1	-1	302	1	-1	302	1	-1	301	1	-1	295	1	-1	290	1	-1	280
PR8	A549-Rab11wt	210503_TS_01	../tomograms/PR8_Rab11wt_210503_TS_01/TS_01_rec.mod	24.01900517949006	22.39871929576496	38.099552741773856	304	False	True	303	1	-1	303	1	-1	303	1	-1	303	1	-1	303	1	-1	303	1	-1	303	1	-1	303	1	-1	303	1	-1	303	1	-1	302	1	-1	296	1	-1	291	1	-1	281
PR8	A549-Rab11wt	210503_TS_01	../tomograms/PR8_Rab11wt_210503_TS_01/TS_01_rec.mod	13.894062473852289	60.45987875740265	4.298775735190468	305	False	True	304	1	-1	304	1	-1	304	1	-1	304	1	-1	304	1	-1	304	1	-1	304	1	-1	304	1	-1	304	1	-1	304	1	-1	303	1	-1	297	1	-1	292	1	-1	282
PR8	A549-Rab11wt	210503_TS_01	../tomograms/PR8_Rab11wt_210503_TS_01/TS_01_rec.mod	18.25758312313564	23.154103476746606	47.10482247686517	306	False	False	305	1	-1	305	1	-1	305	1	-1	305	1	-1	305	1	-1	305	1	-1	305	1	-1	305	1	-1	305	1	-1	305	1	-1	304	1	-1	298	1	-1	293	1	-1	283
PR8	A549-Rab11wt	210503_TS_01	../tomograms/PR8_Rab11wt_210503_TS_01/TS_01_rec.mod	15.963560843288011	24.652412711054048	37.71726679770994	307	False	True	306	1	-1	306	1	-1	306	1	-1	306	1	-1	306	1	-1	306	1	-1	306	1	-1	306	1	-1	306	1	-1	306	1	-1	305	1	-1	299	1	-1	294	1	-1	284
PR8	A549-Rab11wt	210503_TS_01	../tomograms/PR8_Rab11wt_210503_TS_01/TS_01_rec.mod	17.9573859042215	22.52398265189853	38.49731630408417	308	False	True	307	1	-1	307	1	-1	307	1	-1	307	1	-1	307	1	-1	307	1	-1	307	1	-1	307	1	-1	307	1	-1	307	1	-1	306	1	-1	300	1	-1	295	1	-1	285
PR8	A549-Rab11wt	210503_TS_01	../tomograms/PR8_Rab11wt_210503_TS_01/TS_01_rec.mod	25.320247984389205	16.887373416848277	36.3564138071808	309	False	True	308	1	-1	308	1	-1	308	1	-1	308	1	-1	308	1	-1	308	1	-1	308	1	-1	308	1	-1	308	1	-1	308	1	-1	307	1	-1	301	1	-1	296	1	-1	286
PR8	A549-Rab11wt	210503_TS_01	../tomograms/PR8_Rab11wt_210503_TS_01/TS_01_rec.mod	13.996881777733442	26.614244694415948	2.3551211374782604	310	False	True	309	1	-1	309	1	-1	309	1	-1	309	1	-1	309	1	-1	309	1	-1	309	1	-1	309	1	-1	309	1	-1	309	1	-1	308	1	-1	302	1	-1	297	1	-1	287
PR8	A549-Rab11wt	210503_TS_01	../tomograms/PR8_Rab11wt_210503_TS_01/TS_01_rec.mod	14.828403134052156	35.09978315271008	35.03679237773416	311	False	True	310	1	-1	310	1	-1	310	1	-1	310	1	-1	310	1	-1	310	1	-1	310	1	-1	310	1	-1	310	1	-1	310	1	-1	309	1	-1	303	1	-1	298	1	-1	288
PR8	A549-Rab11wt	210503_TS_01	../tomograms/PR8_Rab11wt_210503_TS_01/TS_01_rec.mod	17.808089382189777	36.761324339984135	1.923282679639539	312	False	True	311	1	-1	311	1	-1	311	1	-1	311	1	-1	311	1	-1	311	1	-1	311	1	-1	311	1	-1	311	1	-1	311	1	-1	310	1	-1	304	1	-1	299	1	-1	289
PR8	A549-Rab11wt	210503_TS_01	../tomograms/PR8_Rab11wt_210503_TS_01/TS_01_rec.mod	15.689488880357038	17.347312298880155	18.66085925822883	313	False	True	312	1	-1	312	1	-1	312	1	-1	312	1	-1	312	1	-1	312	1	-1	312	1	-1	312	1	-1	312	1	-1	312	1	-1	311	1	-1	305	1	-1	300	1	-1	290
PR8	A549-Rab11wt	210503_TS_01	../tomograms/PR8_Rab11wt_210503_TS_01/TS_01_rec.mod	41.52009245057482	12.454389531822372	35.61440077269383	314	False	True	313	1	-1	313	1	-1	313	1	-1	313	1	-1	313	1	-1	313	1	-1	313	1	-1	313	1	-1	313	1	-1	313	1	-1	312	1	-1	306	1	-1	301	1	-1	291
PR8	A549-Rab11wt	210503_TS_01	../tomograms/PR8_Rab11wt_210503_TS_01/TS_01_rec.mod	17.097032954796855	36.162773911555355	43.99054621947806	315	False	True	314	1	-1	314	1	-1	314	1	-1	314	1	-1	314	1	-1	314	1	-1	314	1	-1	314	1	-1	314	1	-1	314	1	-1	313	1	-1	307	1	-1	302	1	-1	292
PR8	A549-Rab11wt	210503_TS_01	../tomograms/PR8_Rab11wt_210503_TS_01/TS_01_rec.mod	17.097032954796855	37.774284771737236	42.65346067049287	316	False	True	315	1	-1	315	1	-1	315	1	-1	315	1	-1	315	1	-1	315	1	-1	315	1	-1	315	1	-1	315	1	-1	315	1	-1	314	1	-1	308	1	-1	303	1	-1	293
PR8	A549-Rab11wt	210503_TS_01	../tomograms/PR8_Rab11wt_210503_TS_01/TS_01_rec.mod	24.456794431074346	11.516049041031282	35.79051641532436	317	False	True	316	1	-1	316	1	-1	316	1	-1	316	1	-1	316	1	-1	316	1	-1	316	1	-1	316	1	-1	316	1	-1	316	1	-1	315	1	-1	309	1	-1	304	1	-1	294
PR8	A549-Rab11wt	210503_TS_01	../tomograms/PR8_Rab11wt_210503_TS_01/TS_01_rec.mod	17.570834137601274	18.56835436511893	40.74269902904254	318	False	True	317	1	-1	317	1	-1	317	1	-1	317	1	-1	317	1	-1	317	1	-1	317	1	-1	317	1	-1	317	1	-1	317	1	-1	316	1	-1	310	1	-1	305	1	-1	295
PR8	A549-Rab11wt	210503_TS_01	../tomograms/PR8_Rab11wt_210503_TS_01/TS_01_rec.mod	13.18295712291738	18.926778212173254	32.36085109833632	319	False	True	318	1	-1	318	1	-1	318	1	-1	318	1	-1	318	1	-1	318	1	-1	318	1	-1	318	1	-1	318	1	-1	318	1	-1	317	1	-1	311	1	-1	306	1	-1	296
PR8	A549-Rab11wt	210503_TS_01	../tomograms/PR8_Rab11wt_210503_TS_01/TS_01_rec.mod	16.362786095717784	60.38898443857391	38.52034523770722	320	False	True	319	1	-1	319	1	-1	319	1	-1	319	1	-1	319	1	-1	319	1	-1	319	1	-1	319	1	-1	319	1	-1	319	1	-1	318	1	-1	312	1	-1	307	1	-1	297
PR8	A549-Rab11wt	210503_TS_01	../tomograms/PR8_Rab11wt_210503_TS_01/TS_01_rec.mod	25.56636223523375	45.679639329172936	5.956537847313955	321	False	True	320	1	-1	320	1	-1	320	1	-1	320	1	-1	320	1	-1	320	1	-1	320	1	-1	320	1	-1	320	1	-1	320	1	-1	319	1	-1	313	1	-1	308	1	-1	298
PR8	A549-Rab11wt	210503_TS_01	../tomograms/PR8_Rab11wt_210503_TS_01/TS_01_rec.mod	21.92824357385208	18.87548591778564	2.9887340277186314	322	False	True	321	1	-1	321	1	-1	321	1	-1	321	1	-1	321	1	-1	321	1	-1	321	1	-1	321	1	-1	321	1	-1	321	1	-1	320	1	-1	314	1	-1	309	1	-1	299
PR8	A549-Rab11wt	210503_TS_01	../tomograms/PR8_Rab11wt_210503_TS_01/TS_01_rec.mod	18.198883055854665	21.594743468290048	2.9067880351268824	323	False	True	322	1	-1	322	1	-1	322	1	-1	322	1	-1	322	1	-1	322	1	-1	322	1	-1	322	1	-1	322	1	-1	322	1	-1	321	1	-1	315	1	-1	310	1	-1	300
PR8	A549-Rab11wt	210503_TS_01	../tomograms/PR8_Rab11wt_210503_TS_01/TS_01_rec.mod	13.894062473852289	55.45944340630871	26.82234379216896	324	False	True	323	1	-1	323	1	-1	323	1	-1	323	1	-1	323	1	-1	323	1	-1	323	1	-1	323	1	-1	323	1	-1	323	1	-1	322	1	-1	316	1	-1	311	1	-1	301
PR8	A549-Rab11wt	210503_TS_01	../tomograms/PR8_Rab11wt_210503_TS_01/TS_01_rec.mod	18.92832349186188	33.65618148109434	42.147275848031526	325	False	True	324	1	-1	324	1	-1	324	1	-1	324	1	-1	324	1	-1	324	1	-1	324	1	-1	324	1	-1	324	1	-1	324	1	-1	323	1	-1	317	1	-1	312	1	-1	302
PR8	A549-Rab11wt	210503_TS_01	../tomograms/PR8_Rab11wt_210503_TS_01/TS_01_rec.mod	27.390428348630966	21.18867431029448	33.280626522694796	326	False	True	325	1	-1	325	1	-1	325	1	-1	325	1	-1	325	1	-1	325	1	-1	325	1	-1	325	1	-1	325	1	-1	325	1	-1	324	1	-1	318	1	-1	313	1	-1	303
PR8	A549-Rab11wt	210503_TS_01	../tomograms/PR8_Rab11wt_210503_TS_01/TS_01_rec.mod	20.188067551153434	42.4831297728095	2.8198004455263947	327	False	True	326	1	-1	326	1	-1	326	1	-1	326	1	-1	326	1	-1	326	1	-1	326	1	-1	326	1	-1	326	1	-1	326	1	-1	325	1	-1	319	1	-1	314	1	-1	304
PR8	A549-Rab11wt	210503_TS_01	../tomograms/PR8_Rab11wt_210503_TS_01/TS_01_rec.mod	15.783779887923286	18.97007549576042	34.415771523271644	328	False	True	327	1	-1	327	1	-1	327	1	-1	327	1	-1	327	1	-1	327	1	-1	327	1	-1	327	1	-1	327	1	-1	327	1	-1	326	1	-1	320	1	-1	315	1	-1	305
PR8	A549-Rab11wt	210503_TS_01	../tomograms/PR8_Rab11wt_210503_TS_01/TS_01_rec.mod	15.384174732807384	26.708196524672672	31.4764232708	329	False	True	328	1	-1	328	1	-1	328	1	-1	328	1	-1	328	1	-1	328	1	-1	328	1	-1	328	1	-1	328	1	-1	328	1	-1	327	1	-1	321	1	-1	316	1	-1	306
PR8	A549-Rab11wt	210503_TS_01	../tomograms/PR8_Rab11wt_210503_TS_01/TS_01_rec.mod	15.783779887923286	14.560836896919154	33.67644650015388	330	False	True	329	1	-1	329	1	-1	329	1	-1	329	1	-1	329	1	-1	329	1	-1	329	1	-1	329	1	-1	329	1	-1	329	1	-1	328	1	-1	322	1	-1	317	1	-1	307
PR8	A549-Rab11wt	210503_TS_01	../tomograms/PR8_Rab11wt_210503_TS_01/TS_01_rec.mod	21.315254633149575	27.302126672698268	38.05449437087193	331	False	True	330	1	-1	330	1	-1	330	1	-1	330	1	-1	330	1	-1	330	1	-1	330	1	-1	330	1	-1	330	1	-1	330	1	-1	329	1	-1	323	1	-1	318	1	-1	308
PR8	A549-Rab11wt	210503_TS_01	../tomograms/PR8_Rab11wt_210503_TS_01/TS_01_rec.mod	15.474393269816623	15.31464730539402	26.74206301993913	332	False	True	331	1	-1	331	1	-1	331	1	-1	331	1	-1	331	1	-1	331	1	-1	331	1	-1	331	1	-1	331	1	-1	331	1	-1	330	1	-1	324	1	-1	319	1	-1	309
PR8	A549-Rab11wt	210503_TS_01	../tomograms/PR8_Rab11wt_210503_TS_01/TS_01_rec.mod	15.822830712639794	17.126251366968877	32.83982440823321	333	False	True	332	1	-1	332	1	-1	332	1	-1	332	1	-1	332	1	-1	332	1	-1	332	1	-1	332	1	-1	332	1	-1	332	1	-1	331	1	-1	325	1	-1	320	1	-1	310
PR8	A549-Rab11wt	210503_TS_01	../tomograms/PR8_Rab11wt_210503_TS_01/TS_01_rec.mod	17.555600357508638	26.499783223130905	60.19518150094777	334	False	False	333	1	-1	333	1	-1	333	1	-1	333	1	-1	333	1	-1	333	1	-1	333	1	-1	333	1	-1	333	1	-1	333	1	-1	332	1	-1	326	1	-1	321	1	-1	311
PR8	A549-Rab11wt	210503_TS_01	../tomograms/PR8_Rab11wt_210503_TS_01/TS_01_rec.mod	10.525533390383686	13.145405098135958	41.379816217216835	335	False	True	334	1	-1	334	1	-1	334	1	-1	334	1	-1	334	1	-1	334	1	-1	334	1	-1	334	1	-1	334	1	-1	334	1	-1	333	1	-1	327	2	-1	322	2	-1	312
PR8	A549-Rab11wt	210503_TS_01	../tomograms/PR8_Rab11wt_210503_TS_01/TS_01_rec.mod	13.18295712291738	22.458613560577202	29.45711142608013	336	False	True	335	1	-1	335	1	-1	335	1	-1	335	1	-1	335	1	-1	335	1	-1	335	1	-1	335	1	-1	335	1	-1	335	1	-1	334	1	-1	328	1	-1	323	1	-1	313
PR8	A549-Rab11wt	210503_TS_01	../tomograms/PR8_Rab11wt_210503_TS_01/TS_01_rec.mod	30.010441959564023	10.703048102167166	38.68560972036835	337	False	True	336	1	-1	336	1	-1	336	1	-1	336	1	-1	336	1	-1	336	1	-1	336	1	-1	336	1	-1	336	1	-1	336	1	-1	335	1	-1	329	1	-1	324	1	-1	314
PR8	A549-Rab11wt	210503_TS_01	../tomograms/PR8_Rab11wt_210503_TS_01/TS_01_rec.mod	25.25112202765264	28.824316973745972	32.512443838978236	338	False	True	337	1	-1	337	1	-1	337	1	-1	337	1	-1	337	1	-1	337	1	-1	337	1	-1	337	1	-1	337	1	-1	337	1	-1	336	1	-1	330	1	-1	325	1	-1	315
PR8	A549-Rab11wt	210503_TS_01	../tomograms/PR8_Rab11wt_210503_TS_01/TS_01_rec.mod	17.450938802019586	16.98179018025493	37.41888094111589	339	False	True	338	1	-1	338	1	-1	338	1	-1	338	1	-1	338	1	-1	338	1	-1	338	1	-1	338	1	-1	338	1	-1	338	1	-1	337	1	-1	331	1	-1	326	1	-1	316
PR8	A549-Rab11wt	210503_TS_01	../tomograms/PR8_Rab11wt_210503_TS_01/TS_01_rec.mod	10.525533390383686	32.15427680867095	1.9048326156663846	340	False	True	339	1	-1	339	1	-1	339	1	-1	339	1	-1	339	1	-1	339	1	-1	339	1	-1	339	1	-1	339	1	-1	339	1	-1	338	1	-1	327	2	-1	322	2	-1	312
PR8	A549-Rab11wt	210503_TS_01	../tomograms/PR8_Rab11wt_210503_TS_01/TS_01_rec.mod	26.373711896822282	41.26643185680562	2.2686741048230434	341	False	True	340	1	-1	340	1	-1	340	1	-1	340	1	-1	340	1	-1	340	1	-1	340	1	-1	340	1	-1	340	1	-1	340	1	-1	339	1	-1	332	1	-1	327	1	-1	317
PR8	A549-Rab11wt	210503_TS_01	../tomograms/PR8_Rab11wt_210503_TS_01/TS_01_rec.mod	22.912448386868608	19.906873351558627	50.33615638714659	342	False	False	341	1	-1	341	1	-1	341	1	-1	341	1	-1	341	1	-1	341	1	-1	341	1	-1	341	1	-1	341	1	-1	341	1	-1	340	1	-1	333	1	-1	328	1	-1	318
PR8	A549-Rab11wt	210503_TS_01	../tomograms/PR8_Rab11wt_210503_TS_01/TS_01_rec.mod	15.804614662370083	43.0297964212357	37.33362066336918	343	False	True	342	1	-1	342	1	-1	342	1	-1	342	1	-1	342	1	-1	342	1	-1	342	1	-1	342	1	-1	342	1	-1	342	1	-1	341	1	-1	334	1	-1	329	1	-1	319
PR8	A549-Rab11wt	210503_TS_01	../tomograms/PR8_Rab11wt_210503_TS_01/TS_01_rec.mod	15.59314105523937	29.919067288331462	35.17973017367672	344	False	True	343	1	-1	343	1	-1	343	1	-1	343	1	-1	343	1	-1	343	1	-1	343	1	-1	343	1	-1	343	1	-1	343	1	-1	342	1	-1	335	1	-1	330	1	-1	320
PR8	A549-Rab11wt	210503_TS_01	../tomograms/PR8_Rab11wt_210503_TS_01/TS_01_rec.mod	15.59314105523937	38.957816640796096	35.17973017367672	345	False	True	344	1	-1	344	1	-1	344	1	-1	344	1	-1	344	1	-1	344	1	-1	344	1	-1	344	1	-1	344	1	-1	344	1	-1	343	1	-1	336	1	-1	331	1	-1	321
PR8	A549-Rab11wt	210503_TS_01	../tomograms/PR8_Rab11wt_210503_TS_01/TS_01_rec.mod	18.271942395113776	21.244208937530438	38.174544456925396	346	False	True	345	1	-1	345	1	-1	345	1	-1	345	1	-1	345	1	-1	345	1	-1	345	1	-1	345	1	-1	345	1	-1	345	1	-1	344	1	-1	337	1	-1	332	1	-1	322
PR8	A549-Rab11wt	210503_TS_01	../tomograms/PR8_Rab11wt_210503_TS_01/TS_01_rec.mod	14.887865784207841	63.16076526985774	42.30145200999285	347	False	True	346	1	-1	346	1	-1	346	1	-1	346	1	-1	346	1	-1	346	1	-1	346	1	-1	346	1	-1	346	1	-1	346	1	-1	345	1	-1	338	1	-1	333	1	-1	323
PR8	A549-Rab11wt	210503_TS_01	../tomograms/PR8_Rab11wt_210503_TS_01/TS_01_rec.mod	32.07332152358661	18.535518090643986	35.32365641708123	348	False	True	347	1	-1	347	1	-1	347	1	-1	347	1	-1	347	1	-1	347	1	-1	347	1	-1	347	1	-1	347	1	-1	347	1	-1	346	1	-1	339	1	-1	334	1	-1	324
PR8	A549-Rab11wt	210503_TS_01	../tomograms/PR8_Rab11wt_210503_TS_01/TS_01_rec.mod	14.887865784207841	37.295461259267285	42.30145200999285	349	False	True	348	1	-1	348	1	-1	348	1	-1	348	1	-1	348	1	-1	348	1	-1	348	1	-1	348	1	-1	348	1	-1	348	1	-1	347	1	-1	340	1	-1	335	1	-1	325
PR8	A549-Rab11wt	210503_TS_01	../tomograms/PR8_Rab11wt_210503_TS_01/TS_01_rec.mod	18.203068866910517	19.802110878874547	72.15519053241707	350	False	False	349	1	-1	349	1	-1	349	1	-1	349	1	-1	349	1	-1	349	1	-1	349	1	-1	349	1	-1	349	1	-1	349	1	-1	348	1	-1	341	1	-1	336	1	-1	326
PR8	A549-Rab11wt	210503_TS_01	../tomograms/PR8_Rab11wt_210503_TS_01/TS_01_rec.mod	14.831365685647427	39.31601652367707	37.71253779059604	351	False	True	350	1	-1	350	1	-1	350	1	-1	350	1	-1	350	1	-1	350	1	-1	350	1	-1	350	1	-1	350	1	-1	350	1	-1	349	1	-1	342	1	-1	337	1	-1	327
PR8	A549-Rab11wt	210503_TS_01	../tomograms/PR8_Rab11wt_210503_TS_01/TS_01_rec.mod	27.283685805968325	14.804167156978377	inf	352	False	False	351	1	-1	351	1	-1	351	1	-1	351	1	-1	351	1	-1	351	1	-1	351	1	-1	351	1	-1	351	1	-1	351	1	-1	350	1	-1	343	1	-1	338	1	-1	328
PR8	A549-Rab11wt	210503_TS_01	../tomograms/PR8_Rab11wt_210503_TS_01/TS_01_rec.mod	13.077742849568084	28.879403889471444	36.18826066889375	353	False	True	352	1	-1	352	1	-1	352	1	-1	352	1	-1	352	1	-1	352	1	-1	352	1	-1	352	1	-1	352	1	-1	352	1	-1	351	1	-1	344	1	-1	339	1	-1	329
PR8	A549-Rab11wt	210503_TS_01	../tomograms/PR8_Rab11wt_210503_TS_01/TS_01_rec.mod	12.424213779739695	23.0382372403907	25.965318175150028	354	False	True	353	1	-1	353	1	-1	353	1	-1	353	1	-1	353	1	-1	353	1	-1	353	1	-1	353	1	-1	353	1	-1	353	1	-1	352	1	-1	345	1	-1	340	1	-1	17
PR8	A549-Rab11wt	210503_TS_01	../tomograms/PR8_Rab11wt_210503_TS_01/TS_01_rec.mod	13.311988515838973	13.04246958814053	30.328144662857195	355	False	True	354	1	-1	354	1	-1	354	1	-1	354	1	-1	354	1	-1	354	1	-1	354	1	-1	354	1	-1	354	1	-1	354	1	-1	353	1	-1	346	1	-1	341	1	-1	330
PR8	A549-Rab11wt	210503_TS_01	../tomograms/PR8_Rab11wt_210503_TS_01/TS_01_rec.mod	15.743929492351725	66.34634571749089	73.75052212033484	356	False	False	355	1	-1	355	1	-1	355	1	-1	355	1	-1	355	1	-1	355	1	-1	355	1	-1	355	1	-1	355	1	-1	355	1	-1	354	1	-1	347	1	-1	342	1	-1	331
PR8	A549-Rab11wt	210503_TS_01	../tomograms/PR8_Rab11wt_210503_TS_01/TS_01_rec.mod	17.909647975094998	41.92061450600549	34.290213373875154	357	False	True	356	1	-1	356	1	-1	356	1	-1	356	1	-1	356	1	-1	356	1	-1	356	1	-1	356	1	-1	356	1	-1	356	1	-1	355	1	-1	348	1	-1	343	1	-1	332
PR8	A549-Rab11wt	210503_TS_01	../tomograms/PR8_Rab11wt_210503_TS_01/TS_01_rec.mod	16.103058446112048	26.531575506746506	68.09566927673643	358	False	False	357	1	-1	357	1	-1	357	1	-1	357	1	-1	357	1	-1	357	1	-1	357	1	-1	357	1	-1	357	1	-1	357	1	-1	356	1	-1	349	1	-1	344	1	-1	333
PR8	A549-Rab11wt	210503_TS_01	../tomograms/PR8_Rab11wt_210503_TS_01/TS_01_rec.mod	17.909647975094998	23.498448434288807	36.372594078187376	359	False	True	358	1	-1	358	1	-1	358	1	-1	358	1	-1	358	1	-1	358	1	-1	358	1	-1	358	1	-1	358	1	-1	358	1	-1	357	1	-1	350	1	-1	345	1	-1	334
PR8	A549-Rab11wt	210503_TS_01	../tomograms/PR8_Rab11wt_210503_TS_01/TS_01_rec.mod	19.254053837899182	22.018339871034247	45.97720946290374	360	False	False	359	1	-1	359	1	-1	359	1	-1	359	1	-1	359	1	-1	359	1	-1	359	1	-1	359	1	-1	359	1	-1	359	1	-1	358	1	-1	351	1	-1	346	1	-1	335
PR8	A549-Rab11wt	210503_TS_01	../tomograms/PR8_Rab11wt_210503_TS_01/TS_01_rec.mod	15.294126257370806	17.470305229874057	55.88732429731969	361	False	False	360	1	-1	360	1	-1	360	1	-1	360	1	-1	360	1	-1	360	1	-1	360	1	-1	360	1	-1	360	1	-1	360	1	-1	359	1	-1	352	1	-1	347	1	-1	336
PR8	A549-Rab11wt	210503_TS_01	../tomograms/PR8_Rab11wt_210503_TS_01/TS_01_rec.mod	10.887428128901643	36.12148690091859	29.48255901136025	362	False	True	361	1	-1	361	1	-1	361	1	-1	361	1	-1	361	1	-1	361	1	-1	361	1	-1	361	1	-1	361	1	-1	361	1	-1	360	1	-1	222	2	-1	219	2	-1	210
PR8	A549-Rab11wt	210503_TS_01	../tomograms/PR8_Rab11wt_210503_TS_01/TS_01_rec.mod	22.698583670827645	14.900257093635197	30.19807436975459	363	False	True	362	1	-1	362	1	-1	362	1	-1	362	1	-1	362	1	-1	362	1	-1	362	1	-1	362	1	-1	362	1	-1	362	1	-1	361	1	-1	353	1	-1	348	1	-1	337
PR8	A549-Rab11wt	210503_TS_01	../tomograms/PR8_Rab11wt_210503_TS_01/TS_01_rec.mod	15.066808899630102	17.42320307544206	49.37697617807182	364	False	False	363	1	-1	363	1	-1	363	1	-1	363	1	-1	363	1	-1	363	1	-1	363	1	-1	363	1	-1	363	1	-1	363	1	-1	362	1	-1	354	1	-1	349	1	-1	338
PR8	A549-Rab11wt	210503_TS_01	../tomograms/PR8_Rab11wt_210503_TS_01/TS_01_rec.mod	20.305847250575972	38.61114617000166	55.801896066735516	365	False	False	364	1	-1	364	1	-1	364	1	-1	364	1	-1	364	1	-1	364	1	-1	364	1	-1	364	1	-1	364	1	-1	364	1	-1	363	1	-1	355	1	-1	350	1	-1	339
PR8	A549-Rab11wt	210503_TS_01	../tomograms/PR8_Rab11wt_210503_TS_01/TS_01_rec.mod	20.163497678881107	13.597503537159573	37.91822753060058	366	False	True	365	1	-1	365	1	-1	365	1	-1	365	1	-1	365	1	-1	365	1	-1	365	1	-1	365	1	-1	365	1	-1	365	1	-1	364	1	-1	356	1	-1	351	1	-1	340
PR8	A549-Rab11wt	210503_TS_01	../tomograms/PR8_Rab11wt_210503_TS_01/TS_01_rec.mod	14.073534565561344	24.70357370667674	40.72938750862269	367	False	True	366	1	-1	366	1	-1	366	1	-1	366	1	-1	366	1	-1	366	1	-1	366	1	-1	366	1	-1	366	1	-1	366	1	-1	365	1	-1	357	1	-1	352	1	-1	341
PR8	A549-Rab11wt	210503_TS_01	../tomograms/PR8_Rab11wt_210503_TS_01/TS_01_rec.mod	20.327696828280683	17.996723000187554	36.97934011639859	368	False	True	367	1	-1	367	1	-1	367	1	-1	367	1	-1	367	1	-1	367	1	-1	367	1	-1	367	1	-1	367	1	-1	367	1	-1	366	1	-1	358	1	-1	353	1	-1	342
PR8	A549-Rab11wt	210503_TS_01	../tomograms/PR8_Rab11wt_210503_TS_01/TS_01_rec.mod	14.073534565561344	13.294164682596223	34.96314001382923	369	False	True	368	1	-1	368	1	-1	368	1	-1	368	1	-1	368	1	-1	368	1	-1	368	1	-1	368	1	-1	368	1	-1	368	1	-1	367	1	-1	359	1	-1	354	1	-1	343
PR8	A549-Rab11wt	210503_TS_01	../tomograms/PR8_Rab11wt_210503_TS_01/TS_01_rec.mod	22.997244764987162	35.283893504496476	55.60711825391459	370	False	False	369	1	-1	369	1	-1	369	1	-1	369	1	-1	369	1	-1	369	1	-1	369	1	-1	369	1	-1	369	1	-1	369	1	-1	368	1	-1	360	1	-1	355	1	-1	344
PR8	A549-Rab11wt	210503_TS_01	../tomograms/PR8_Rab11wt_210503_TS_01/TS_01_rec.mod	19.397607307476022	18.923223550300033	36.87512311097613	371	False	True	370	1	-1	370	1	-1	370	1	-1	370	1	-1	370	1	-1	370	1	-1	370	1	-1	370	1	-1	370	1	-1	370	1	-1	369	1	-1	361	1	-1	356	1	-1	345
PR8	A549-Rab11wt	210503_TS_01	../tomograms/PR8_Rab11wt_210503_TS_01/TS_01_rec.mod	16.48204531762989	11.92364519635725	39.599911421941755	372	False	True	371	1	-1	371	1	-1	371	1	-1	371	1	-1	371	1	-1	371	1	-1	371	1	-1	371	1	-1	371	1	-1	371	1	-1	370	1	-1	362	1	-1	357	1	-1	346
PR8	A549-Rab11wt	210503_TS_01	../tomograms/PR8_Rab11wt_210503_TS_01/TS_01_rec.mod	44.16771390594808	19.217550016144333	34.70395574716737	373	False	True	372	1	-1	372	1	-1	372	1	-1	372	1	-1	372	1	-1	372	1	-1	372	1	-1	372	1	-1	372	1	-1	372	1	-1	371	1	-1	363	1	-1	358	1	-1	347
PR8	A549-Rab11wt	210503_TS_01	../tomograms/PR8_Rab11wt_210503_TS_01/TS_01_rec.mod	25.580004194547147	18.778809390765243	26.371228438392396	374	False	True	373	1	-1	373	1	-1	373	1	-1	373	1	-1	373	1	-1	373	1	-1	373	1	-1	373	1	-1	373	1	-1	373	1	-1	372	1	-1	364	1	-1	359	1	-1	348
PR8	A549-Rab11wt	210503_TS_01	../tomograms/PR8_Rab11wt_210503_TS_01/TS_01_rec.mod	35.37311377850499	39.74303422679642	36.37747696951627	375	False	True	374	1	-1	374	1	-1	374	1	-1	374	1	-1	374	1	-1	374	1	-1	374	1	-1	374	1	-1	374	1	-1	374	1	-1	373	1	-1	365	1	-1	360	1	-1	349
PR8	A549-Rab11wt	210503_TS_01	../tomograms/PR8_Rab11wt_210503_TS_01/TS_01_rec.mod	13.411353282222787	10.337865246551436	30.13618312620905	376	False	True	375	1	-1	375	1	-1	375	1	-1	375	1	-1	375	1	-1	375	1	-1	375	1	-1	375	1	-1	375	1	-1	375	1	-1	374	1	-1	366	1	-1	361	1	-1	350
PR8	A549-Rab11wt	210503_TS_01	../tomograms/PR8_Rab11wt_210503_TS_01/TS_01_rec.mod	16.672553384154707	16.583786433750316	30.752643835124925	377	False	True	376	1	-1	376	1	-1	376	1	-1	376	1	-1	376	1	-1	376	1	-1	376	1	-1	376	1	-1	376	1	-1	376	1	-1	375	1	-1	367	1	-1	362	1	-1	351
PR8	A549-Rab11wt	210503_TS_01	../tomograms/PR8_Rab11wt_210503_TS_01/TS_01_rec.mod	13.25733955246909	11.872580794511228	33.426510487137996	378	False	True	377	1	-1	377	1	-1	377	1	-1	377	1	-1	377	1	-1	377	1	-1	377	1	-1	377	1	-1	377	1	-1	377	1	-1	376	1	-1	368	1	-1	363	1	-1	352
PR8	A549-Rab11wt	210503_TS_01	../tomograms/PR8_Rab11wt_210503_TS_01/TS_01_rec.mod	23.66709914654271	52.620973029402066	34.335220384294786	379	False	True	378	1	-1	378	1	-1	378	1	-1	378	1	-1	378	1	-1	378	1	-1	378	1	-1	378	1	-1	378	1	-1	378	1	-1	377	1	-1	369	1	-1	364	1	-1	353
PR8	A549-Rab11wt	210503_TS_01	../tomograms/PR8_Rab11wt_210503_TS_01/TS_01_rec.mod	17.181452456170387	18.762048572059797	23.969489664966712	380	False	True	379	1	-1	379	1	-1	379	1	-1	379	1	-1	379	1	-1	379	1	-1	379	1	-1	379	1	-1	379	1	-1	379	1	-1	378	1	-1	370	1	-1	365	1	-1	354
PR8	A549-Rab11wt	210503_TS_01	../tomograms/PR8_Rab11wt_210503_TS_01/TS_01_rec.mod	13.216872018812756	29.64886861407623	31.656948270353496	381	False	True	380	1	-1	380	1	-1	380	1	-1	380	1	-1	380	1	-1	380	1	-1	380	1	-1	380	1	-1	380	1	-1	380	1	-1	379	1	-1	371	1	-1	366	1	-1	355
PR8	A549-Rab11wt	210503_TS_01	../tomograms/PR8_Rab11wt_210503_TS_01/TS_01_rec.mod	15.300524391888437	19.363306893378784	33.46782471894744	382	False	True	381	1	-1	381	1	-1	381	1	-1	381	1	-1	381	1	-1	381	1	-1	381	1	-1	381	1	-1	381	1	-1	381	1	-1	380	1	-1	372	1	-1	367	1	-1	356
PR8	A549-Rab11wt	210503_TS_01	../tomograms/PR8_Rab11wt_210503_TS_01/TS_01_rec.mod	25.329271743036067	3.421296453070931	26.195946036943084	383	False	True	382	1	-1	382	1	-1	382	1	-1	382	1	-1	382	1	-1	382	1	-1	382	1	-1	382	1	-1	382	1	-1	382	1	-1	381	1	-1	373	1	-1	368	1	-1	357
PR8	A549-Rab11wt	210503_TS_01	../tomograms/PR8_Rab11wt_210503_TS_01/TS_01_rec.mod	21.494112764878523	8.120097246231039	33.58899762210668	384	False	True	383	1	-1	383	1	-1	383	1	-1	383	1	-1	383	1	-1	383	1	-1	383	1	-1	383	1	-1	383	1	-1	383	1	-1	382	1	-1	374	1	-1	369	1	-1	358
PR8	A549-Rab11wt	210503_TS_01	../tomograms/PR8_Rab11wt_210503_TS_01/TS_01_rec.mod	18.961912238322892	31.028690808709747	23.840969492163502	385	False	True	384	1	-1	384	1	-1	384	1	-1	384	1	-1	384	1	-1	384	1	-1	384	1	-1	384	1	-1	384	1	-1	384	1	-1	383	1	-1	375	1	-1	370	1	-1	359
PR8	A549-Rab11wt	210503_TS_01	../tomograms/PR8_Rab11wt_210503_TS_01/TS_01_rec.mod	13.086270255310675	8.773220879711527	22.828517305991564	386	False	True	385	1	-1	385	1	-1	385	1	-1	385	1	-1	385	1	-1	385	1	-1	385	1	-1	385	1	-1	385	1	-1	385	1	-1	384	1	-1	376	1	-1	371	1	-1	360
PR8	A549-Rab11wt	210503_TS_01	../tomograms/PR8_Rab11wt_210503_TS_01/TS_01_rec.mod	27.228484348686298	15.025009126073316	25.50339523645564	387	False	True	386	1	-1	386	1	-1	386	1	-1	386	1	-1	386	1	-1	386	1	-1	386	1	-1	386	1	-1	386	1	-1	386	1	-1	385	1	-1	377	1	-1	372	1	-1	361
PR8	A549-Rab11wt	210503_TS_01	../tomograms/PR8_Rab11wt_210503_TS_01/TS_01_rec.mod	37.25696231988538	12.352428629206361	36.74747978129777	388	False	True	387	1	-1	387	1	-1	387	1	-1	387	1	-1	387	1	-1	387	1	-1	387	1	-1	387	1	-1	387	1	-1	387	1	-1	386	1	-1	378	1	-1	373	1	-1	362
PR8	A549-Rab11wt	210503_TS_01	../tomograms/PR8_Rab11wt_210503_TS_01/TS_01_rec.mod	12.296734483835252	19.10567912276603	46.78947044615299	389	False	False	388	1	-1	388	1	-1	388	1	-1	388	1	-1	388	1	-1	388	1	-1	388	1	-1	388	1	-1	388	1	-1	388	1	-1	387	1	-1	379	1	-1	374	1	-1	363
PR8	A549-Rab11wt	210503_TS_01	../tomograms/PR8_Rab11wt_210503_TS_01/TS_01_rec.mod	12.296734483835252	26.27989994358977	55.437233069425886	390	False	False	389	1	-1	389	1	-1	389	1	-1	389	1	-1	389	1	-1	389	1	-1	389	1	-1	389	1	-1	389	1	-1	389	1	-1	388	1	-1	380	1	-1	375	1	-1	363
PR8	A549-Rab11wt	210503_TS_01	../tomograms/PR8_Rab11wt_210503_TS_01/TS_01_rec.mod	11.866230877010784	24.33845705057953	45.30411205888533	391	False	False	390	1	-1	390	1	-1	390	1	-1	390	1	-1	390	1	-1	390	1	-1	390	1	-1	390	1	-1	390	1	-1	390	1	-1	389	1	-1	381	1	-1	376	2	-1	364
PR8	A549-Rab11wt	210503_TS_01	../tomograms/PR8_Rab11wt_210503_TS_01/TS_01_rec.mod	16.59596075603158	14.31787172328105	40.85160838190079	392	False	True	391	1	-1	391	1	-1	391	1	-1	391	1	-1	391	1	-1	391	1	-1	391	1	-1	391	1	-1	391	1	-1	391	1	-1	390	1	-1	382	1	-1	377	1	-1	365
PR8	A549-Rab11wt	210503_TS_01	../tomograms/PR8_Rab11wt_210503_TS_01/TS_01_rec.mod	14.021316320100278	19.456453737171	57.06798197939548	393	False	False	392	1	-1	392	1	-1	392	1	-1	392	1	-1	392	1	-1	392	1	-1	392	1	-1	392	1	-1	392	1	-1	392	1	-1	391	1	-1	383	1	-1	378	1	-1	366
PR8	A549-Rab11wt	210503_TS_01	../tomograms/PR8_Rab11wt_210503_TS_01/TS_01_rec.mod	14.356863650553814	10.512242025680386	40.502655753469476	394	False	True	393	1	-1	393	1	-1	393	1	-1	393	1	-1	393	1	-1	393	1	-1	393	1	-1	393	1	-1	393	1	-1	393	1	-1	392	1	-1	384	1	-1	379	1	-1	367
PR8	A549-Rab11wt	210503_TS_01	../tomograms/PR8_Rab11wt_210503_TS_01/TS_01_rec.mod	22.480015357921907	10.77246051253405	33.487963920523505	395	False	True	394	1	-1	394	1	-1	394	1	-1	394	1	-1	394	1	-1	394	1	-1	394	1	-1	394	1	-1	394	1	-1	394	1	-1	393	1	-1	385	1	-1	380	1	-1	368
PR8	A549-Rab11wt	210503_TS_01	../tomograms/PR8_Rab11wt_210503_TS_01/TS_01_rec.mod	14.863996704731564	38.698458755131426	35.386468566730365	396	False	True	395	1	-1	395	1	-1	395	1	-1	395	1	-1	395	1	-1	395	1	-1	395	1	-1	395	1	-1	395	1	-1	395	1	-1	394	1	-1	386	1	-1	381	1	-1	369
PR8	A549-Rab11wt	210503_TS_01	../tomograms/PR8_Rab11wt_210503_TS_01/TS_01_rec.mod	13.86800910944107	27.457525537228282	43.29311834102913	397	False	True	396	1	-1	396	1	-1	396	1	-1	396	1	-1	396	1	-1	396	1	-1	396	1	-1	396	1	-1	396	1	-1	396	1	-1	395	1	-1	387	1	-1	382	1	-1	370
PR8	A549-Rab11wt	210503_TS_01	../tomograms/PR8_Rab11wt_210503_TS_01/TS_01_rec.mod	13.219859924409986	31.74111518601357	28.355866859730103	398	False	True	397	1	-1	397	1	-1	397	1	-1	397	1	-1	397	1	-1	397	1	-1	397	1	-1	397	1	-1	397	1	-1	397	1	-1	396	1	-1	388	1	-1	383	1	-1	371
PR8	A549-Rab11wt	210503_TS_01	../tomograms/PR8_Rab11wt_210503_TS_01/TS_01_rec.mod	36.34523526254356	15.642408690532621	30.105524812285314	399	False	True	398	1	-1	398	1	-1	398	1	-1	398	1	-1	398	1	-1	398	1	-1	398	1	-1	398	1	-1	398	1	-1	398	1	-1	397	1	-1	389	1	-1	384	1	-1	372
PR8	A549-Rab11wt	210503_TS_01	../tomograms/PR8_Rab11wt_210503_TS_01/TS_01_rec.mod	33.857489860220284	21.920638976968753	56.47738235188297	400	False	False	399	1	-1	399	1	-1	399	1	-1	399	1	-1	399	1	-1	399	1	-1	399	1	-1	399	1	-1	399	1	-1	399	1	-1	398	1	-1	390	1	-1	385	1	-1	373
PR8	A549-Rab11wt	210503_TS_01	../tomograms/PR8_Rab11wt_210503_TS_01/TS_01_rec.mod	17.830883711441608	39.72956380450881	inf	401	False	False	400	1	-1	400	1	-1	400	1	-1	400	1	-1	400	1	-1	400	1	-1	400	1	-1	400	1	-1	400	1	-1	400	1	-1	399	1	-1	391	1	-1	386	1	-1	374
PR8	A549-Rab11wt	210503_TS_01	../tomograms/PR8_Rab11wt_210503_TS_01/TS_01_rec.mod	20.48401096930308	34.95920163339183	65.05155822338429	402	False	False	401	1	-1	401	1	-1	401	1	-1	401	1	-1	401	1	-1	401	1	-1	401	1	-1	401	1	-1	401	1	-1	401	1	-1	400	1	-1	392	1	-1	387	1	-1	375
PR8	A549-Rab11wt	210503_TS_01	../tomograms/PR8_Rab11wt_210503_TS_01/TS_01_rec.mod	26.75988522462867	45.55927105368832	inf	403	False	False	402	1	-1	402	1	-1	402	1	-1	402	1	-1	402	1	-1	402	1	-1	402	1	-1	402	1	-1	402	1	-1	402	1	-1	401	1	-1	393	1	-1	388	1	-1	376
PR8	A549-Rab11wt	210503_TS_01	../tomograms/PR8_Rab11wt_210503_TS_01/TS_01_rec.mod	29.810078858547367	74.82900722072995	inf	404	False	False	403	1	-1	403	1	-1	403	1	-1	403	1	-1	403	1	-1	403	1	-1	403	1	-1	403	1	-1	403	1	-1	403	1	-1	402	1	-1	394	1	-1	389	1	-1	377
PR8	A549-Rab11wt	210503_TS_01	../tomograms/PR8_Rab11wt_210503_TS_01/TS_01_rec.mod	23.463088024484765	25.639074401321178	39.3043684864685	405	False	True	404	1	-1	404	1	-1	404	1	-1	404	1	-1	404	1	-1	404	1	-1	404	1	-1	404	1	-1	404	1	-1	404	1	-1	403	1	-1	395	1	-1	390	1	-1	378
PR8	A549-Rab11wt	210503_TS_01	../tomograms/PR8_Rab11wt_210503_TS_01/TS_01_rec.mod	19.22306114972952	25.711694441733083	33.521865697564685	406	False	True	405	1	-1	405	1	-1	405	1	-1	405	1	-1	405	1	-1	405	1	-1	405	1	-1	405	1	-1	405	1	-1	405	1	-1	404	1	-1	396	1	-1	391	1	-1	379
PR8	A549-Rab11wt	210503_TS_01	../tomograms/PR8_Rab11wt_210503_TS_01/TS_01_rec.mod	22.758147551448797	10.644003616138203	33.98234784801538	407	False	True	406	1	-1	406	1	-1	406	1	-1	406	1	-1	406	1	-1	406	1	-1	406	1	-1	406	1	-1	406	1	-1	406	1	-1	405	1	-1	397	1	-1	392	1	-1	380
PR8	A549-Rab11wt	210503_TS_01	../tomograms/PR8_Rab11wt_210503_TS_01/TS_01_rec.mod	27.87564143403678	27.898137487078046	37.318385891398755	408	False	True	407	1	-1	407	1	-1	407	1	-1	407	1	-1	407	1	-1	407	1	-1	407	1	-1	407	1	-1	407	1	-1	407	1	-1	406	1	-1	398	1	-1	393	1	-1	381
PR8	A549-Rab11wt	210503_TS_01	../tomograms/PR8_Rab11wt_210503_TS_01/TS_01_rec.mod	22.835401017854387	30.947170969410546	35.80274689448511	409	False	True	408	1	-1	408	1	-1	408	1	-1	408	1	-1	408	1	-1	408	1	-1	408	1	-1	408	1	-1	408	1	-1	408	1	-1	407	1	-1	399	1	-1	394	1	-1	382
PR8	A549-Rab11wt	210503_TS_01	../tomograms/PR8_Rab11wt_210503_TS_01/TS_01_rec.mod	18.600659043437716	46.16027250209148	39.71583684808017	410	False	True	409	1	-1	409	1	-1	409	1	-1	409	1	-1	409	1	-1	409	1	-1	409	1	-1	409	1	-1	409	1	-1	409	1	-1	408	1	-1	400	1	-1	395	1	-1	383
PR8	A549-Rab11wt	210503_TS_01	../tomograms/PR8_Rab11wt_210503_TS_01/TS_01_rec.mod	36.64007213001282	15.499160731462327	35.79266017328085	411	False	True	410	1	-1	410	1	-1	410	1	-1	410	1	-1	410	1	-1	410	1	-1	410	1	-1	410	1	-1	410	1	-1	410	1	-1	409	1	-1	401	1	-1	396	1	-1	384
PR8	A549-Rab11wt	210503_TS_01	../tomograms/PR8_Rab11wt_210503_TS_01/TS_01_rec.mod	14.660637720362782	19.221788173145587	34.9483620229269	412	False	True	411	1	-1	411	1	-1	411	1	-1	411	1	-1	411	1	-1	411	1	-1	411	1	-1	411	1	-1	411	1	-1	411	1	-1	410	1	-1	402	1	-1	397	1	-1	385
PR8	A549-Rab11wt	210503_TS_01	../tomograms/PR8_Rab11wt_210503_TS_01/TS_01_rec.mod	17.19561211796948	21.50881345744395	40.84822578508664	413	False	True	412	1	-1	412	1	-1	412	1	-1	412	1	-1	412	1	-1	412	1	-1	412	1	-1	412	1	-1	412	1	-1	412	1	-1	411	1	-1	403	1	-1	398	1	-1	386
PR8	A549-Rab11wt	210503_TS_01	../tomograms/PR8_Rab11wt_210503_TS_01/TS_01_rec.mod	20.283451066257847	17.872041521128207	30.253291148127985	414	False	True	413	1	-1	413	1	-1	413	1	-1	413	1	-1	413	1	-1	413	1	-1	413	1	-1	413	1	-1	413	1	-1	413	1	-1	412	1	-1	404	1	-1	399	1	-1	387
PR8	A549-Rab11wt	210503_TS_01	../tomograms/PR8_Rab11wt_210503_TS_01/TS_01_rec.mod	16.1325214307302	23.99200052210212	inf	415	False	False	414	1	-1	414	1	-1	414	1	-1	414	1	-1	414	1	-1	414	1	-1	414	1	-1	414	1	-1	414	1	-1	414	1	-1	413	1	-1	405	1	-1	400	1	-1	388
PR8	A549-Rab11wt	210503_TS_01	../tomograms/PR8_Rab11wt_210503_TS_01/TS_01_rec.mod	11.106011848284606	12.672989803634735	34.26451111739334	416	False	True	415	1	-1	415	1	-1	415	1	-1	415	1	-1	415	1	-1	415	1	-1	415	1	-1	415	1	-1	415	1	-1	415	1	-1	414	1	-1	406	1	-1	133	2	-1	128
PR8	A549-Rab11wt	210503_TS_01	../tomograms/PR8_Rab11wt_210503_TS_01/TS_01_rec.mod	43.467629023557144	59.800291235865984	57.123919392389844	417	False	False	416	1	-1	416	1	-1	416	1	-1	416	1	-1	416	1	-1	416	1	-1	416	1	-1	416	1	-1	416	1	-1	416	1	-1	415	1	-1	407	1	-1	401	1	-1	389
PR8	A549-Rab11wt	210503_TS_01	../tomograms/PR8_Rab11wt_210503_TS_01/TS_01_rec.mod	13.086270255310675	12.0444780086152	25.10834786725557	418	False	True	417	1	-1	417	1	-1	417	1	-1	417	1	-1	417	1	-1	417	1	-1	417	1	-1	417	1	-1	417	1	-1	417	1	-1	416	1	-1	408	1	-1	402	1	-1	390
PR8	A549-Rab11wt	210503_TS_01	../tomograms/PR8_Rab11wt_210503_TS_01/TS_01_rec.mod	18.601966583564796	14.694544702542723	29.202277399786187	419	False	True	418	1	-1	418	1	-1	418	1	-1	418	1	-1	418	1	-1	418	1	-1	418	1	-1	418	1	-1	418	1	-1	418	1	-1	417	1	-1	409	1	-1	403	1	-1	391
PR8	A549-Rab11wt	210503_TS_01	../tomograms/PR8_Rab11wt_210503_TS_01/TS_01_rec.mod	17.181452456170387	10.871604717805358	40.01030861572854	420	False	True	419	1	-1	419	1	-1	419	1	-1	419	1	-1	419	1	-1	419	1	-1	419	1	-1	419	1	-1	419	1	-1	419	1	-1	418	1	-1	410	1	-1	404	1	-1	392
PR8	A549-Rab11wt	210503_TS_01	../tomograms/PR8_Rab11wt_210503_TS_01/TS_01_rec.mod	14.35789494398328	23.99894083959294	37.10534761061029	421	False	True	420	1	-1	420	1	-1	420	1	-1	420	1	-1	420	1	-1	420	1	-1	420	1	-1	420	1	-1	420	1	-1	420	1	-1	419	1	-1	411	1	-1	405	1	-1	393
PR8	A549-Rab11wt	210503_TS_01	../tomograms/PR8_Rab11wt_210503_TS_01/TS_01_rec.mod	13.255021961600534	28.770568994972088	30.85988921645593	422	False	True	421	1	-1	421	1	-1	421	1	-1	421	1	-1	421	1	-1	421	1	-1	421	1	-1	421	1	-1	421	1	-1	421	1	-1	420	1	-1	412	1	-1	406	1	-1	394
PR8	A549-Rab11wt	210503_TS_01	../tomograms/PR8_Rab11wt_210503_TS_01/TS_01_rec.mod	15.845411865255665	22.674986092080836	45.46152492756486	423	False	False	422	1	-1	422	1	-1	422	1	-1	422	1	-1	422	1	-1	422	1	-1	422	1	-1	422	1	-1	422	1	-1	422	1	-1	421	1	-1	413	1	-1	407	1	-1	395
PR8	A549-Rab11wt	210503_TS_01	../tomograms/PR8_Rab11wt_210503_TS_01/TS_01_rec.mod	20.03922964081876	11.7301462385785	42.97155304984279	424	False	True	423	1	-1	423	1	-1	423	1	-1	423	1	-1	423	1	-1	423	1	-1	423	1	-1	423	1	-1	423	1	-1	423	1	-1	422	1	-1	414	1	-1	408	1	-1	396
PR8	A549-Rab11wt	210503_TS_01	../tomograms/PR8_Rab11wt_210503_TS_01/TS_01_rec.mod	14.91105904101259	17.3628845450178	43.316647751877035	425	False	True	424	1	-1	424	1	-1	424	1	-1	424	1	-1	424	1	-1	424	1	-1	424	1	-1	424	1	-1	424	1	-1	424	1	-1	423	1	-1	415	1	-1	409	1	-1	397
PR8	A549-Rab11wt	210503_TS_01	../tomograms/PR8_Rab11wt_210503_TS_01/TS_01_rec.mod	13.435848146149938	16.068836861581712	38.5405920925724	426	False	True	425	1	-1	425	1	-1	425	1	-1	425	1	-1	425	1	-1	425	1	-1	425	1	-1	425	1	-1	425	1	-1	425	1	-1	424	1	-1	416	1	-1	410	1	-1	398
PR8	A549-Rab11wt	210503_TS_01	../tomograms/PR8_Rab11wt_210503_TS_01/TS_01_rec.mod	17.195294898242132	42.94879736629869	48.65638479324495	427	False	False	426	1	-1	426	1	-1	426	1	-1	426	1	-1	426	1	-1	426	1	-1	426	1	-1	426	1	-1	426	1	-1	426	1	-1	425	1	-1	417	1	-1	411	1	-1	399
PR8	A549-Rab11wt	210503_TS_01	../tomograms/PR8_Rab11wt_210503_TS_01/TS_01_rec.mod	12.083911484336848	56.631288073346205	2.5045057180975943	428	False	True	427	1	-1	427	1	-1	427	1	-1	427	1	-1	427	1	-1	427	1	-1	427	1	-1	427	1	-1	427	1	-1	427	1	-1	426	1	-1	418	1	-1	412	1	-1	30
PR8	A549-Rab11wt	210503_TS_01	../tomograms/PR8_Rab11wt_210503_TS_01/TS_01_rec.mod	14.727047395804153	16.243532590435784	36.112082732660596	429	False	True	428	1	-1	428	1	-1	428	1	-1	428	1	-1	428	1	-1	428	1	-1	428	1	-1	428	1	-1	428	1	-1	428	1	-1	427	1	-1	419	1	-1	413	1	-1	400
PR8	A549-Rab11wt	210503_TS_01	../tomograms/PR8_Rab11wt_210503_TS_01/TS_01_rec.mod	11.969339891427177	40.05316846370219	37.55918270839104	430	False	True	429	1	-1	429	1	-1	429	1	-1	429	1	-1	429	1	-1	429	1	-1	429	1	-1	429	1	-1	429	1	-1	429	1	-1	428	1	-1	420	1	-1	122	2	-1	118
PR8	A549-Rab11wt	210503_TS_01	../tomograms/PR8_Rab11wt_210503_TS_01/TS_01_rec.mod	20.412329931625358	15.064395858921126	58.90197959309186	431	False	False	430	1	-1	430	1	-1	430	1	-1	430	1	-1	430	1	-1	430	1	-1	430	1	-1	430	1	-1	430	1	-1	430	1	-1	429	1	-1	421	1	-1	414	1	-1	401
PR8	A549-Rab11wt	210503_TS_01	../tomograms/PR8_Rab11wt_210503_TS_01/TS_01_rec.mod	21.105343038734905	8.512976937008519	29.270378097512868	432	False	True	431	1	-1	431	1	-1	431	1	-1	431	1	-1	431	1	-1	431	1	-1	431	1	-1	431	1	-1	431	1	-1	431	1	-1	430	1	-1	422	1	-1	415	1	-1	402
PR8	A549-Rab11wt	210503_TS_01	../tomograms/PR8_Rab11wt_210503_TS_01/TS_01_rec.mod	27.297654694185226	41.84326654734391	inf	433	False	False	432	1	-1	432	1	-1	432	1	-1	432	1	-1	432	1	-1	432	1	-1	432	1	-1	432	1	-1	432	1	-1	432	1	-1	431	1	-1	423	1	-1	416	1	-1	403
PR8	A549-Rab11wt	210503_TS_01	../tomograms/PR8_Rab11wt_210503_TS_01/TS_01_rec.mod	21.701021229231753	7.265407770516127	37.02615707028371	434	False	True	433	1	-1	433	1	-1	433	1	-1	433	1	-1	433	1	-1	433	1	-1	433	1	-1	433	1	-1	433	1	-1	433	1	-1	432	1	-1	424	1	-1	417	1	-1	404
PR8	A549-Rab11wt	210503_TS_01	../tomograms/PR8_Rab11wt_210503_TS_01/TS_01_rec.mod	22.835401017854387	8.850356355216217	35.647882012925606	435	False	True	434	1	-1	434	1	-1	434	1	-1	434	1	-1	434	1	-1	434	1	-1	434	1	-1	434	1	-1	434	1	-1	434	1	-1	433	1	-1	425	1	-1	418	1	-1	405
PR8	A549-Rab11wt	210503_TS_01	../tomograms/PR8_Rab11wt_210503_TS_01/TS_01_rec.mod	20.283451066257847	12.33009723352455	34.844649161784886	436	False	True	435	1	-1	435	1	-1	435	1	-1	435	1	-1	435	1	-1	435	1	-1	435	1	-1	435	1	-1	435	1	-1	435	1	-1	434	1	-1	426	1	-1	419	1	-1	406
PR8	A549-Rab11wt	210503_TS_01	../tomograms/PR8_Rab11wt_210503_TS_01/TS_01_rec.mod	18.63517696787147	13.596955558395361	36.70475510948845	437	False	True	436	1	-1	436	1	-1	436	1	-1	436	1	-1	436	1	-1	436	1	-1	436	1	-1	436	1	-1	436	1	-1	436	1	-1	435	1	-1	427	1	-1	420	1	-1	407
PR8	A549-Rab11wt	210503_TS_01	../tomograms/PR8_Rab11wt_210503_TS_01/TS_01_rec.mod	18.63517696787147	17.52144744537283	36.37223582274807	438	False	True	437	1	-1	437	1	-1	437	1	-1	437	1	-1	437	1	-1	437	1	-1	437	1	-1	437	1	-1	437	1	-1	437	1	-1	436	1	-1	428	1	-1	421	1	-1	408
PR8	A549-Rab11wt	210503_TS_01	../tomograms/PR8_Rab11wt_210503_TS_01/TS_01_rec.mod	18.222003213494588	44.01549604571345	37.01105114501688	439	False	True	438	1	-1	438	1	-1	438	1	-1	438	1	-1	438	1	-1	438	1	-1	438	1	-1	438	1	-1	438	1	-1	438	1	-1	437	1	-1	429	1	-1	422	1	-1	409
PR8	A549-Rab11wt	210503_TS_01	../tomograms/PR8_Rab11wt_210503_TS_01/TS_01_rec.mod	17.183446449043856	15.456701724550628	40.39794453649391	440	False	True	439	1	-1	439	1	-1	439	1	-1	439	1	-1	439	1	-1	439	1	-1	439	1	-1	439	1	-1	439	1	-1	439	1	-1	438	1	-1	430	1	-1	423	1	-1	410
PR8	A549-Rab11wt	210503_TS_01	../tomograms/PR8_Rab11wt_210503_TS_01/TS_01_rec.mod	18.777862729675338	11.518150708643246	37.12919928031103	441	False	True	440	1	-1	440	1	-1	440	1	-1	440	1	-1	440	1	-1	440	1	-1	440	1	-1	440	1	-1	440	1	-1	440	1	-1	439	1	-1	431	1	-1	424	1	-1	411
PR8	A549-Rab11wt	210503_TS_01	../tomograms/PR8_Rab11wt_210503_TS_01/TS_01_rec.mod	12.67938463089796	7.4575703652328125	22.356350056274128	442	False	True	441	1	-1	441	1	-1	441	1	-1	441	1	-1	441	1	-1	441	1	-1	441	1	-1	441	1	-1	441	1	-1	441	1	-1	440	1	-1	432	1	-1	425	1	-1	164
PR8	A549-Rab11wt	210503_TS_01	../tomograms/PR8_Rab11wt_210503_TS_01/TS_01_rec.mod	11.866230877010784	36.018072982294875	47.61706454591456	443	False	False	442	1	-1	442	1	-1	442	1	-1	442	1	-1	442	1	-1	442	1	-1	442	1	-1	442	1	-1	442	1	-1	442	1	-1	441	1	-1	433	1	-1	376	2	-1	364
PR8	A549-Rab11wt	210503_TS_01	../tomograms/PR8_Rab11wt_210503_TS_01/TS_01_rec.mod	13.255021961600534	57.821505224596436	39.55691503298732	444	False	True	443	1	-1	443	1	-1	443	1	-1	443	1	-1	443	1	-1	443	1	-1	443	1	-1	443	1	-1	443	1	-1	443	1	-1	442	1	-1	434	1	-1	426	1	-1	412
PR8	A549-Rab11wt	210503_TS_01	../tomograms/PR8_Rab11wt_210503_TS_01/TS_01_rec.mod	13.463743288557428	30.745036681128393	64.47693008429884	445	False	False	444	1	-1	444	1	-1	444	1	-1	444	1	-1	444	1	-1	444	1	-1	444	1	-1	444	1	-1	444	1	-1	444	1	-1	443	1	-1	435	1	-1	427	1	-1	413
PR8	A549-Rab11wt	210503_TS_01	../tomograms/PR8_Rab11wt_210503_TS_01/TS_01_rec.mod	32.303237476504044	15.616518510890556	19.370460006351134	446	False	True	445	1	-1	445	1	-1	445	1	-1	445	1	-1	445	1	-1	445	1	-1	445	1	-1	445	1	-1	445	1	-1	445	1	-1	444	1	-1	436	1	-1	428	1	-1	414
PR8	A549-Rab11wt	210503_TS_01	../tomograms/PR8_Rab11wt_210503_TS_01/TS_01_rec.mod	15.845411865255665	23.863395327265774	21.720962737708025	447	False	True	446	1	-1	446	1	-1	446	1	-1	446	1	-1	446	1	-1	446	1	-1	446	1	-1	446	1	-1	446	1	-1	446	1	-1	445	1	-1	437	1	-1	429	1	-1	415
PR8	A549-Rab11wt	210503_TS_01	../tomograms/PR8_Rab11wt_210503_TS_01/TS_01_rec.mod	12.414657664448972	15.032611573760882	38.9888166304079	448	False	True	447	1	-1	447	1	-1	447	1	-1	447	1	-1	447	1	-1	447	1	-1	447	1	-1	447	1	-1	447	1	-1	447	1	-1	446	1	-1	438	1	-1	430	1	-1	416
PR8	A549-Rab11wt	210503_TS_01	../tomograms/PR8_Rab11wt_210503_TS_01/TS_01_rec.mod	12.414657664448972	16.518043679298824	23.49223440484186	449	False	True	448	1	-1	448	1	-1	448	1	-1	448	1	-1	448	1	-1	448	1	-1	448	1	-1	448	1	-1	448	1	-1	448	1	-1	447	1	-1	439	1	-1	431	1	-1	416
PR8	A549-Rab11wt	210503_TS_01	../tomograms/PR8_Rab11wt_210503_TS_01/TS_01_rec.mod	31.498699407211866	16.107080742739804	32.28998138556014	450	False	True	449	1	-1	449	1	-1	449	1	-1	449	1	-1	449	1	-1	449	1	-1	449	1	-1	449	1	-1	449	1	-1	449	1	-1	448	1	-1	440	1	-1	432	1	-1	417
PR8	A549-Rab11wt	210503_TS_01	../tomograms/PR8_Rab11wt_210503_TS_01/TS_01_rec.mod	16.048359268224615	30.095430396853832	29.645714267351345	451	False	True	450	1	-1	450	1	-1	450	1	-1	450	1	-1	450	1	-1	450	1	-1	450	1	-1	450	1	-1	450	1	-1	450	1	-1	449	1	-1	441	1	-1	433	1	-1	418
PR8	A549-Rab11wt	210503_TS_01	../tomograms/PR8_Rab11wt_210503_TS_01/TS_01_rec.mod	26.275276365221945	37.567319496614836	37.28397377314672	452	False	True	451	1	-1	451	1	-1	451	1	-1	451	1	-1	451	1	-1	451	1	-1	451	1	-1	451	1	-1	451	1	-1	451	1	-1	450	1	-1	442	1	-1	434	1	-1	419
PR8	A549-Rab11wt	210503_TS_01	../tomograms/PR8_Rab11wt_210503_TS_01/TS_01_rec.mod	14.797861073040435	33.64034832951691	34.66401384722597	453	False	True	452	1	-1	452	1	-1	452	1	-1	452	1	-1	452	1	-1	452	1	-1	452	1	-1	452	1	-1	452	1	-1	452	1	-1	451	1	-1	443	1	-1	435	1	-1	420
PR8	A549-Rab11wt	210503_TS_01	../tomograms/PR8_Rab11wt_210503_TS_01/TS_01_rec.mod	15.020012449778804	47.978914410645835	36.73835762500538	454	False	True	453	1	-1	453	1	-1	453	1	-1	453	1	-1	453	1	-1	453	1	-1	453	1	-1	453	1	-1	453	1	-1	453	1	-1	452	1	-1	444	1	-1	436	1	-1	421
PR8	A549-Rab11wt	210503_TS_01	../tomograms/PR8_Rab11wt_210503_TS_01/TS_01_rec.mod	17.048205272513954	16.509630955618476	38.62904247268136	455	False	True	454	1	-1	454	1	-1	454	1	-1	454	1	-1	454	1	-1	454	1	-1	454	1	-1	454	1	-1	454	1	-1	454	1	-1	453	1	-1	445	1	-1	437	1	-1	422
PR8	A549-Rab11wt	210503_TS_01	../tomograms/PR8_Rab11wt_210503_TS_01/TS_01_rec.mod	23.519237085929085	20.647220301242537	36.26986307026822	456	False	True	455	1	-1	455	1	-1	455	1	-1	455	1	-1	455	1	-1	455	1	-1	455	1	-1	455	1	-1	455	1	-1	455	1	-1	454	1	-1	446	1	-1	438	1	-1	423
PR8	A549-Rab11wt	210503_TS_01	../tomograms/PR8_Rab11wt_210503_TS_01/TS_01_rec.mod	17.450938802019586	20.362640264173898	35.76567157263264	457	False	True	456	1	-1	456	1	-1	456	1	-1	456	1	-1	456	1	-1	456	1	-1	456	1	-1	456	1	-1	456	1	-1	456	1	-1	455	1	-1	447	1	-1	439	1	-1	424
PR8	A549-Rab11wt	210503_TS_01	../tomograms/PR8_Rab11wt_210503_TS_01/TS_01_rec.mod	23.45011140998743	35.011159411061904	33.93321228638971	458	False	True	457	1	-1	457	1	-1	457	1	-1	457	1	-1	457	1	-1	457	1	-1	457	1	-1	457	1	-1	457	1	-1	457	1	-1	456	1	-1	448	1	-1	440	1	-1	425
PR8	A549-Rab11wt	210503_TS_01	../tomograms/PR8_Rab11wt_210503_TS_01/TS_01_rec.mod	33.0744868710588	14.581959134249894	35.861254570333095	459	False	True	458	1	-1	458	1	-1	458	1	-1	458	1	-1	458	1	-1	458	1	-1	458	1	-1	458	1	-1	458	1	-1	458	1	-1	457	1	-1	449	1	-1	441	1	-1	426
PR8	A549-Rab11wt	210503_TS_01	../tomograms/PR8_Rab11wt_210503_TS_01/TS_01_rec.mod	13.996881777733442	24.82358807715394	31.08399074601639	460	False	True	459	1	-1	459	1	-1	459	1	-1	459	1	-1	459	1	-1	459	1	-1	459	1	-1	459	1	-1	459	1	-1	459	1	-1	458	1	-1	450	1	-1	442	1	-1	427
PR8	A549-Rab11wt	210503_TS_01	../tomograms/PR8_Rab11wt_210503_TS_01/TS_01_rec.mod	14.589215627619984	41.03607929361929	32.58304299605355	461	False	True	460	1	-1	460	1	-1	460	1	-1	460	1	-1	460	1	-1	460	1	-1	460	1	-1	460	1	-1	460	1	-1	460	1	-1	459	1	-1	451	1	-1	443	1	-1	428
PR8	A549-Rab11wt	210503_TS_01	../tomograms/PR8_Rab11wt_210503_TS_01/TS_01_rec.mod	18.713954044913436	23.698769904105983	40.11444978530778	462	False	True	461	1	-1	461	1	-1	461	1	-1	461	1	-1	461	1	-1	461	1	-1	461	1	-1	461	1	-1	461	1	-1	461	1	-1	460	1	-1	452	1	-1	444	1	-1	429
PR8	A549-Rab11wt	210503_TS_01	../tomograms/PR8_Rab11wt_210503_TS_01/TS_01_rec.mod	25.630685426611368	63.76716523294625	inf	463	False	False	462	1	-1	462	1	-1	462	1	-1	462	1	-1	462	1	-1	462	1	-1	462	1	-1	462	1	-1	462	1	-1	462	1	-1	461	1	-1	453	1	-1	445	1	-1	430
PR8	A549-Rab11wt	210503_TS_01	../tomograms/PR8_Rab11wt_210503_TS_01/TS_01_rec.mod	13.774206785178038	25.506741667496918	35.54578030952785	464	False	True	463	1	-1	463	1	-1	463	1	-1	463	1	-1	463	1	-1	463	1	-1	463	1	-1	463	1	-1	463	1	-1	463	1	-1	462	1	-1	454	1	-1	446	1	-1	431
PR8	A549-Rab11wt	210503_TS_01	../tomograms/PR8_Rab11wt_210503_TS_01/TS_01_rec.mod	13.560123942668387	16.105024445282318	38.879408530266964	465	False	True	464	1	-1	464	1	-1	464	1	-1	464	1	-1	464	1	-1	464	1	-1	464	1	-1	464	1	-1	464	1	-1	464	1	-1	463	1	-1	455	1	-1	447	1	-1	432
PR8	A549-Rab11wt	210503_TS_01	../tomograms/PR8_Rab11wt_210503_TS_01/TS_01_rec.mod	13.560123942668387	32.430871900132445	42.79793529914822	466	False	True	465	1	-1	465	1	-1	465	1	-1	465	1	-1	465	1	-1	465	1	-1	465	1	-1	465	1	-1	465	1	-1	465	1	-1	464	1	-1	456	1	-1	448	1	-1	433
PR8	A549-Rab11wt	210503_TS_01	../tomograms/PR8_Rab11wt_210503_TS_01/TS_01_rec.mod	12.798467271605272	42.515935142611575	42.39283060774319	467	False	True	466	1	-1	466	1	-1	466	1	-1	466	1	-1	466	1	-1	466	1	-1	466	1	-1	466	1	-1	466	1	-1	466	1	-1	465	1	-1	457	1	-1	449	1	-1	150
PR8	A549-Rab11wt	210503_TS_01	../tomograms/PR8_Rab11wt_210503_TS_01/TS_01_rec.mod	16.483144681077448	23.960806822082365	2.287102823878079	468	False	True	467	1	-1	467	1	-1	467	1	-1	467	1	-1	467	1	-1	467	1	-1	467	1	-1	467	1	-1	467	1	-1	467	1	-1	466	1	-1	458	1	-1	450	1	-1	434
PR8	A549-Rab11wt	210503_TS_01	../tomograms/PR8_Rab11wt_210503_TS_01/TS_01_rec.mod	15.050390662497584	23.85921461780312	33.467676323664875	469	False	True	468	1	-1	468	1	-1	468	1	-1	468	1	-1	468	1	-1	468	1	-1	468	1	-1	468	1	-1	468	1	-1	468	1	-1	467	1	-1	459	1	-1	451	1	-1	435
PR8	A549-Rab11wt	210503_TS_01	../tomograms/PR8_Rab11wt_210503_TS_01/TS_01_rec.mod	11.18446146629594	20.990804103386875	35.27781157481426	470	False	True	469	1	-1	469	1	-1	469	1	-1	469	1	-1	469	1	-1	469	1	-1	469	1	-1	469	1	-1	469	1	-1	469	1	-1	468	1	-1	460	1	-1	34	2	-1	33
PR8	A549-Rab11wt	210503_TS_01	../tomograms/PR8_Rab11wt_210503_TS_01/TS_01_rec.mod	25.329271743036067	13.691181273559405	36.06690306440916	471	False	True	470	1	-1	470	1	-1	470	1	-1	470	1	-1	470	1	-1	470	1	-1	470	1	-1	470	1	-1	470	1	-1	470	1	-1	469	1	-1	461	1	-1	452	1	-1	436
PR8	A549-Rab11wt	210503_TS_01	../tomograms/PR8_Rab11wt_210503_TS_01/TS_01_rec.mod	17.041646904921095	15.371004812604008	37.34002387139594	472	False	True	471	1	-1	471	1	-1	471	1	-1	471	1	-1	471	1	-1	471	1	-1	471	1	-1	471	1	-1	471	1	-1	471	1	-1	470	1	-1	462	1	-1	453	1	-1	437
PR8	A549-Rab11wt	210503_TS_01	../tomograms/PR8_Rab11wt_210503_TS_01/TS_01_rec.mod	14.086474141216762	18.866395360284617	30.222458524732833	473	False	True	472	1	-1	472	1	-1	472	1	-1	472	1	-1	472	1	-1	472	1	-1	472	1	-1	472	1	-1	472	1	-1	472	1	-1	471	1	-1	463	1	-1	454	1	-1	438
PR8	A549-Rab11wt	210503_TS_01	../tomograms/PR8_Rab11wt_210503_TS_01/TS_01_rec.mod	20.58985170122401	25.763027495490164	34.715498995617445	474	False	True	473	1	-1	473	1	-1	473	1	-1	473	1	-1	473	1	-1	473	1	-1	473	1	-1	473	1	-1	473	1	-1	473	1	-1	472	1	-1	464	1	-1	455	1	-1	439
PR8	A549-Rab11wt	210503_TS_01	../tomograms/PR8_Rab11wt_210503_TS_01/TS_01_rec.mod	14.685830309394323	15.100363330621727	33.76337500669606	475	False	True	474	1	-1	474	1	-1	474	1	-1	474	1	-1	474	1	-1	474	1	-1	474	1	-1	474	1	-1	474	1	-1	474	1	-1	473	1	-1	465	1	-1	456	1	-1	440
PR8	A549-Rab11wt	210503_TS_01	../tomograms/PR8_Rab11wt_210503_TS_01/TS_01_rec.mod	11.381369693086773	17.079944160382965	33.75220791042784	476	False	True	475	1	-1	475	1	-1	475	1	-1	475	1	-1	475	1	-1	475	1	-1	475	1	-1	475	1	-1	475	1	-1	475	1	-1	474	1	-1	466	1	-1	457	2	-1	441
PR8	A549-Rab11wt	210503_TS_01	../tomograms/PR8_Rab11wt_210503_TS_01/TS_01_rec.mod	15.398663425788824	62.316343140803546	34.54307451971505	477	False	True	476	1	-1	476	1	-1	476	1	-1	476	1	-1	476	1	-1	476	1	-1	476	1	-1	476	1	-1	476	1	-1	476	1	-1	475	1	-1	467	1	-1	458	1	-1	442
PR8	A549-Rab11wt	210503_TS_01	../tomograms/PR8_Rab11wt_210503_TS_01/TS_01_rec.mod	11.381369693086773	15.970792666410848	33.39518755332064	478	False	True	477	1	-1	477	1	-1	477	1	-1	477	1	-1	477	1	-1	477	1	-1	477	1	-1	477	1	-1	477	1	-1	477	1	-1	476	1	-1	468	1	-1	457	2	-1	441
PR8	A549-Rab11wt	210503_TS_01	../tomograms/PR8_Rab11wt_210503_TS_01/TS_01_rec.mod	18.409234533775635	12.137190704676431	33.05714638089241	479	False	True	478	1	-1	478	1	-1	478	1	-1	478	1	-1	478	1	-1	478	1	-1	478	1	-1	478	1	-1	478	1	-1	478	1	-1	477	1	-1	469	1	-1	459	1	-1	443
PR8	A549-Rab11wt	210503_TS_01	../tomograms/PR8_Rab11wt_210503_TS_01/TS_01_rec.mod	11.837786173139474	34.92782800746065	33.61765342744401	480	False	True	479	1	-1	479	1	-1	479	1	-1	479	1	-1	479	1	-1	479	1	-1	479	1	-1	479	1	-1	479	1	-1	479	1	-1	478	1	-1	470	1	-1	257	2	-1	248
PR8	A549-Rab11wt	210503_TS_01	../tomograms/PR8_Rab11wt_210503_TS_01/TS_01_rec.mod	17.982813626482955	51.111529385269066	26.56867815328251	481	False	True	480	1	-1	480	1	-1	480	1	-1	480	1	-1	480	1	-1	480	1	-1	480	1	-1	480	1	-1	480	1	-1	480	1	-1	479	1	-1	471	1	-1	460	1	-1	444
PR8	A549-Rab11wt	210503_TS_01	../tomograms/PR8_Rab11wt_210503_TS_01/TS_01_rec.mod	16.1325214307302	53.52436480274899	inf	482	False	False	481	1	-1	481	1	-1	481	1	-1	481	1	-1	481	1	-1	481	1	-1	481	1	-1	481	1	-1	481	1	-1	481	1	-1	480	1	-1	472	1	-1	461	1	-1	445
PR8	A549-Rab11wt	210503_TS_01	../tomograms/PR8_Rab11wt_210503_TS_01/TS_01_rec.mod	16.442651222783283	28.85549951708772	53.801454873522744	483	False	False	482	1	-1	482	1	-1	482	1	-1	482	1	-1	482	1	-1	482	1	-1	482	1	-1	482	1	-1	482	1	-1	482	1	-1	481	1	-1	473	1	-1	462	1	-1	446
PR8	A549-Rab11wt	210503_TS_01	../tomograms/PR8_Rab11wt_210503_TS_01/TS_01_rec.mod	16.442651222783283	19.635171293237917	31.541930053002652	484	False	True	483	1	-1	483	1	-1	483	1	-1	483	1	-1	483	1	-1	483	1	-1	483	1	-1	483	1	-1	483	1	-1	483	1	-1	482	1	-1	474	1	-1	463	1	0	447
PR8	A549-Rab11wt	210503_TS_01	../tomograms/PR8_Rab11wt_210503_TS_01/TS_01_rec.mod	15.19628686306654	28.48331935029001	42.39283060774319	485	False	True	484	1	-1	484	1	-1	484	1	-1	484	1	-1	484	1	-1	484	1	-1	484	1	-1	484	1	-1	484	1	-1	484	1	-1	483	1	-1	475	1	-1	464	1	1	448
PR8	A549-Rab11wt	210503_TS_01	../tomograms/PR8_Rab11wt_210503_TS_01/TS_01_rec.mod	15.870597386837481	15.719286531248384	36.61152013986364	486	False	True	485	1	-1	485	1	-1	485	1	-1	485	1	-1	485	1	-1	485	1	-1	485	1	-1	485	1	-1	485	1	-1	485	1	-1	484	1	-1	476	1	-1	465	1	2	449
PR8	A549-Rab11wt	210503_TS_01	../tomograms/PR8_Rab11wt_210503_TS_01/TS_01_rec.mod	33.92178871785186	23.200617958686784	35.46135514655992	487	False	True	486	1	-1	486	1	-1	486	1	-1	486	1	-1	486	1	-1	486	1	-1	486	1	-1	486	1	-1	486	1	-1	486	1	-1	485	1	-1	477	1	-1	466	1	3	450
PR8	A549-Rab11wt	210503_TS_01	../tomograms/PR8_Rab11wt_210503_TS_01/TS_01_rec.mod	16.677288690817708	16.10668148951868	53.65087315415749	488	False	False	487	1	-1	487	1	-1	487	1	-1	487	1	-1	487	1	-1	487	1	-1	487	1	-1	487	1	-1	487	1	-1	487	1	-1	486	1	-1	478	1	-1	467	1	4	451
PR8	A549-Rab11wt	210503_TS_01	../tomograms/PR8_Rab11wt_210503_TS_01/TS_01_rec.mod	33.92178871785186	23.46304412707512	31.87787883402492	489	False	True	488	1	-1	488	1	-1	488	1	-1	488	1	-1	488	1	-1	488	1	-1	488	1	-1	488	1	-1	488	1	-1	488	1	-1	487	1	-1	479	1	-1	468	1	5	452
PR8	A549-Rab11wt	210503_TS_01	../tomograms/PR8_Rab11wt_210503_TS_01/TS_01_rec.mod	15.870597386837481	21.902032213572696	37.70921287212538	490	False	True	489	1	-1	489	1	-1	489	1	-1	489	1	-1	489	1	-1	489	1	-1	489	1	-1	489	1	-1	489	1	-1	489	1	-1	488	1	-1	480	1	-1	469	1	6	453
PR8	A549-Rab11wt	210503_TS_01	../tomograms/PR8_Rab11wt_210503_TS_01/TS_01_rec.mod	16.677288690817708	22.584677216980964	42.263605437812664	491	False	True	490	1	-1	490	1	-1	490	1	-1	490	1	-1	490	1	-1	490	1	-1	490	1	-1	490	1	-1	490	1	-1	490	1	-1	489	1	-1	481	1	-1	470	1	7	454
PR8	A549-Rab11wt	210503_TS_01	../tomograms/PR8_Rab11wt_210503_TS_01/TS_01_rec.mod	13.463743288557428	15.262089961310338	34.994380519801275	492	False	True	491	1	-1	491	1	-1	491	1	-1	491	1	-1	491	1	-1	491	1	-1	491	1	-1	491	1	-1	491	1	-1	491	1	-1	490	1	-1	482	1	-1	471	1	8	455
PR8	A549-Rab11wt	210503_TS_01	../tomograms/PR8_Rab11wt_210503_TS_01/TS_01_rec.mod	18.17640811188654	20.298530393569074	42.66029669682533	493	False	True	492	1	-1	492	1	-1	492	1	-1	492	1	-1	492	1	-1	492	1	-1	492	1	-1	492	1	-1	492	1	-1	492	1	-1	491	1	-1	483	1	-1	472	1	9	456
PR8	A549-Rab11wt	210503_TS_01	../tomograms/PR8_Rab11wt_210503_TS_01/TS_01_rec.mod	18.752144223301407	26.28079022195797	34.43164367741404	494	False	True	493	1	-1	493	1	-1	493	1	-1	493	1	-1	493	1	-1	493	1	-1	493	1	-1	493	1	-1	493	1	-1	493	1	-1	492	1	-1	484	1	-1	473	1	10	457
PR8	A549-Rab11wt	210503_TS_01	../tomograms/PR8_Rab11wt_210503_TS_01/TS_01_rec.mod	13.027492548975907	19.875203070302263	33.361143370091945	495	False	True	494	1	-1	494	1	-1	494	1	-1	494	1	-1	494	1	-1	494	1	-1	494	1	-1	494	1	-1	494	1	-1	494	1	-1	493	1	-1	485	1	0	474	1	11	458
PR8	A549-Rab11wt	210503_TS_01	../tomograms/PR8_Rab11wt_210503_TS_01/TS_01_rec.mod	18.777862729675338	14.791776415704073	40.227089005780776	496	False	True	495	1	-1	495	1	-1	495	1	-1	495	1	-1	495	1	-1	495	1	-1	495	1	-1	495	1	-1	495	1	-1	495	1	-1	494	1	-1	486	1	1	475	1	12	459
PR8	A549-Rab11wt	210503_TS_01	../tomograms/PR8_Rab11wt_210503_TS_01/TS_01_rec.mod	12.762024873628299	68.57134018073938	34.24867159092952	497	False	True	496	1	-1	496	1	-1	496	1	-1	496	1	-1	496	1	-1	496	1	-1	496	1	-1	496	1	-1	496	1	-1	496	1	-1	495	1	-1	487	1	2	476	1	13	127
PR8	A549-Rab11wt	210503_TS_01	../tomograms/PR8_Rab11wt_210503_TS_01/TS_01_rec.mod	13.641134319465968	39.144569229484915	22.53125702306096	498	False	True	497	1	-1	497	1	-1	497	1	-1	497	1	-1	497	1	-1	497	1	-1	497	1	-1	497	1	-1	497	1	-1	497	1	-1	496	1	-1	488	1	3	477	1	14	460
PR8	A549-Rab11wt	210503_TS_01	../tomograms/PR8_Rab11wt_210503_TS_01/TS_01_rec.mod	13.797701848328584	22.816576200539146	43.25958457717246	499	False	True	498	1	-1	498	1	-1	498	1	-1	498	1	-1	498	1	-1	498	1	-1	498	1	-1	498	1	-1	498	1	-1	498	1	-1	497	1	-1	489	1	4	478	1	15	461
PR8	A549-Rab11wt	210503_TS_01	../tomograms/PR8_Rab11wt_210503_TS_01/TS_01_rec.mod	15.029317719208036	31.554571246027987	32.40438803727714	500	False	True	499	1	-1	499	1	-1	499	1	-1	499	1	-1	499	1	-1	499	1	-1	499	1	-1	499	1	-1	499	1	-1	499	1	-1	498	1	-1	490	1	5	479	1	16	462
PR8	A549-Rab11wt	210503_TS_01	../tomograms/PR8_Rab11wt_210503_TS_01/TS_01_rec.mod	14.840299096103594	44.425226541958956	46.74713332758096	501	False	False	500	1	-1	500	1	-1	500	1	-1	500	1	-1	500	1	-1	500	1	-1	500	1	-1	500	1	-1	500	1	-1	500	1	-1	499	1	-1	491	1	6	480	1	17	463
PR8	A549-Rab11wt	210503_TS_01	../tomograms/PR8_Rab11wt_210503_TS_01/TS_01_rec.mod	15.365003553539806	21.25970378832329	45.831009687548956	502	False	False	501	1	-1	501	1	-1	501	1	-1	501	1	-1	501	1	-1	501	1	-1	501	1	-1	501	1	-1	501	1	-1	501	1	-1	500	1	-1	492	1	7	481	1	18	464
PR8	A549-Rab11wt	210503_TS_01	../tomograms/PR8_Rab11wt_210503_TS_01/TS_01_rec.mod	13.216872018812756	40.01279602805571	28.895860155180873	503	False	True	502	1	-1	502	1	-1	502	1	-1	502	1	-1	502	1	-1	502	1	-1	502	1	-1	502	1	-1	502	1	-1	502	1	-1	501	1	0	493	1	8	482	1	19	465
PR8	A549-Rab11wt	210503_TS_01	../tomograms/PR8_Rab11wt_210503_TS_01/mtk/TS_01_rec_shifted.mod	2.114444949698976	0.32713896536311177	37.153795983316726	1	True	True	0	1	-1	0	1	-1	0	1	-1	0	2	-1	0	2	-1	0	2	-1	0	2	-1	0	2	-1	0	2	-1	0	2	-1	0	2	-1	0	2	-1	0	2	-1	0
PR8	A549-Rab11wt	210503_TS_01	../tomograms/PR8_Rab11wt_210503_TS_01/mtk/TS_01_rec_shifted.mod	8.547843127837154	139.54895675615552	1.7609847283513118	2	True	True	1	1	-1	1	1	-1	1	1	-1	1	1	-1	1	1	-1	1	1	-1	1	1	-1	1	1	-1	1	1	-1	1	2	-1	1	2	-1	1	2	-1	1	2	-1	1
PR8	A549-Rab11wt	210503_TS_01	../tomograms/PR8_Rab11wt_210503_TS_01/mtk/TS_01_rec_shifted.mod	6.623955807871347	3.3658307845177067	36.06985700017501	3	True	True	2	1	-1	2	1	-1	2	1	-1	2	1	-1	2	1	-1	2	1	-1	2	1	-1	2	2	-1	2	2	-1	2	2	-1	2	2	-1	2	2	-1	2	3	0	2
PR8	A549-Rab11wt	210503_TS_01	../tomograms/PR8_Rab11wt_210503_TS_01/mtk/TS_01_rec_shifted.mod	14.61498408763244	0.29536713555914573	29.388310422905402	4	True	True	3	1	-1	3	1	-1	3	1	-1	3	1	-1	3	1	-1	3	1	-1	3	1	-1	3	1	-1	3	1	-1	3	1	-1	3	1	-1	3	1	-1	3	1	-1	3
PR8	A549-Rab11wt	210503_TS_01	../tomograms/PR8_Rab11wt_210503_TS_01/mtk/TS_01_rec_shifted.mod	4.985166982147626	84.52614244097677	25.487907111455073	5	True	True	4	1	-1	4	1	-1	4	1	-1	4	1	-1	4	1	-1	4	2	-1	4	2	-1	4	2	-1	4	2	-1	4	2	-1	4	2	-1	4	2	-1	4	2	-1	4
PR8	A549-Rab11wt	210503_TS_01	../tomograms/PR8_Rab11wt_210503_TS_01/mtk/TS_01_rec_shifted.mod	82.1011545344796	51.685066925160555	37.67147641742743	6	True	True	5	1	-1	5	1	-1	5	1	-1	5	1	-1	5	1	-1	5	1	-1	5	1	-1	5	1	-1	5	1	-1	5	1	-1	5	1	-1	5	1	-1	5	1	-1	5
PR8	A549-Rab11wt	210503_TS_01	../tomograms/PR8_Rab11wt_210503_TS_01/mtk/TS_01_rec_shifted.mod	44.66802093134122	9.9574169789225	37.815614686693166	7	True	True	6	1	-1	6	1	-1	6	1	-1	6	1	-1	6	1	-1	6	1	-1	6	1	-1	6	1	-1	6	1	-1	6	1	-1	6	1	-1	6	1	-1	6	1	-1	6
PR8	A549-Rab11wt	210503_TS_01	../tomograms/PR8_Rab11wt_210503_TS_01/mtk/TS_01_rec_shifted.mod	10.736100728811909	43.37945749458292	26.460840458711715	8	True	True	7	1	-1	7	1	-1	7	1	-1	7	1	-1	7	1	-1	7	1	-1	7	1	-1	7	1	-1	7	1	-1	7	1	-1	7	1	-1	7	4	0	7	4	1	7
PR8	A549-Rab11wt	210503_TS_01	../tomograms/PR8_Rab11wt_210503_TS_01/mtk/TS_01_rec_shifted.mod	33.55151617264565	70.32950931660787	37.868416031478986	9	True	True	8	1	-1	8	1	-1	8	1	-1	8	1	-1	8	1	-1	8	1	-1	8	1	-1	8	1	-1	8	1	-1	8	1	-1	8	1	-1	8	1	-1	8	1	-1	8
PR8	A549-Rab11wt	210503_TS_01	../tomograms/PR8_Rab11wt_210503_TS_01/mtk/TS_01_rec_shifted.mod	18.001184871335514	57.55549876242699	36.74471137834797	10	True	True	9	1	-1	9	1	-1	9	1	-1	9	1	-1	9	1	-1	9	1	-1	9	1	-1	9	1	-1	9	1	-1	9	1	-1	9	1	-1	9	1	-1	9	1	-1	9
PR8	A549-Rab11wt	210503_TS_01	../tomograms/PR8_Rab11wt_210503_TS_01/mtk/TS_01_rec_shifted.mod	33.814006690005336	28.623965178176555	34.166282584813175	11	True	True	10	1	-1	10	1	-1	10	1	-1	10	1	-1	10	1	-1	10	1	-1	10	1	-1	10	1	-1	10	1	-1	10	1	-1	10	1	-1	10	1	-1	10	1	-1	10
PR8	A549-Rab11wt	210503_TS_01	../tomograms/PR8_Rab11wt_210503_TS_01/mtk/TS_01_rec_shifted.mod	43.290893255289085	38.134899191377585	58.65509952869221	12	True	False	11	1	-1	11	1	-1	11	1	-1	11	1	-1	11	1	-1	11	1	-1	11	1	-1	11	1	-1	11	1	-1	11	1	-1	11	1	-1	11	1	-1	11	1	-1	11
PR8	A549-Rab11wt	210503_TS_01	../tomograms/PR8_Rab11wt_210503_TS_01/mtk/TS_01_rec_shifted.mod	3.4503562085503097	47.04291230800979	36.185441525703105	13	True	True	12	1	-1	12	1	-1	12	1	-1	12	1	-1	12	3	0	12	3	0	12	3	0	12	3	0	12	3	0	12	3	0	12	3	0	12	3	1	12	3	2	12
PR8	A549-Rab11wt	210503_TS_01	../tomograms/PR8_Rab11wt_210503_TS_01/mtk/TS_01_rec_shifted.mod	14.14083444786807	84.15590933925506	37.68877948187243	14	True	True	13	1	-1	13	1	-1	13	1	-1	13	1	-1	13	1	-1	13	1	-1	13	1	-1	13	1	-1	13	1	-1	13	1	-1	13	1	-1	13	1	-1	13	1	-1	13
PR8	A549-Rab11wt	210503_TS_01	../tomograms/PR8_Rab11wt_210503_TS_01/mtk/TS_01_rec_shifted.mod	35.683057863454756	283.2790502128127	58.9820244978507	15	True	False	14	1	-1	14	1	-1	14	1	-1	14	1	-1	14	1	-1	14	1	-1	14	1	-1	14	1	-1	14	1	-1	14	1	-1	14	1	-1	14	1	-1	14	1	-1	14
PR8	A549-Rab11wt	210503_TS_01	../tomograms/PR8_Rab11wt_210503_TS_01/mtk/TS_01_rec_shifted.mod	42.5892980023048	56.19968772854329	34.816444665145504	16	True	True	15	1	-1	15	1	-1	15	1	-1	15	1	-1	15	1	-1	15	1	-1	15	1	-1	15	1	-1	15	1	-1	15	1	-1	15	1	-1	15	1	-1	15	1	-1	15
PR8	A549-Rab11wt	210503_TS_01	../tomograms/PR8_Rab11wt_210503_TS_01/mtk/TS_01_rec_shifted.mod	16.841807182447774	14.154912096655243	34.64334799642446	17	True	True	16	1	-1	16	1	-1	16	1	-1	16	1	-1	16	1	-1	16	1	-1	16	1	-1	16	1	-1	16	1	-1	16	1	-1	16	1	-1	16	1	-1	16	1	-1	16
PR8	A549-Rab11wt	210503_TS_01	../tomograms/PR8_Rab11wt_210503_TS_01/mtk/TS_01_rec_shifted.mod	8.784213567126075	43.85111015261958	inf	18	True	False	17	1	-1	17	1	-1	17	1	-1	17	1	-1	17	1	-1	17	1	-1	17	1	-1	17	1	-1	17	1	-1	17	2	-1	17	2	-1	17	2	-1	17	2	-1	17
PR8	A549-Rab11wt	210503_TS_01	../tomograms/PR8_Rab11wt_210503_TS_01/mtk/TS_01_rec_shifted.mod	17.100724705886098	133.66624361427247	37.69646644838431	19	True	True	18	1	-1	18	1	-1	18	1	-1	18	1	-1	18	1	-1	18	1	-1	18	1	-1	18	1	-1	18	1	-1	18	1	-1	18	1	-1	18	1	-1	18	1	-1	18
PR8	A549-Rab11wt	210503_TS_01	../tomograms/PR8_Rab11wt_210503_TS_01/mtk/TS_01_rec_shifted.mod	39.2649863068563	9.913707383788761	33.432714416861415	20	True	True	19	1	-1	19	1	-1	19	1	-1	19	1	-1	19	1	-1	19	1	-1	19	1	-1	19	1	-1	19	1	-1	19	1	-1	19	1	-1	19	1	-1	19	1	-1	19
PR8	A549-Rab11wt	210503_TS_01	../tomograms/PR8_Rab11wt_210503_TS_01/mtk/TS_01_rec_shifted.mod	21.845506505745963	88.9822620661926	44.84785306508071	21	True	True	20	1	-1	20	1	-1	20	1	-1	20	1	-1	20	1	-1	20	1	-1	20	1	-1	20	1	-1	20	1	-1	20	1	-1	20	1	-1	20	1	-1	20	1	-1	20
PR8	A549-Rab11wt	210503_TS_01	../tomograms/PR8_Rab11wt_210503_TS_01/mtk/TS_01_rec_shifted.mod	11.81435627710035	31.26703635315543	28.113406572468854	22	True	True	21	1	-1	21	1	-1	21	1	-1	21	1	-1	21	1	-1	21	1	-1	21	1	-1	21	1	-1	21	1	-1	21	1	-1	21	1	-1	21	1	-1	21	3	4	21
PR8	A549-Rab11wt	210503_TS_01	../tomograms/PR8_Rab11wt_210503_TS_01/mtk/TS_01_rec_shifted.mod	9.32582858310878	0.4348931103201573	24.598384633994485	23	True	True	22	1	-1	22	1	-1	22	1	-1	22	1	-1	22	1	-1	22	1	-1	22	1	-1	22	1	-1	22	1	-1	22	1	-1	22	2	-1	22	2	-1	22	2	-1	22
PR8	A549-Rab11wt	210503_TS_01	../tomograms/PR8_Rab11wt_210503_TS_01/mtk/TS_01_rec_shifted.mod	24.383460018753166	74.34784122200338	37.47059319023231	24	True	True	23	1	-1	23	1	-1	23	1	-1	23	1	-1	23	1	-1	23	1	-1	23	1	-1	23	1	-1	23	1	-1	23	1	-1	23	1	-1	23	1	-1	23	1	-1	23
PR8	A549-Rab11wt	210503_TS_01	../tomograms/PR8_Rab11wt_210503_TS_01/mtk/TS_01_rec_shifted.mod	51.820460953755386	47.405111925813316	35.08313073623155	25	True	True	24	1	-1	24	1	-1	24	1	-1	24	1	-1	24	1	-1	24	1	-1	24	1	-1	24	1	-1	24	1	-1	24	1	-1	24	1	-1	24	1	-1	24	1	-1	24
PR8	A549-Rab11wt	210503_TS_01	../tomograms/PR8_Rab11wt_210503_TS_01/mtk/TS_01_rec_shifted.mod	24.383460018753166	62.503973058834084	47.78139363826379	26	True	False	25	1	-1	25	1	-1	25	1	-1	25	1	-1	25	1	-1	25	1	-1	25	1	-1	25	1	-1	25	1	-1	25	1	-1	25	1	-1	25	1	-1	25	1	-1	25
PR8	A549-Rab11wt	210503_TS_01	../tomograms/PR8_Rab11wt_210503_TS_01/mtk/TS_01_rec_shifted.mod	48.90497261326482	24.54163435221324	inf	27	True	False	26	1	-1	26	1	-1	26	1	-1	26	1	-1	26	1	-1	26	1	-1	26	1	-1	26	1	-1	26	1	-1	26	1	-1	26	1	-1	26	1	-1	26	1	-1	26
PR8	A549-Rab11wt	210503_TS_01	../tomograms/PR8_Rab11wt_210503_TS_01/mtk/TS_01_rec_shifted.mod	15.634890210601853	98.2573288261086	61.18909137854543	28	True	False	27	1	-1	27	1	-1	27	1	-1	27	1	-1	27	1	-1	27	1	-1	27	1	-1	27	1	-1	27	1	-1	27	1	-1	27	1	-1	27	1	-1	27	1	-1	27
PR8	A549-Rab11wt	210503_TS_01	../tomograms/PR8_Rab11wt_210503_TS_01/mtk/TS_01_rec_shifted.mod	76.92517904300826	6.415751271171106	inf	29	True	False	28	1	-1	28	1	-1	28	1	-1	28	1	-1	28	1	-1	28	1	-1	28	1	-1	28	1	-1	28	1	-1	28	1	-1	28	1	-1	28	1	-1	28	1	-1	28
PR8	A549-Rab11wt	210503_TS_01	../tomograms/PR8_Rab11wt_210503_TS_01/mtk/TS_01_rec_shifted.mod	15.538668382660656	4.328102957754164	33.87322402234598	30	True	True	29	1	-1	29	1	-1	29	1	-1	29	1	-1	29	1	-1	29	1	-1	29	1	-1	29	1	-1	29	1	-1	29	1	-1	29	1	-1	29	1	-1	29	1	-1	29
PR8	A549-Rab11wt	210503_TS_01	../tomograms/PR8_Rab11wt_210503_TS_01/mtk/TS_01_rec_shifted.mod	7.208704139916691	52.00948937276526	2.0719181264847344	31	True	True	30	1	-1	30	1	-1	30	1	-1	30	1	-1	30	1	-1	30	1	-1	30	1	-1	30	1	-1	30	2	-1	30	2	-1	30	7	2	30	7	3	30	7	6	30
PR8	A549-Rab11wt	210503_TS_01	../tomograms/PR8_Rab11wt_210503_TS_01/mtk/TS_01_rec_shifted.mod	16.656794809188792	16.57326401056167	28.308909901867004	32	True	True	31	1	-1	31	1	-1	31	1	-1	31	1	-1	31	1	-1	31	1	-1	31	1	-1	31	1	-1	31	1	-1	31	1	-1	31	1	-1	31	1	-1	31	1	-1	31
PR8	A549-Rab11wt	210503_TS_01	../tomograms/PR8_Rab11wt_210503_TS_01/mtk/TS_01_rec_shifted.mod	13.411407077533767	75.52965675320893	37.610588820182706	33	True	True	32	1	-1	32	1	-1	32	1	-1	32	1	-1	32	1	-1	32	1	-1	32	1	-1	32	1	-1	32	1	-1	32	1	-1	32	1	-1	32	1	-1	32	1	-1	32
PR8	A549-Rab11wt	210503_TS_01	../tomograms/PR8_Rab11wt_210503_TS_01/mtk/TS_01_rec_shifted.mod	55.11485011443239	1.2901350052096165	36.970154217517	34	True	True	33	1	-1	33	1	-1	33	1	-1	33	1	-1	33	1	-1	33	1	-1	33	1	-1	33	1	-1	33	1	-1	33	1	-1	33	1	-1	33	1	-1	33	1	-1	33
PR8	A549-Rab11wt	210503_TS_01	../tomograms/PR8_Rab11wt_210503_TS_01/mtk/TS_01_rec_shifted.mod	5.848694885542646	19.96357760317599	25.58769637262533	35	True	True	34	1	-1	34	1	-1	34	1	-1	34	1	-1	34	1	-1	34	1	-1	34	2	-1	34	2	-1	34	2	-1	34	3	1	34	3	3	34	3	4	34	3	7	34
PR8	A549-Rab11wt	210503_TS_01	../tomograms/PR8_Rab11wt_210503_TS_01/mtk/TS_01_rec_shifted.mod	5.610525417868379	38.13491267905257	44.246800916099424	36	True	True	35	1	-1	35	1	-1	35	1	-1	35	1	-1	35	1	-1	35	1	-1	35	2	-1	35	2	-1	35	2	-1	35	2	-1	35	2	-1	35	2	-1	21	3	-1	21
PR8	A549-Rab11wt	210503_TS_01	../tomograms/PR8_Rab11wt_210503_TS_01/mtk/TS_01_rec_shifted.mod	43.271016240357135	0.20071377187475462	34.6901606899561	37	True	True	36	1	-1	36	1	-1	36	1	-1	36	1	-1	36	1	-1	36	1	-1	36	1	-1	36	1	-1	36	1	-1	36	1	-1	36	1	-1	36	1	-1	35	1	-1	35
PR8	A549-Rab11wt	210503_TS_01	../tomograms/PR8_Rab11wt_210503_TS_01/mtk/TS_01_rec_shifted.mod	19.061110907909814	66.50381569496909	23.735577756835294	38	True	True	37	1	-1	37	1	-1	37	1	-1	37	1	-1	37	1	-1	37	1	-1	37	1	-1	37	1	-1	37	1	-1	37	1	-1	37	1	-1	37	1	-1	36	1	-1	36
PR8	A549-Rab11wt	210503_TS_01	../tomograms/PR8_Rab11wt_210503_TS_01/mtk/TS_01_rec_shifted.mod	16.841807182447774	26.054393845917637	33.42436415997121	39	True	True	38	1	-1	38	1	-1	38	1	-1	38	1	-1	38	1	-1	38	1	-1	38	1	-1	38	1	-1	38	1	-1	38	1	-1	38	1	-1	38	1	-1	37	1	-1	37
PR8	A549-Rab11wt	210503_TS_01	../tomograms/PR8_Rab11wt_210503_TS_01/mtk/TS_01_rec_shifted.mod	36.70968420345081	9.07216120950867	58.07034556607433	40	True	False	39	1	-1	39	1	-1	39	1	-1	39	1	-1	39	1	-1	39	1	-1	39	1	-1	39	1	-1	39	1	-1	39	1	-1	39	1	-1	39	1	-1	38	1	8	38
PR8	A549-Rab11wt	210503_TS_01	../tomograms/PR8_Rab11wt_210503_TS_01/mtk/TS_01_rec_shifted.mod	11.839403792105108	17.034875874665087	inf	41	True	False	40	1	-1	40	1	-1	40	1	-1	40	1	-1	40	1	-1	40	1	-1	40	1	-1	40	1	-1	40	1	-1	40	1	-1	40	1	-1	40	1	-1	39	3	-1	39
PR8	A549-Rab11wt	210503_TS_01	../tomograms/PR8_Rab11wt_210503_TS_01/mtk/TS_01_rec_shifted.mod	15.259100242460471	71.73580615466925	36.37747696951627	42	True	True	41	1	-1	41	1	-1	41	1	-1	41	1	-1	41	1	-1	41	1	-1	41	1	-1	41	1	-1	41	1	-1	41	1	-1	41	1	-1	41	1	-1	40	1	-1	40
PR8	A549-Rab11wt	210503_TS_01	../tomograms/PR8_Rab11wt_210503_TS_01/mtk/TS_01_rec_shifted.mod	61.53204795021766	0.23028640868248246	22.726997545148667	43	True	True	42	1	-1	42	1	-1	42	1	-1	42	1	-1	42	1	-1	42	1	-1	42	1	-1	42	1	-1	42	1	-1	42	1	-1	42	1	-1	42	1	-1	41	1	-1	41
PR8	A549-Rab11wt	210503_TS_01	../tomograms/PR8_Rab11wt_210503_TS_01/mtk/TS_01_rec_shifted.mod	40.25133713224888	109.71273936639273	35.570999916549034	44	True	True	43	1	-1	43	1	-1	43	1	-1	43	1	-1	43	1	-1	43	1	-1	43	1	-1	43	1	-1	43	1	-1	43	1	-1	43	1	-1	43	1	-1	42	1	9	42
PR8	A549-Rab11wt	210503_TS_01	../tomograms/PR8_Rab11wt_210503_TS_01/mtk/TS_01_rec_shifted.mod	2.014458331241042	104.84588756871176	inf	45	True	False	44	1	-1	44	1	-1	44	1	-1	44	2	-1	44	2	-1	44	3	1	44	3	1	44	3	1	44	3	1	44	3	2	44	3	4	44	3	5	43	4	-1	39
PR8	A549-Rab11wt	210503_TS_01	../tomograms/PR8_Rab11wt_210503_TS_01/mtk/TS_01_rec_shifted.mod	4.23246148122147	164.52134688623784	21.485502061574984	46	True	True	45	1	-1	45	1	-1	45	1	-1	45	1	-1	45	1	-1	45	2	-1	45	2	-1	45	2	-1	45	2	-1	45	2	-1	45	2	-1	45	2	-1	44	2	-1	43
PR8	A549-Rab11wt	210503_TS_01	../tomograms/PR8_Rab11wt_210503_TS_01/mtk/TS_01_rec_shifted.mod	16.29711720190353	59.96296029260506	37.0095062397855	47	True	True	46	1	-1	46	1	-1	46	1	-1	46	1	-1	46	1	-1	46	1	-1	46	1	-1	46	1	-1	46	1	-1	46	1	-1	46	1	-1	46	1	-1	45	1	-1	44
PR8	A549-Rab11wt	210503_TS_01	../tomograms/PR8_Rab11wt_210503_TS_01/mtk/TS_01_rec_shifted.mod	17.077542567094454	110.76654954198285	2.2409821209765886	48	True	True	47	1	-1	47	1	-1	47	1	-1	47	1	-1	47	1	-1	47	1	-1	47	1	-1	47	1	-1	47	1	-1	47	1	-1	47	1	-1	47	1	-1	46	1	-1	45
PR8	A549-Rab11wt	210503_TS_01	../tomograms/PR8_Rab11wt_210503_TS_01/mtk/TS_01_rec_shifted.mod	14.117079680261893	32.606395217079225	46.867536332085564	49	True	False	48	1	-1	48	1	-1	48	1	-1	48	1	-1	48	1	-1	48	1	-1	48	1	-1	48	1	-1	48	1	-1	48	1	-1	48	1	-1	48	1	-1	47	1	-1	46
PR8	A549-Rab11wt	210503_TS_01	../tomograms/PR8_Rab11wt_210503_TS_01/mtk/TS_01_rec_shifted.mod	14.09623563166721	46.04897880787245	43.06151729839294	50	True	True	49	1	-1	49	1	-1	49	1	-1	49	1	-1	49	1	-1	49	1	-1	49	1	-1	49	1	-1	49	1	-1	49	1	-1	49	1	-1	49	1	-1	48	1	-1	47
PR8	A549-Rab11wt	210503_TS_01	../tomograms/PR8_Rab11wt_210503_TS_01/mtk/TS_01_rec_shifted.mod	27.37172354575779	171.67873598828405	37.396056861484155	51	True	True	50	1	-1	50	1	-1	50	1	-1	50	1	-1	50	1	-1	50	1	-1	50	1	-1	50	1	-1	50	1	-1	50	1	-1	50	1	-1	50	1	-1	49	1	-1	48
PR8	A549-Rab11wt	210503_TS_01	../tomograms/PR8_Rab11wt_210503_TS_01/mtk/TS_01_rec_shifted.mod	30.901683822025305	128.63611825197702	23.610347042365603	52	True	True	51	1	-1	51	1	-1	51	1	-1	51	1	-1	51	1	-1	51	1	-1	51	1	-1	51	1	-1	51	1	-1	51	1	-1	51	1	-1	51	1	-1	50	1	-1	49
PR8	A549-Rab11wt	210503_TS_01	../tomograms/PR8_Rab11wt_210503_TS_01/mtk/TS_01_rec_shifted.mod	36.83485327617787	128.05244007459603	20.72079052676303	53	True	True	52	1	-1	52	1	-1	52	1	-1	52	1	-1	52	1	-1	52	1	-1	52	1	-1	52	1	-1	52	1	-1	52	1	-1	52	1	-1	52	1	-1	51	1	-1	50
PR8	A549-Rab11wt	210503_TS_01	../tomograms/PR8_Rab11wt_210503_TS_01/mtk/TS_01_rec_shifted.mod	16.69400845584043	3.673017534631515	57.123919392389844	54	True	False	53	1	-1	53	1	-1	53	1	-1	53	1	-1	53	1	-1	53	1	-1	53	1	-1	53	1	-1	53	1	-1	53	1	-1	53	1	-1	53	1	-1	52	1	-1	51
PR8	A549-Rab11wt	210503_TS_01	../tomograms/PR8_Rab11wt_210503_TS_01/mtk/TS_01_rec_shifted.mod	55.44489097460526	3.017505281339637	30.087755596102657	55	True	True	54	1	-1	54	1	-1	54	1	-1	54	1	-1	54	1	-1	54	1	-1	54	1	-1	54	1	-1	54	1	-1	54	1	-1	54	1	-1	54	1	-1	53	1	-1	52
PR8	A549-Rab11wt	210503_TS_01	../tomograms/PR8_Rab11wt_210503_TS_01/mtk/TS_01_rec_shifted.mod	62.4633080157809	24.201029116848304	38.1040615764707	56	True	True	55	1	-1	55	1	-1	55	1	-1	55	1	-1	55	1	-1	55	1	-1	55	1	-1	55	1	-1	55	1	-1	55	1	-1	55	1	-1	55	1	-1	54	1	-1	53
PR8	A549-Rab11wt	210503_TS_01	../tomograms/PR8_Rab11wt_210503_TS_01/mtk/TS_01_rec_shifted.mod	36.83485327617787	81.32659709845252	20.72079052676303	57	True	True	56	1	-1	56	1	-1	56	1	-1	56	1	-1	56	1	-1	56	1	-1	56	1	-1	56	1	-1	56	1	-1	56	1	-1	56	1	-1	56	1	-1	55	1	-1	54
PR8	A549-Rab11wt	210503_TS_01	../tomograms/PR8_Rab11wt_210503_TS_01/mtk/TS_01_rec_shifted.mod	33.814006690005336	60.60825777611338	33.68005850383744	58	True	True	57	1	-1	57	1	-1	57	1	-1	57	1	-1	57	1	-1	57	1	-1	57	1	-1	57	1	-1	57	1	-1	57	1	-1	57	1	-1	57	1	-1	56	1	-1	55
PR8	A549-Rab11wt	210503_TS_01	../tomograms/PR8_Rab11wt_210503_TS_01/mtk/TS_01_rec_shifted.mod	13.99093090956815	158.16133398830607	38.08104563895158	59	True	True	58	1	-1	58	1	-1	58	1	-1	58	1	-1	58	1	-1	58	1	-1	58	1	-1	58	1	-1	58	1	-1	58	1	-1	58	1	-1	58	1	-1	57	1	-1	56
PR8	A549-Rab11wt	210503_TS_01	../tomograms/PR8_Rab11wt_210503_TS_01/mtk/TS_01_rec_shifted.mod	37.6244631681752	23.09333447889902	41.4896600191118	60	True	True	59	1	-1	59	1	-1	59	1	-1	59	1	-1	59	1	-1	59	1	-1	59	1	-1	59	1	-1	59	1	-1	59	1	-1	59	1	-1	59	1	-1	58	1	-1	57
PR8	A549-Rab11wt	210503_TS_01	../tomograms/PR8_Rab11wt_210503_TS_01/mtk/TS_01_rec_shifted.mod	23.537712871069715	35.34827193661169	35.20929316254403	61	True	True	60	1	-1	60	1	-1	60	1	-1	60	1	-1	60	1	-1	60	1	-1	60	1	-1	60	1	-1	60	1	-1	60	1	-1	60	1	-1	60	1	-1	59	1	-1	58
PR8	A549-Rab11wt	210503_TS_01	../tomograms/PR8_Rab11wt_210503_TS_01/mtk/TS_01_rec_shifted.mod	19.924228561219664	189.6479663666638	inf	62	True	False	61	1	-1	61	1	-1	61	1	-1	61	1	-1	61	1	-1	61	1	-1	61	1	-1	61	1	-1	61	1	-1	61	1	-1	61	1	-1	61	1	-1	60	1	-1	59
PR8	A549-Rab11wt	210503_TS_01	../tomograms/PR8_Rab11wt_210503_TS_01/mtk/TS_01_rec_shifted.mod	18.94511332854109	16.472651341901724	30.551741110286482	63	True	True	62	1	-1	62	1	-1	62	1	-1	62	1	-1	62	1	-1	62	1	-1	62	1	-1	62	1	-1	62	1	-1	62	1	-1	62	1	-1	62	1	-1	61	1	-1	60
PR8	A549-Rab11wt	210503_TS_01	../tomograms/PR8_Rab11wt_210503_TS_01/mtk/TS_01_rec_shifted.mod	22.779234334219062	90.41315296640109	61.18909137854543	64	True	False	63	1	-1	63	1	-1	63	1	-1	63	1	-1	63	1	-1	63	1	-1	63	1	-1	63	1	-1	63	1	-1	63	1	-1	63	1	-1	63	1	-1	62	1	-1	61
PR8	A549-Rab11wt	210503_TS_01	../tomograms/PR8_Rab11wt_210503_TS_01/mtk/TS_01_rec_shifted.mod	17.13003093573988	18.293470572818343	31.434925533226338	65	True	True	64	1	-1	64	1	-1	64	1	-1	64	1	-1	64	1	-1	64	1	-1	64	1	-1	64	1	-1	64	1	-1	64	1	-1	64	1	-1	64	1	-1	63	1	-1	62
PR8	A549-Rab11wt	210503_TS_01	../tomograms/PR8_Rab11wt_210503_TS_01/mtk/TS_01_rec_shifted.mod	12.720414667760101	266.8773433770985	58.9820244978507	66	True	False	65	1	-1	65	1	-1	65	1	-1	65	1	-1	65	1	-1	65	1	-1	65	1	-1	65	1	-1	65	1	-1	65	1	-1	65	1	-1	65	1	-1	64	1	-1	63
PR8	A549-Rab11wt	210503_TS_01	../tomograms/PR8_Rab11wt_210503_TS_01/mtk/TS_01_rec_shifted.mod	6.478803764266756	27.17408963222938	26.60560249473278	67	True	True	66	1	-1	66	1	-1	66	1	-1	66	1	-1	66	1	-1	66	1	-1	66	1	-1	66	2	-1	66	2	-1	66	2	-1	66	2	-1	66	2	-1	65	2	-1	64
PR8	A549-Rab11wt	210503_TS_01	../tomograms/PR8_Rab11wt_210503_TS_01/mtk/TS_01_rec_shifted.mod	18.95449103185373	0.03823265618098475	37.48370412904515	68	True	True	67	1	-1	67	1	-1	67	1	-1	67	1	-1	67	1	-1	67	1	-1	67	1	-1	67	1	-1	67	1	-1	67	1	-1	67	1	-1	67	1	-1	66	1	-1	65
PR8	A549-Rab11wt	210503_TS_01	../tomograms/PR8_Rab11wt_210503_TS_01/mtk/TS_01_rec_shifted.mod	12.38280426509671	55.3765750270188	36.60039279286917	69	True	True	68	1	-1	68	1	-1	68	1	-1	68	1	-1	68	1	-1	68	1	-1	68	1	-1	68	1	-1	68	1	-1	68	1	-1	68	1	-1	68	1	-1	67	1	-1	66
PR8	A549-Rab11wt	210503_TS_01	../tomograms/PR8_Rab11wt_210503_TS_01/mtk/TS_01_rec_shifted.mod	43.68129390867353	58.507366416622176	40.46413644719471	70	True	True	69	1	-1	69	1	-1	69	1	-1	69	1	-1	69	1	-1	69	1	-1	69	1	-1	69	1	-1	69	1	-1	69	1	-1	69	1	-1	69	1	-1	68	1	-1	67
PR8	A549-Rab11wt	210503_TS_01	../tomograms/PR8_Rab11wt_210503_TS_01/mtk/TS_01_rec_shifted.mod	80.23268607917369	63.35706579722083	35.87559745238467	71	True	True	70	1	-1	70	1	-1	70	1	-1	70	1	-1	70	1	-1	70	1	-1	70	1	-1	70	1	-1	70	1	-1	70	1	-1	70	1	-1	70	1	-1	69	1	-1	68
PR8	A549-Rab11wt	210503_TS_01	../tomograms/PR8_Rab11wt_210503_TS_01/mtk/TS_01_rec_shifted.mod	57.86851984859558	0.03390825911321686	36.122736741786326	72	True	True	71	1	-1	71	1	-1	71	1	-1	71	1	-1	71	1	-1	71	1	-1	71	1	-1	71	1	-1	71	1	-1	71	1	-1	71	1	-1	71	1	-1	70	1	-1	69
PR8	A549-Rab11wt	210503_TS_01	../tomograms/PR8_Rab11wt_210503_TS_01/mtk/TS_01_rec_shifted.mod	62.219961674996085	71.26812756769162	50.06218556347596	73	True	False	72	1	-1	72	1	-1	72	1	-1	72	1	-1	72	1	-1	72	1	-1	72	1	-1	72	1	-1	72	1	-1	72	1	-1	72	1	-1	72	1	-1	71	1	-1	70
PR8	A549-Rab11wt	210503_TS_01	../tomograms/PR8_Rab11wt_210503_TS_01/mtk/TS_01_rec_shifted.mod	8.245502342901176	3.629826948750826	9.595777149166308	74	True	True	73	1	-1	73	1	-1	73	1	-1	73	1	-1	73	1	-1	73	1	-1	73	1	-1	73	1	-1	73	1	-1	73	3	5	73	3	7	7	4	-1	7	4	-1	7
PR8	A549-Rab11wt	210503_TS_01	../tomograms/PR8_Rab11wt_210503_TS_01/mtk/TS_01_rec_shifted.mod	29.860633895251198	6.738490433773523	27.73651388530847	75	True	True	74	1	-1	74	1	-1	74	1	-1	74	1	-1	74	1	-1	74	1	-1	74	1	-1	74	1	-1	74	1	-1	74	1	-1	74	1	-1	73	1	-1	72	1	12	71
PR8	A549-Rab11wt	210503_TS_01	../tomograms/PR8_Rab11wt_210503_TS_01/mtk/TS_01_rec_shifted.mod	4.917931553441747	43.997913224456596	inf	76	True	False	75	1	-1	75	1	-1	75	1	-1	75	1	-1	75	1	-1	75	2	-1	75	2	-1	75	2	-1	75	2	-1	75	2	-1	75	2	-1	74	2	-1	39	3	-1	39
PR8	A549-Rab11wt	210503_TS_01	../tomograms/PR8_Rab11wt_210503_TS_01/mtk/TS_01_rec_shifted.mod	22.057325583599784	63.51676084449471	47.74116387606439	77	True	False	76	1	-1	76	1	-1	76	1	-1	76	1	-1	76	1	-1	76	1	-1	76	1	-1	76	1	-1	76	1	-1	76	1	-1	76	1	-1	75	1	8	73	1	-1	72
PR8	A549-Rab11wt	210503_TS_01	../tomograms/PR8_Rab11wt_210503_TS_01/mtk/TS_01_rec_shifted.mod	1.3741689502921646	52.97784493813377	36.632236953556934	78	True	True	77	1	-1	77	1	-1	77	2	-1	77	3	0	77	3	1	77	3	3	77	3	3	77	3	5	77	3	4	77	3	6	77	3	8	76	3	-1	74	3	-1	73
PR8	A549-Rab11wt	210503_TS_01	../tomograms/PR8_Rab11wt_210503_TS_01/mtk/TS_01_rec_shifted.mod	57.20658503698009	19.381027343960316	36.41460608526623	79	True	True	78	1	-1	78	1	-1	78	1	-1	78	1	-1	78	1	-1	78	1	-1	78	1	-1	78	1	-1	78	1	-1	78	1	-1	78	1	-1	77	1	-1	75	1	-1	74
PR8	A549-Rab11wt	210503_TS_01	../tomograms/PR8_Rab11wt_210503_TS_01/mtk/TS_01_rec_shifted.mod	8.547843127837154	121.08752270529412	3.0052639042462657	80	True	True	79	1	-1	79	1	-1	79	1	-1	79	1	-1	79	1	-1	79	1	-1	79	1	-1	79	1	-1	79	1	-1	1	2	-1	1	2	-1	1	2	-1	1	2	-1	1
PR8	A549-Rab11wt	210503_TS_01	../tomograms/PR8_Rab11wt_210503_TS_01/mtk/TS_01_rec_shifted.mod	16.18475804123683	184.4233627439653	21.485502061574984	81	True	True	80	1	-1	80	1	-1	80	1	-1	80	1	-1	80	1	-1	80	1	-1	80	1	-1	80	1	-1	80	1	-1	79	1	-1	79	1	-1	78	1	-1	76	1	-1	75
PR8	A549-Rab11wt	210503_TS_01	../tomograms/PR8_Rab11wt_210503_TS_01/mtk/TS_01_rec_shifted.mod	46.512811830952536	7.103800968737473	29.629933881477097	82	True	True	81	1	-1	81	1	-1	81	1	-1	81	1	-1	81	1	-1	81	1	-1	81	1	-1	81	1	-1	81	1	-1	80	1	-1	80	1	-1	79	1	-1	77	1	-1	76
PR8	A549-Rab11wt	210503_TS_01	../tomograms/PR8_Rab11wt_210503_TS_01/mtk/TS_01_rec_shifted.mod	14.690693257552706	7.80182542092389	37.245716534578655	83	True	True	82	1	-1	82	1	-1	82	1	-1	82	1	-1	82	1	-1	82	1	-1	82	1	-1	82	1	-1	82	1	-1	81	1	-1	81	1	-1	80	1	-1	78	1	-1	77
PR8	A549-Rab11wt	210503_TS_01	../tomograms/PR8_Rab11wt_210503_TS_01/mtk/TS_01_rec_shifted.mod	25.58780153435226	5.892914045744729	36.16789505084297	84	True	True	83	1	-1	83	1	-1	83	1	-1	83	1	-1	83	1	-1	83	1	-1	83	1	-1	83	1	-1	83	1	-1	82	1	-1	82	1	-1	81	1	-1	79	1	-1	78
PR8	A549-Rab11wt	210503_TS_01	../tomograms/PR8_Rab11wt_210503_TS_01/mtk/TS_01_rec_shifted.mod	26.139145105943733	187.19638275086493	3.241207011132429	85	True	True	84	1	-1	84	1	-1	84	1	-1	84	1	-1	84	1	-1	84	1	-1	84	1	-1	84	1	-1	84	1	-1	83	1	-1	83	1	-1	82	1	-1	80	1	-1	79
PR8	A549-Rab11wt	210503_TS_01	../tomograms/PR8_Rab11wt_210503_TS_01/mtk/TS_01_rec_shifted.mod	14.630463414672938	68.24361813364916	23.45651103636782	86	True	True	85	1	-1	85	1	-1	85	1	-1	85	1	-1	85	1	-1	85	1	-1	85	1	-1	85	1	-1	85	1	-1	84	1	-1	84	1	-1	83	1	-1	81	1	14	80
PR8	A549-Rab11wt	210503_TS_01	../tomograms/PR8_Rab11wt_210503_TS_01/mtk/TS_01_rec_shifted.mod	14.234037454082905	21.784621776670775	58.9820244978507	87	True	False	86	1	-1	86	1	-1	86	1	-1	86	1	-1	86	1	-1	86	1	-1	86	1	-1	86	1	-1	86	1	-1	85	1	-1	85	1	-1	84	1	-1	82	1	-1	81
PR8	A549-Rab11wt	210503_TS_01	../tomograms/PR8_Rab11wt_210503_TS_01/mtk/TS_01_rec_shifted.mod	29.60873874433571	80.14532290665849	36.53013116409813	88	True	True	87	1	-1	87	1	-1	87	1	-1	87	1	-1	87	1	-1	87	1	-1	87	1	-1	87	1	-1	87	1	-1	86	1	-1	86	1	-1	85	1	10	83	1	-1	82
PR8	A549-Rab11wt	210503_TS_01	../tomograms/PR8_Rab11wt_210503_TS_01/mtk/TS_01_rec_shifted.mod	40.42240517206859	68.21701265747188	3.5051473441825682	89	True	True	88	1	-1	88	1	-1	88	1	-1	88	1	-1	88	1	-1	88	1	-1	88	1	-1	88	1	-1	88	1	-1	87	1	7	87	1	9	86	1	-1	84	1	-1	83
PR8	A549-Rab11wt	210503_TS_01	../tomograms/PR8_Rab11wt_210503_TS_01/mtk/TS_01_rec_shifted.mod	8.35292568208957	177.2714660191436	32.53647061468849	90	True	True	89	1	-1	89	1	-1	89	1	-1	89	1	-1	89	1	-1	89	1	-1	89	1	-1	89	1	-1	89	1	-1	88	3	-1	88	3	-1	87	3	-1	85	3	-1	84
PR8	A549-Rab11wt	210503_TS_01	../tomograms/PR8_Rab11wt_210503_TS_01/mtk/TS_01_rec_shifted.mod	82.1011545344796	0.13627404216416109	33.76983558388767	91	True	True	90	1	-1	90	1	-1	90	1	-1	90	1	-1	90	1	-1	90	1	-1	90	1	-1	90	1	-1	90	1	-1	89	1	-1	89	1	-1	88	1	-1	86	1	-1	85
PR8	A549-Rab11wt	210503_TS_01	../tomograms/PR8_Rab11wt_210503_TS_01/mtk/TS_01_rec_shifted.mod	35.91523115078598	1.4359118257696146	36.38951779739879	92	True	True	91	1	-1	91	1	-1	91	1	-1	91	1	-1	91	1	-1	91	1	-1	91	1	-1	91	1	-1	91	1	-1	90	1	-1	90	1	-1	89	1	-1	87	1	-1	86
PR8	A549-Rab11wt	210503_TS_01	../tomograms/PR8_Rab11wt_210503_TS_01/mtk/TS_01_rec_shifted.mod	16.506232089506746	66.55116247529813	61.18909137854543	93	True	False	92	1	-1	92	1	-1	92	1	-1	92	1	-1	92	1	-1	92	1	-1	92	1	-1	92	1	-1	92	1	-1	91	1	-1	91	1	-1	90	1	-1	88	1	-1	87
PR8	A549-Rab11wt	210503_TS_01	../tomograms/PR8_Rab11wt_210503_TS_01/mtk/TS_01_rec_shifted.mod	46.8948129355434	159.01617908003843	6.688434765890612	94	True	True	93	1	-1	93	1	-1	93	1	-1	93	1	-1	93	1	-1	93	1	-1	93	1	-1	93	1	-1	93	1	-1	92	1	-1	92	1	-1	91	1	-1	89	1	15	88
PR8	A549-Rab11wt	210503_TS_01	../tomograms/PR8_Rab11wt_210503_TS_01/mtk/TS_01_rec_shifted.mod	10.217082811428178	5.158788665085328	29.731205848429646	95	True	True	94	1	-1	94	1	-1	94	1	-1	94	1	-1	94	1	-1	94	1	-1	94	1	-1	94	1	-1	94	1	-1	93	1	-1	93	1	-1	92	2	-1	90	2	-1	89
PR8	A549-Rab11wt	210503_TS_01	../tomograms/PR8_Rab11wt_210503_TS_01/mtk/TS_01_rec_shifted.mod	62.4633080157809	70.48946098545737	44.3224555791666	96	True	True	95	1	-1	95	1	-1	95	1	-1	95	1	-1	95	1	-1	95	1	-1	95	1	-1	95	1	-1	95	1	-1	94	1	-1	94	1	-1	93	1	11	91	1	-1	90
PR8	A549-Rab11wt	210503_TS_01	../tomograms/PR8_Rab11wt_210503_TS_01/mtk/TS_01_rec_shifted.mod	27.37172354575779	180.45598990181267	37.59078690819666	97	True	True	96	1	-1	96	1	-1	96	1	-1	96	1	-1	96	1	-1	96	1	-1	96	1	-1	96	1	-1	96	1	-1	95	1	8	95	1	10	94	1	-1	92	1	-1	91
PR8	A549-Rab11wt	210503_TS_01	../tomograms/PR8_Rab11wt_210503_TS_01/mtk/TS_01_rec_shifted.mod	3.1682654723006243	10.266036839887539	38.42351594778284	98	True	True	97	1	-1	97	1	-1	97	1	-1	97	1	-1	97	2	-1	97	2	-1	97	2	-1	97	3	6	97	3	5	96	3	-1	96	3	-1	95	3	-1	93	3	-1	92
PR8	A549-Rab11wt	210503_TS_01	../tomograms/PR8_Rab11wt_210503_TS_01/mtk/TS_01_rec_shifted.mod	10.316902690189893	117.7753553510118	34.4296077437013	99	True	True	98	1	-1	98	1	-1	98	1	-1	98	1	-1	98	1	-1	98	1	-1	98	1	-1	98	1	-1	98	1	-1	97	1	-1	97	1	-1	96	2	-1	94	2	-1	93
PR8	A549-Rab11wt	210503_TS_01	../tomograms/PR8_Rab11wt_210503_TS_01/mtk/TS_01_rec_shifted.mod	24.98483347022518	102.08709940761439	12.699816669295947	100	True	True	99	1	-1	99	1	-1	99	1	-1	99	1	-1	99	1	-1	99	1	-1	99	1	-1	99	1	-1	99	1	-1	98	1	-1	98	1	-1	97	1	-1	95	1	-1	94
PR8	A549-Rab11wt	210503_TS_01	../tomograms/PR8_Rab11wt_210503_TS_01/mtk/TS_01_rec_shifted.mod	68.03095393139176	38.67391049819624	65.01048018356522	101	True	False	100	1	-1	100	1	-1	100	1	-1	100	1	-1	100	1	-1	100	1	-1	100	1	-1	100	1	-1	100	1	-1	99	1	-1	99	1	-1	98	1	-1	96	1	-1	95
PR8	A549-Rab11wt	210503_TS_01	../tomograms/PR8_Rab11wt_210503_TS_01/mtk/TS_01_rec_shifted.mod	45.52969119897407	9.28052056641853	30.60197936972923	102	True	True	101	1	-1	101	1	-1	101	1	-1	101	1	-1	101	1	-1	101	1	-1	101	1	-1	101	1	-1	101	1	-1	100	1	-1	100	1	-1	99	1	-1	97	1	-1	96
PR8	A549-Rab11wt	210503_TS_01	../tomograms/PR8_Rab11wt_210503_TS_01/mtk/TS_01_rec_shifted.mod	17.713500605803652	37.399486912277354	34.67048405631612	103	True	True	102	1	-1	102	1	-1	102	1	-1	102	1	-1	102	1	-1	102	1	-1	102	1	-1	102	1	-1	102	1	-1	101	1	-1	101	1	-1	100	1	-1	98	1	-1	97
PR8	A549-Rab11wt	210503_TS_01	../tomograms/PR8_Rab11wt_210503_TS_01/mtk/TS_01_rec_shifted.mod	8.610313602901396	41.229750447808414	6.305801752442745	104	True	True	103	1	-1	103	1	-1	103	1	-1	103	1	-1	103	1	-1	103	1	-1	103	1	-1	103	1	-1	103	1	-1	73	3	-1	73	3	-1	7	4	-1	7	4	-1	7
PR8	A549-Rab11wt	210503_TS_01	../tomograms/PR8_Rab11wt_210503_TS_01/mtk/TS_01_rec_shifted.mod	30.436086338143696	234.34151367517106	65.16332295355667	105	True	False	104	1	-1	104	1	-1	104	1	-1	104	1	-1	104	1	-1	104	1	-1	104	1	-1	104	1	-1	104	1	-1	102	1	-1	102	1	-1	101	1	-1	99	1	-1	98
PR8	A549-Rab11wt	210503_TS_01	../tomograms/PR8_Rab11wt_210503_TS_01/mtk/TS_01_rec_shifted.mod	15.028177843568361	141.6996962541198	7.814231536399773	106	True	True	105	1	-1	105	1	-1	105	1	-1	105	1	-1	105	1	-1	105	1	-1	105	1	-1	105	1	-1	105	1	-1	103	1	-1	103	1	-1	102	1	-1	100	1	-1	99
PR8	A549-Rab11wt	210503_TS_01	../tomograms/PR8_Rab11wt_210503_TS_01/mtk/TS_01_rec_shifted.mod	5.277067340119564	0.8954757940201463	33.84045044202996	107	True	True	106	1	-1	106	1	-1	106	1	-1	106	1	-1	106	1	-1	106	1	-1	106	2	-1	106	2	-1	106	2	-1	104	2	-1	104	2	-1	103	2	-1	101	2	-1	100
PR8	A549-Rab11wt	210503_TS_01	../tomograms/PR8_Rab11wt_210503_TS_01/mtk/TS_01_rec_shifted.mod	41.90019934859748	45.609328155666105	38.64447383024027	108	True	True	107	1	-1	107	1	-1	107	1	-1	107	1	-1	107	1	-1	107	1	-1	107	1	-1	107	1	-1	107	1	-1	105	1	-1	105	1	-1	104	1	-1	102	1	-1	101
PR8	A549-Rab11wt	210503_TS_01	../tomograms/PR8_Rab11wt_210503_TS_01/mtk/TS_01_rec_shifted.mod	51.73335731387552	7.881322562191293	39.65640351685547	109	True	True	108	1	-1	108	1	-1	108	1	-1	108	1	-1	108	1	-1	108	1	-1	108	1	-1	108	1	-1	108	1	-1	106	1	-1	106	1	-1	105	1	-1	103	1	-1	102
PR8	A549-Rab11wt	210503_TS_01	../tomograms/PR8_Rab11wt_210503_TS_01/mtk/TS_01_rec_shifted.mod	28.56737431085784	70.89433037000754	27.125906138846233	110	True	True	109	1	-1	109	1	-1	109	1	-1	109	1	-1	109	1	-1	109	1	-1	109	1	-1	109	1	-1	109	1	-1	107	1	-1	107	1	-1	106	1	-1	104	1	-1	103
PR8	A549-Rab11wt	210503_TS_01	../tomograms/PR8_Rab11wt_210503_TS_01/mtk/TS_01_rec_shifted.mod	19.921393470923363	0.08000638199744714	34.65886233312265	111	True	True	110	1	-1	110	1	-1	110	1	-1	110	1	-1	110	1	-1	110	1	-1	110	1	-1	110	1	-1	110	1	-1	108	1	-1	108	1	-1	107	1	-1	105	1	-1	104
PR8	A549-Rab11wt	210503_TS_01	../tomograms/PR8_Rab11wt_210503_TS_01/mtk/TS_01_rec_shifted.mod	73.71508620172777	20.497813630811006	34.97696748291482	112	True	True	111	1	-1	111	1	-1	111	1	-1	111	1	-1	111	1	-1	111	1	-1	111	1	-1	111	1	-1	111	1	-1	109	1	-1	109	1	-1	108	1	-1	106	1	-1	105
PR8	A549-Rab11wt	210503_TS_01	../tomograms/PR8_Rab11wt_210503_TS_01/mtk/TS_01_rec_shifted.mod	49.76966826468057	24.207888337496478	inf	113	True	False	112	1	-1	112	1	-1	112	1	-1	112	1	-1	112	1	-1	112	1	-1	112	1	-1	112	1	-1	112	1	-1	110	1	-1	110	1	-1	109	1	-1	107	1	-1	106
PR8	A549-Rab11wt	210503_TS_01	../tomograms/PR8_Rab11wt_210503_TS_01/mtk/TS_01_rec_shifted.mod	19.924228561219664	167.0783074623477	35.61013945110501	114	True	True	113	1	-1	113	1	-1	113	1	-1	113	1	-1	113	1	-1	113	1	-1	113	1	-1	113	1	-1	113	1	-1	111	1	-1	111	1	-1	110	1	-1	108	1	-1	107
PR8	A549-Rab11wt	210503_TS_01	../tomograms/PR8_Rab11wt_210503_TS_01/mtk/TS_01_rec_shifted.mod	60.440147470572995	15.546158748484018	42.163955123430924	115	True	True	114	1	-1	114	1	-1	114	1	-1	114	1	-1	114	1	-1	114	1	-1	114	1	-1	114	1	-1	114	1	-1	112	1	-1	112	1	-1	111	1	-1	109	1	-1	108
PR8	A549-Rab11wt	210503_TS_01	../tomograms/PR8_Rab11wt_210503_TS_01/mtk/TS_01_rec_shifted.mod	14.14834487476365	58.055622510814366	36.25957782046944	116	True	True	115	1	-1	115	1	-1	115	1	-1	115	1	-1	115	1	-1	115	1	-1	115	1	-1	115	1	-1	115	1	-1	113	1	-1	113	1	-1	112	1	-1	110	1	-1	109
PR8	A549-Rab11wt	210503_TS_01	../tomograms/PR8_Rab11wt_210503_TS_01/mtk/TS_01_rec_shifted.mod	31.123849661543268	124.57414450846214	37.04676176355031	117	True	True	116	1	-1	116	1	-1	116	1	-1	116	1	-1	116	1	-1	116	1	-1	116	1	-1	116	1	-1	116	1	-1	114	1	-1	114	1	-1	113	1	-1	111	1	17	110
PR8	A549-Rab11wt	210503_TS_01	../tomograms/PR8_Rab11wt_210503_TS_01/mtk/TS_01_rec_shifted.mod	31.173111106199414	46.59207464434465	42.426538077507544	118	True	True	117	1	-1	117	1	-1	117	1	-1	117	1	-1	117	1	-1	117	1	-1	117	1	-1	117	1	-1	117	1	-1	115	1	-1	115	1	-1	114	1	-1	112	1	-1	111
PR8	A549-Rab11wt	210503_TS_01	../tomograms/PR8_Rab11wt_210503_TS_01/mtk/TS_01_rec_shifted.mod	18.94313110833058	81.87289172378188	36.14021574139031	119	True	True	118	1	-1	118	1	-1	118	1	-1	118	1	-1	118	1	-1	118	1	-1	118	1	-1	118	1	-1	118	1	-1	116	1	-1	116	1	-1	115	1	12	113	1	-1	112
PR8	A549-Rab11wt	210503_TS_01	../tomograms/PR8_Rab11wt_210503_TS_01/mtk/TS_01_rec_shifted.mod	19.061110907909814	35.31706393305514	43.85201578034737	120	True	True	119	1	-1	119	1	-1	119	1	-1	119	1	-1	119	1	-1	119	1	-1	119	1	-1	119	1	-1	119	1	-1	117	1	-1	117	1	-1	116	1	-1	114	1	-1	113
PR8	A549-Rab11wt	210503_TS_01	../tomograms/PR8_Rab11wt_210503_TS_01/mtk/TS_01_rec_shifted.mod	10.006892736059948	0.35760268003797174	33.57982212834321	121	True	True	120	1	-1	120	1	-1	120	1	-1	120	1	-1	120	1	-1	120	1	-1	120	1	-1	120	1	-1	120	1	-1	118	1	-1	118	1	-1	117	2	-1	115	2	18	114
PR8	A549-Rab11wt	210503_TS_01	../tomograms/PR8_Rab11wt_210503_TS_01/mtk/TS_01_rec_shifted.mod	2.2581504632979525	11.065457659034502	50.01934401638017	122	True	False	121	1	-1	121	1	-1	121	1	-1	121	2	-1	121	2	-1	121	2	-1	121	2	-1	121	2	-1	121	2	-1	119	2	-1	119	2	-1	118	3	-1	116	3	-1	115
PR8	A549-Rab11wt	210503_TS_01	../tomograms/PR8_Rab11wt_210503_TS_01/mtk/TS_01_rec_shifted.mod	23.52921105609959	78.33615176302419	2.0719181264847344	123	True	True	122	1	-1	122	1	-1	122	1	-1	122	1	-1	122	1	-1	122	1	-1	122	1	-1	122	1	-1	122	1	-1	120	1	-1	120	1	-1	119	1	14	117	1	-1	116
PR8	A549-Rab11wt	210503_TS_01	../tomograms/PR8_Rab11wt_210503_TS_01/mtk/TS_01_rec_shifted.mod	20.129544756699104	8.809003441332369	33.64501508046728	124	True	True	123	1	-1	123	1	-1	123	1	-1	123	1	-1	123	1	-1	123	1	-1	123	1	-1	123	1	-1	123	1	-1	121	1	9	121	1	11	120	1	-1	118	1	-1	117
PR8	A549-Rab11wt	210503_TS_01	../tomograms/PR8_Rab11wt_210503_TS_01/mtk/TS_01_rec_shifted.mod	26.791117213180147	14.386297323342172	38.354884514241895	125	True	True	124	1	-1	124	1	-1	124	1	-1	124	1	-1	124	1	-1	124	1	-1	124	1	-1	124	1	-1	124	1	-1	122	1	-1	122	1	-1	121	1	-1	119	1	-1	118
PR8	A549-Rab11wt	210503_TS_01	../tomograms/PR8_Rab11wt_210503_TS_01/mtk/TS_01_rec_shifted.mod	2.9063116147635717	82.80510566375081	6.607989563796919	126	True	True	125	1	-1	125	1	-1	125	1	-1	125	3	1	125	3	2	125	3	4	125	4	4	125	4	7	125	5	6	123	5	-1	123	5	-1	122	5	-1	120	5	-1	119
PR8	A549-Rab11wt	210503_TS_01	../tomograms/PR8_Rab11wt_210503_TS_01/mtk/TS_01_rec_shifted.mod	12.38280426509671	42.06160120396676	35.8555155191047	127	True	True	126	1	-1	126	1	-1	126	1	-1	126	1	-1	126	1	-1	126	1	-1	126	1	-1	126	1	-1	126	1	-1	124	1	-1	124	1	-1	123	1	-1	121	1	-1	66
PR8	A549-Rab11wt	210503_TS_01	../tomograms/PR8_Rab11wt_210503_TS_01/mtk/TS_01_rec_shifted.mod	33.91714455552416	36.53524187004902	32.57140856717658	128	True	True	127	1	-1	127	1	-1	127	1	-1	127	1	-1	127	1	-1	127	1	-1	127	1	-1	127	1	-1	127	1	-1	125	1	-1	125	1	-1	124	1	-1	122	1	-1	120
PR8	A549-Rab11wt	210503_TS_01	../tomograms/PR8_Rab11wt_210503_TS_01/mtk/TS_01_rec_shifted.mod	43.290893255289085	0.1492118723732372	51.19696557895777	129	True	False	128	1	-1	128	1	-1	128	1	-1	128	1	-1	128	1	-1	128	1	-1	128	1	-1	128	1	-1	128	1	-1	126	1	-1	126	1	-1	125	1	-1	123	1	-1	121
PR8	A549-Rab11wt	210503_TS_01	../tomograms/PR8_Rab11wt_210503_TS_01/mtk/TS_01_rec_shifted.mod	87.67570001615292	0.270944919477085	12.317298302143573	130	True	True	129	1	-1	129	1	-1	129	1	-1	129	1	-1	129	1	-1	129	1	-1	129	1	-1	129	1	-1	129	1	-1	127	1	-1	127	1	-1	126	1	-1	124	1	-1	122
PR8	A549-Rab11wt	210503_TS_01	../tomograms/PR8_Rab11wt_210503_TS_01/mtk/TS_01_rec_shifted.mod	29.60873874433571	63.63502413747791	37.821767914457524	131	True	True	130	1	-1	130	1	-1	130	1	-1	130	1	-1	130	1	-1	130	1	-1	130	1	-1	130	1	-1	130	1	-1	128	1	-1	128	1	-1	127	1	-1	125	1	-1	123
PR8	A549-Rab11wt	210503_TS_01	../tomograms/PR8_Rab11wt_210503_TS_01/mtk/TS_01_rec_shifted.mod	11.174926305570633	126.26146762227668	59.009536698484375	132	True	False	131	1	-1	131	1	-1	131	1	-1	131	1	-1	131	1	-1	131	1	-1	131	1	-1	131	1	-1	131	1	-1	129	1	-1	129	1	-1	128	1	-1	126	2	-1	124
PR8	A549-Rab11wt	210503_TS_01	../tomograms/PR8_Rab11wt_210503_TS_01/mtk/TS_01_rec_shifted.mod	4.985166982147626	87.94986060575803	34.35846605088852	133	True	True	132	1	-1	132	1	-1	132	1	-1	132	1	-1	132	1	-1	4	2	-1	4	2	-1	4	2	-1	4	2	-1	4	2	-1	4	2	-1	4	2	-1	4	2	-1	4
PR8	A549-Rab11wt	210503_TS_01	../tomograms/PR8_Rab11wt_210503_TS_01/mtk/TS_01_rec_shifted.mod	20.58121394867722	63.04705452992709	47.74116387606439	134	True	False	133	1	-1	133	1	-1	133	1	-1	133	1	-1	133	1	-1	132	1	-1	132	1	-1	132	1	-1	132	1	-1	130	1	-1	130	1	-1	129	1	-1	127	1	-1	125
PR8	A549-Rab11wt	210503_TS_01	../tomograms/PR8_Rab11wt_210503_TS_01/mtk/TS_01_rec_shifted.mod	38.7396660559502	153.52056959644656	50.409343269406506	135	True	False	134	1	-1	134	1	-1	134	1	-1	134	1	-1	134	1	-1	133	1	-1	133	1	-1	133	1	-1	133	1	-1	131	1	-1	131	1	-1	130	1	-1	128	1	20	126
PR8	A549-Rab11wt	210503_TS_01	../tomograms/PR8_Rab11wt_210503_TS_01/mtk/TS_01_rec_shifted.mod	17.603196470688953	4.450216131580617	38.79898355265618	136	True	True	135	1	-1	135	1	-1	135	1	-1	135	1	-1	135	1	-1	134	1	-1	134	1	-1	134	1	-1	134	1	-1	132	1	-1	132	1	-1	131	1	-1	129	1	-1	127
PR8	A549-Rab11wt	210503_TS_01	../tomograms/PR8_Rab11wt_210503_TS_01/mtk/TS_01_rec_shifted.mod	30.773465041614422	114.71872324021511	50.409343269406506	137	True	False	136	1	-1	136	1	-1	136	1	-1	136	1	-1	136	1	-1	135	1	-1	135	1	-1	135	1	-1	135	1	-1	133	1	-1	133	1	-1	132	1	-1	130	1	-1	128
PR8	A549-Rab11wt	210503_TS_01	../tomograms/PR8_Rab11wt_210503_TS_01/mtk/TS_01_rec_shifted.mod	42.71378459989277	0.12133191036785627	35.981519936302924	138	True	True	137	1	-1	137	1	-1	137	1	-1	137	1	-1	137	1	-1	136	1	-1	136	1	-1	136	1	-1	136	1	-1	134	1	-1	134	1	-1	133	1	-1	131	1	-1	129
PR8	A549-Rab11wt	210503_TS_01	../tomograms/PR8_Rab11wt_210503_TS_01/mtk/TS_01_rec_shifted.mod	25.30249021095453	0.306094346680651	35.04554597721423	139	True	True	138	1	-1	138	1	-1	138	1	-1	138	1	-1	138	1	-1	137	1	-1	137	1	-1	137	1	-1	137	1	-1	135	1	-1	135	1	-1	134	1	-1	132	1	-1	130
PR8	A549-Rab11wt	210503_TS_01	../tomograms/PR8_Rab11wt_210503_TS_01/mtk/TS_01_rec_shifted.mod	23.12265527373787	34.73291906018735	36.37747696951627	140	True	True	139	1	-1	139	1	-1	139	1	-1	139	1	-1	139	1	-1	138	1	-1	138	1	-1	138	1	-1	138	1	-1	136	1	-1	136	1	-1	135	1	-1	133	1	-1	131
PR8	A549-Rab11wt	210503_TS_01	../tomograms/PR8_Rab11wt_210503_TS_01/mtk/TS_01_rec_shifted.mod	11.424648575131638	56.264302043662276	31.255823545221862	141	True	True	140	1	-1	140	1	-1	140	1	-1	140	1	-1	140	1	-1	139	1	-1	139	1	-1	139	1	-1	139	1	-1	137	1	-1	137	1	-1	136	1	-1	134	6	-1	132
PR8	A549-Rab11wt	210503_TS_01	../tomograms/PR8_Rab11wt_210503_TS_01/mtk/TS_01_rec_shifted.mod	10.044235217369888	85.36987354153186	34.60971799584887	142	True	True	141	1	-1	141	1	-1	141	1	-1	141	1	-1	141	1	-1	140	1	-1	140	1	-1	140	1	-1	140	1	-1	138	1	-1	138	1	-1	137	2	-1	135	2	-1	133
PR8	A549-Rab11wt	210503_TS_01	../tomograms/PR8_Rab11wt_210503_TS_01/mtk/TS_01_rec_shifted.mod	7.981193529213776	134.61071734541918	65.16332295355667	143	True	False	142	1	-1	142	1	-1	142	1	-1	142	1	-1	142	1	-1	141	1	-1	141	1	-1	141	1	-1	141	2	-1	139	2	-1	139	2	-1	138	2	-1	136	2	-1	134
PR8	A549-Rab11wt	210503_TS_01	../tomograms/PR8_Rab11wt_210503_TS_01/mtk/TS_01_rec_shifted.mod	10.316902690189893	133.22493112165216	37.9078704165666	144	True	True	143	1	-1	143	1	-1	143	1	-1	143	1	-1	143	1	-1	142	1	-1	142	1	-1	142	1	-1	142	1	-1	140	1	-1	140	1	-1	96	2	-1	94	2	-1	93
PR8	A549-Rab11wt	210503_TS_01	../tomograms/PR8_Rab11wt_210503_TS_01/mtk/TS_01_rec_shifted.mod	5.629732626678399	96.37646712177622	37.49934493264864	145	True	True	144	1	-1	144	1	-1	144	1	-1	144	1	-1	144	1	-1	143	1	-1	143	2	-1	143	2	-1	143	2	-1	141	2	-1	141	2	-1	139	2	-1	137	2	-1	135
PR8	A549-Rab11wt	210503_TS_01	../tomograms/PR8_Rab11wt_210503_TS_01/mtk/TS_01_rec_shifted.mod	12.572508692496054	45.7047158089355	32.56686377240166	146	True	True	145	1	-1	145	1	-1	145	1	-1	145	1	-1	145	1	-1	144	1	-1	144	1	-1	144	1	-1	144	1	-1	142	1	-1	142	1	-1	140	1	-1	138	1	-1	136
PR8	A549-Rab11wt	210503_TS_01	../tomograms/PR8_Rab11wt_210503_TS_01/mtk/TS_01_rec_shifted.mod	18.01039669613066	93.513235134479	36.28240775196878	147	True	True	146	1	-1	146	1	-1	146	1	-1	146	1	-1	146	1	-1	145	1	-1	145	1	-1	145	1	-1	145	1	-1	143	1	-1	143	1	-1	141	1	-1	139	1	-1	137
PR8	A549-Rab11wt	210503_TS_01	../tomograms/PR8_Rab11wt_210503_TS_01/mtk/TS_01_rec_shifted.mod	8.301473621997975	21.002218222355747	42.00762921842051	148	True	True	147	1	-1	147	1	-1	147	1	-1	147	1	-1	147	1	-1	146	1	-1	146	1	-1	146	1	-1	146	1	-1	144	2	-1	144	2	-1	142	2	-1	140	2	-1	138
PR8	A549-Rab11wt	210503_TS_01	../tomograms/PR8_Rab11wt_210503_TS_01/mtk/TS_01_rec_shifted.mod	11.861550581333594	27.628522092354693	12.699816669295947	149	True	True	148	1	-1	148	1	-1	148	1	-1	148	1	-1	148	1	-1	147	1	-1	147	1	-1	147	1	-1	147	1	-1	145	1	-1	145	1	-1	143	1	-1	141	2	-1	139
PR8	A549-Rab11wt	210503_TS_01	../tomograms/PR8_Rab11wt_210503_TS_01/mtk/TS_01_rec_shifted.mod	1.4613054146582065	88.13447168551377	38.60595183863021	150	True	True	149	1	-1	149	1	-1	149	2	-1	149	2	-1	149	2	-1	148	2	-1	148	2	-1	148	2	-1	148	2	-1	146	2	-1	146	2	-1	144	2	17	142	2	-1	140
PR8	A549-Rab11wt	210503_TS_01	../tomograms/PR8_Rab11wt_210503_TS_01/mtk/TS_01_rec_shifted.mod	77.18946628707194	7.481491477088857	3.363958031309846	151	True	True	150	1	-1	150	1	-1	150	1	-1	150	1	-1	150	1	-1	149	1	-1	149	1	-1	149	1	-1	149	1	-1	147	1	-1	147	1	-1	145	1	-1	143	1	-1	141
PR8	A549-Rab11wt	210503_TS_01	../tomograms/PR8_Rab11wt_210503_TS_01/mtk/TS_01_rec_shifted.mod	36.495637264413816	62.34340216668313	37.10495002647775	152	True	True	151	1	-1	151	1	-1	151	1	-1	151	1	-1	151	1	-1	150	1	-1	150	1	-1	150	1	-1	150	1	-1	148	1	12	148	1	14	146	1	-1	144	1	-1	142
PR8	A549-Rab11wt	210503_TS_01	../tomograms/PR8_Rab11wt_210503_TS_01/mtk/TS_01_rec_shifted.mod	21.790135234226963	41.67352722898277	43.72809675416312	153	True	True	152	1	-1	152	1	-1	152	1	-1	152	1	-1	152	1	-1	151	1	-1	151	1	-1	151	1	-1	151	1	-1	149	1	-1	149	1	-1	147	1	-1	145	1	-1	143
PR8	A549-Rab11wt	210503_TS_01	../tomograms/PR8_Rab11wt_210503_TS_01/mtk/TS_01_rec_shifted.mod	1.9101997353149185	91.4904250130354	6.607989563796919	154	True	True	153	1	-1	153	1	-1	153	2	-1	125	3	-1	125	3	-1	125	3	-1	125	4	-1	125	4	7	125	5	6	123	5	-1	123	5	-1	122	5	-1	120	5	19	119
PR8	A549-Rab11wt	210503_TS_01	../tomograms/PR8_Rab11wt_210503_TS_01/mtk/TS_01_rec_shifted.mod	20.939831438101272	0.08093392045205634	39.95885466945798	155	True	True	154	1	-1	154	1	-1	154	1	-1	153	1	-1	153	1	-1	152	1	-1	152	1	-1	152	1	-1	152	1	-1	150	1	-1	150	1	-1	148	1	-1	146	1	-1	144
PR8	A549-Rab11wt	210503_TS_01	../tomograms/PR8_Rab11wt_210503_TS_01/mtk/TS_01_rec_shifted.mod	6.822196841399154	12.247705106272258	34.60971799584887	156	True	True	155	1	-1	155	1	-1	155	1	-1	154	1	-1	154	1	-1	153	1	-1	153	1	-1	153	4	-1	153	4	-1	151	4	-1	151	4	-1	149	4	-1	134	6	-1	132
PR8	A549-Rab11wt	210503_TS_01	../tomograms/PR8_Rab11wt_210503_TS_01/mtk/TS_01_rec_shifted.mod	28.10475520398941	96.14449565475265	26.20534790273063	157	True	True	156	1	-1	156	1	-1	156	1	-1	155	1	-1	155	1	-1	154	1	-1	154	1	-1	154	1	-1	154	1	-1	152	1	-1	152	1	-1	150	1	-1	147	1	-1	145
PR8	A549-Rab11wt	210503_TS_01	../tomograms/PR8_Rab11wt_210503_TS_01/mtk/TS_01_rec_shifted.mod	42.66264857104391	13.668291496171465	37.65522144470421	158	True	True	157	1	-1	157	1	-1	157	1	-1	156	1	-1	156	1	-1	155	1	-1	155	1	-1	155	1	-1	155	1	-1	153	1	-1	153	1	-1	151	1	19	148	1	-1	146
PR8	A549-Rab11wt	210503_TS_01	../tomograms/PR8_Rab11wt_210503_TS_01/mtk/TS_01_rec_shifted.mod	40.32619701714709	0.2618352093032322	34.45663483278334	159	True	True	158	1	-1	158	1	-1	158	1	-1	157	1	-1	157	1	-1	156	1	-1	156	1	-1	156	1	-1	156	1	-1	154	1	-1	154	1	-1	152	1	-1	149	1	24	147
PR8	A549-Rab11wt	210503_TS_01	../tomograms/PR8_Rab11wt_210503_TS_01/mtk/TS_01_rec_shifted.mod	11.174926305570633	143.40062897150221	18.39012293502133	160	True	True	159	1	-1	159	1	-1	159	1	-1	158	1	-1	158	1	-1	157	1	-1	157	1	-1	157	1	-1	157	1	-1	155	1	-1	155	1	16	153	1	-1	126	2	-1	124
PR8	A549-Rab11wt	210503_TS_01	../tomograms/PR8_Rab11wt_210503_TS_01/mtk/TS_01_rec_shifted.mod	5.006270034975562	37.91573756382922	38.20496696452487	161	True	True	160	1	-1	160	1	-1	160	1	-1	159	1	-1	159	1	-1	158	1	-1	158	2	-1	158	2	-1	158	2	-1	156	2	-1	156	2	-1	154	2	-1	150	2	25	148
PR8	A549-Rab11wt	210503_TS_01	../tomograms/PR8_Rab11wt_210503_TS_01/mtk/TS_01_rec_shifted.mod	7.537317383071254	75.78642048992221	6.607989563796919	162	True	True	161	1	-1	161	1	-1	161	1	-1	160	1	-1	160	1	-1	159	1	-1	159	1	-1	159	1	-1	125	5	-1	123	5	-1	123	5	-1	122	5	-1	120	5	-1	119
PR8	A549-Rab11wt	210503_TS_01	../tomograms/PR8_Rab11wt_210503_TS_01/mtk/TS_01_rec_shifted.mod	75.79034446911923	17.978421266648766	35.57017866534697	163	True	True	162	1	-1	162	1	-1	162	1	-1	161	1	-1	161	1	-1	160	1	-1	160	1	-1	160	1	-1	159	1	-1	157	1	-1	157	1	-1	155	1	20	151	1	-1	149
PR8	A549-Rab11wt	210503_TS_01	../tomograms/PR8_Rab11wt_210503_TS_01/mtk/TS_01_rec_shifted.mod	54.267188170060656	0.11478273504244754	36.15480815395448	164	True	True	163	1	-1	163	1	-1	163	1	-1	162	1	-1	162	1	-1	161	1	-1	161	1	-1	161	1	-1	160	1	-1	158	1	-1	158	1	-1	156	1	-1	152	1	-1	150
PR8	A549-Rab11wt	210503_TS_01	../tomograms/PR8_Rab11wt_210503_TS_01/mtk/TS_01_rec_shifted.mod	9.976668396792688	48.984856151502996	37.43756419956783	165	True	True	164	1	-1	164	1	-1	164	1	-1	163	1	-1	163	1	-1	162	1	-1	162	1	-1	162	1	-1	161	1	-1	159	1	14	159	4	17	157	4	21	153	4	-1	151
PR8	A549-Rab11wt	210503_TS_01	../tomograms/PR8_Rab11wt_210503_TS_01/mtk/TS_01_rec_shifted.mod	16.308247957138832	44.53161452316005	33.73604942003514	166	True	True	165	1	-1	165	1	-1	165	1	-1	164	1	-1	164	1	-1	163	1	-1	163	1	-1	163	1	-1	162	1	-1	160	1	-1	160	1	-1	158	1	-1	154	1	-1	152
PR8	A549-Rab11wt	210503_TS_01	../tomograms/PR8_Rab11wt_210503_TS_01/mtk/TS_01_rec_shifted.mod	25.957990169201253	127.10790060554365	6.688434765890612	167	True	True	166	1	-1	166	1	-1	166	1	-1	165	1	-1	165	1	-1	164	1	-1	164	1	-1	164	1	-1	163	1	8	161	1	15	161	1	18	159	1	-1	155	1	27	153
PR8	A549-Rab11wt	210503_TS_01	../tomograms/PR8_Rab11wt_210503_TS_01/mtk/TS_01_rec_shifted.mod	18.159037279566228	11.377130965560843	34.467806081807126	168	True	True	167	1	-1	167	1	-1	167	1	-1	166	1	-1	166	1	-1	165	1	-1	165	1	-1	165	1	8	164	1	-1	162	1	-1	162	1	-1	160	1	-1	156	1	-1	154
PR8	A549-Rab11wt	210503_TS_01	../tomograms/PR8_Rab11wt_210503_TS_01/mtk/TS_01_rec_shifted.mod	14.052736849199249	75.07811292078614	40.988004620465986	169	True	True	168	1	-1	168	1	-1	168	1	-1	167	1	-1	167	1	-1	166	1	-1	166	1	-1	166	1	-1	165	1	9	163	1	-1	163	1	-1	161	1	-1	157	1	-1	155
PR8	A549-Rab11wt	210503_TS_01	../tomograms/PR8_Rab11wt_210503_TS_01/mtk/TS_01_rec_shifted.mod	4.917931553441747	57.956978786292346	14.950109684696256	170	True	True	169	1	-1	169	1	-1	169	1	-1	168	1	-1	168	1	-1	75	2	-1	75	2	-1	75	2	4	75	2	-1	75	2	-1	75	2	-1	74	2	-1	39	3	-1	39
PR8	A549-Rab11wt	210503_TS_01	../tomograms/PR8_Rab11wt_210503_TS_01/mtk/TS_01_rec_shifted.mod	6.434097943794522	83.16874213372458	29.511015387271488	171	True	True	170	1	-1	170	1	-1	170	1	-1	169	1	-1	169	1	-1	167	1	-1	167	1	-1	167	3	-1	166	3	-1	164	3	-1	164	3	-1	162	3	-1	158	3	28	156
PR8	A549-Rab11wt	210503_TS_01	../tomograms/PR8_Rab11wt_210503_TS_01/mtk/TS_01_rec_shifted.mod	28.315831193888243	31.100762798570013	29.517200207322215	172	True	True	171	1	-1	171	1	-1	171	1	-1	170	1	-1	170	1	-1	168	1	-1	168	1	-1	168	1	-1	167	1	-1	165	1	-1	165	1	-1	163	1	23	159	1	29	157
PR8	A549-Rab11wt	210503_TS_01	../tomograms/PR8_Rab11wt_210503_TS_01/mtk/TS_01_rec_shifted.mod	0.6636197833260798	18.862863125642164	46.77479701240958	173	True	False	172	1	-1	172	2	-1	172	2	-1	171	2	-1	171	2	-1	169	2	-1	169	2	-1	169	4	-1	168	6	-1	166	6	-1	166	6	-1	164	6	-1	160	6	-1	158
PR8	A549-Rab11wt	210503_TS_01	../tomograms/PR8_Rab11wt_210503_TS_01/mtk/TS_01_rec_shifted.mod	15.944719832201788	68.84850014347747	38.029334939260366	174	True	True	173	1	-1	173	1	-1	173	1	-1	172	1	-1	172	1	-1	170	1	-1	170	1	-1	170	1	-1	169	1	-1	167	1	17	167	1	21	165	1	-1	161	1	-1	159
PR8	A549-Rab11wt	210503_TS_01	../tomograms/PR8_Rab11wt_210503_TS_01/mtk/TS_01_rec_shifted.mod	8.245502342901176	9.095151977148586	17.157782351348263	175	True	True	174	1	-1	174	1	-1	174	1	-1	173	1	-1	173	1	-1	171	1	-1	171	1	-1	171	1	-1	170	1	-1	73	3	-1	73	3	-1	7	4	-1	7	4	-1	7
PR8	A549-Rab11wt	210503_TS_01	../tomograms/PR8_Rab11wt_210503_TS_01/mtk/TS_01_rec_shifted.mod	31.70005418476653	58.431058833765945	28.376212191038793	176	True	True	175	1	-1	175	1	-1	175	1	-1	174	1	-1	174	1	-1	172	1	-1	172	1	-1	172	1	-1	171	1	-1	168	1	-1	168	1	-1	166	1	25	162	1	-1	160
PR8	A549-Rab11wt	210503_TS_01	../tomograms/PR8_Rab11wt_210503_TS_01/mtk/TS_01_rec_shifted.mod	11.386429471150379	90.26657503685972	inf	177	True	False	176	1	-1	176	1	-1	176	1	-1	175	1	-1	175	1	-1	173	1	-1	173	1	-1	173	1	-1	172	1	11	169	1	-1	169	1	-1	167	1	26	43	4	-1	39
PR8	A549-Rab11wt	210503_TS_01	../tomograms/PR8_Rab11wt_210503_TS_01/mtk/TS_01_rec_shifted.mod	17.274302704982865	57.599037662568826	20.796641196695187	178	True	True	177	1	-1	177	1	-1	177	1	-1	176	1	-1	176	1	-1	174	1	-1	174	1	-1	174	1	-1	173	1	-1	170	1	18	170	1	22	168	1	-1	163	1	-1	161
PR8	A549-Rab11wt	210503_TS_01	../tomograms/PR8_Rab11wt_210503_TS_01/mtk/TS_01_rec_shifted.mod	7.4327159546855155	79.57429238048198	34.440116930282	179	True	True	178	1	-1	178	1	-1	178	1	-1	177	1	-1	177	1	-1	175	1	-1	175	1	-1	175	1	-1	174	2	-1	171	2	19	171	2	23	169	2	-1	164	2	-1	162
PR8	A549-Rab11wt	210503_TS_01	../tomograms/PR8_Rab11wt_210503_TS_01/mtk/TS_01_rec_shifted.mod	33.05961002611041	28.610735483019106	30.21722059892435	180	True	True	179	1	-1	179	1	-1	179	1	-1	178	1	-1	178	1	-1	176	1	-1	176	1	-1	176	1	-1	175	1	-1	172	1	-1	172	1	-1	170	1	-1	165	1	31	163
PR8	A549-Rab11wt	210503_TS_01	../tomograms/PR8_Rab11wt_210503_TS_01/mtk/TS_01_rec_shifted.mod	7.629451267450432	70.19133678871802	inf	181	True	False	180	1	-1	180	1	-1	180	1	-1	179	1	-1	179	1	-1	177	1	-1	177	1	-1	177	1	-1	176	3	12	173	4	-1	173	4	-1	171	4	-1	166	4	-1	39
PR8	A549-Rab11wt	210503_TS_01	../tomograms/PR8_Rab11wt_210503_TS_01/mtk/TS_01_rec_shifted.mod	17.70847623164988	34.612856690764396	34.91760138685453	182	True	True	181	1	-1	181	1	-1	181	1	-1	180	1	-1	180	1	-1	178	1	5	178	1	5	178	1	10	177	1	13	174	1	-1	174	1	-1	172	1	-1	167	1	-1	164
PR8	A549-Rab11wt	210503_TS_01	../tomograms/PR8_Rab11wt_210503_TS_01/mtk/TS_01_rec_shifted.mod	14.107742413508271	228.36741968119537	20.72079052676303	183	True	True	182	1	-1	182	1	-1	182	1	-1	181	1	-1	181	1	-1	179	1	-1	179	1	-1	179	1	-1	178	1	-1	175	1	-1	175	1	-1	173	1	-1	168	1	-1	165
PR8	A549-Rab11wt	210503_TS_01	../tomograms/PR8_Rab11wt_210503_TS_01/mtk/TS_01_rec_shifted.mod	53.719825816091124	11.059766860826794	32.38970483668432	184	True	True	183	1	-1	183	1	-1	183	1	-1	182	1	2	182	1	3	180	1	-1	180	1	-1	180	1	-1	179	1	-1	176	1	-1	176	1	-1	174	1	-1	169	1	-1	166
PR8	A549-Rab11wt	210503_TS_01	../tomograms/PR8_Rab11wt_210503_TS_01/mtk/TS_01_rec_shifted.mod	0.6515761354137978	42.649589226281144	35.7138683608269	185	True	True	184	1	-1	184	2	-1	184	3	0	183	3	-1	183	3	-1	181	3	-1	181	4	-1	181	4	-1	180	4	-1	177	4	-1	177	4	-1	175	4	-1	170	5	-1	167
PR8	A549-Rab11wt	210503_TS_01	../tomograms/PR8_Rab11wt_210503_TS_01/mtk/TS_01_rec_shifted.mod	7.225485845529958	89.94856881462609	77.0744921699721	186	True	False	185	1	-1	185	1	-1	185	1	-1	184	1	-1	184	1	-1	182	1	-1	182	1	-1	182	1	-1	181	3	-1	178	3	-1	178	3	-1	176	3	-1	171	3	-1	168
PR8	A549-Rab11wt	210503_TS_01	../tomograms/PR8_Rab11wt_210503_TS_01/mtk/TS_01_rec_shifted.mod	57.27285796854293	80.07260269247142	71.49323516427368	187	True	False	186	1	-1	186	1	-1	186	1	-1	185	1	-1	185	1	-1	183	1	-1	183	1	-1	183	1	-1	182	1	-1	179	1	-1	179	1	-1	177	1	-1	172	1	-1	169
PR8	A549-Rab11wt	210503_TS_01	../tomograms/PR8_Rab11wt_210503_TS_01/mtk/TS_01_rec_shifted.mod	19.11398587699753	27.842804385450766	40.58430664619502	188	True	True	187	1	-1	187	1	-1	187	1	-1	186	1	-1	186	1	-1	184	1	-1	184	1	-1	184	1	-1	183	1	-1	180	1	-1	180	1	-1	178	1	-1	173	1	-1	170
PR8	A549-Rab11wt	210503_TS_01	../tomograms/PR8_Rab11wt_210503_TS_01/mtk/TS_01_rec_shifted.mod	3.6024652253694356	74.34937209432992	31.02198555778732	189	True	True	188	1	-1	188	1	-1	188	1	-1	187	1	-1	187	2	-1	185	2	-1	185	2	-1	167	3	-1	166	3	-1	164	3	-1	164	3	-1	162	3	-1	158	3	-1	156
PR8	A549-Rab11wt	210503_TS_01	../tomograms/PR8_Rab11wt_210503_TS_01/mtk/TS_01_rec_shifted.mod	12.201630713520785	55.31285319939685	4.287004092096332	190	True	True	189	1	-1	189	1	-1	189	1	-1	188	1	-1	188	1	-1	186	1	-1	186	1	-1	185	1	-1	184	1	-1	181	1	-1	181	1	-1	179	1	-1	174	1	-1	171
PR8	A549-Rab11wt	210503_TS_01	../tomograms/PR8_Rab11wt_210503_TS_01/mtk/TS_01_rec_shifted.mod	45.49754536978114	11.637745463840206	44.05740720583799	191	True	True	190	1	-1	190	1	-1	190	1	-1	189	1	-1	189	1	-1	187	1	-1	187	1	-1	186	1	-1	185	1	-1	182	1	-1	182	1	-1	180	1	-1	175	1	-1	172
PR8	A549-Rab11wt	210503_TS_01	../tomograms/PR8_Rab11wt_210503_TS_01/mtk/TS_01_rec_shifted.mod	8.301473621997975	26.459407343136828	40.55173299828273	192	True	True	191	1	-1	191	1	-1	191	1	-1	190	1	-1	190	1	-1	188	1	-1	188	1	-1	187	1	-1	186	1	-1	144	2	11	144	2	-1	142	2	-1	140	2	-1	138
PR8	A549-Rab11wt	210503_TS_01	../tomograms/PR8_Rab11wt_210503_TS_01/mtk/TS_01_rec_shifted.mod	14.374063996383738	57.1183332703735	36.28226764719015	193	True	True	192	1	-1	192	1	-1	192	1	-1	191	1	-1	191	1	-1	189	1	-1	189	1	-1	188	1	-1	187	1	-1	183	1	-1	183	1	-1	181	1	-1	176	1	-1	173
PR8	A549-Rab11wt	210503_TS_01	../tomograms/PR8_Rab11wt_210503_TS_01/mtk/TS_01_rec_shifted.mod	1.2113566495263217	46.11635346760522	inf	194	True	False	193	1	-1	193	1	-1	193	2	-1	192	2	-1	192	2	-1	190	2	-1	190	2	-1	189	2	-1	176	3	-1	173	4	-1	173	4	-1	171	4	-1	166	4	-1	39
PR8	A549-Rab11wt	210503_TS_01	../tomograms/PR8_Rab11wt_210503_TS_01/mtk/TS_01_rec_shifted.mod	38.76503093536891	190.1574682070396	77.0744921699721	195	True	False	194	1	-1	194	1	-1	194	1	-1	193	1	-1	193	1	-1	191	1	-1	191	1	-1	190	1	-1	188	1	-1	184	1	-1	184	1	-1	182	1	-1	177	1	-1	174
PR8	A549-Rab11wt	210503_TS_01	../tomograms/PR8_Rab11wt_210503_TS_01/mtk/TS_01_rec_shifted.mod	79.37233838787463	9.090066834902446	25.851939204303964	196	True	True	195	1	-1	195	1	-1	195	1	-1	194	1	-1	194	1	-1	192	1	-1	192	1	-1	191	1	-1	189	1	-1	185	1	-1	185	1	-1	183	1	-1	178	1	-1	175
PR8	A549-Rab11wt	210503_TS_01	../tomograms/PR8_Rab11wt_210503_TS_01/mtk/TS_01_rec_shifted.mod	6.560595723418138	35.93054100466258	23.257307508813803	197	True	True	196	1	-1	196	1	-1	196	1	-1	195	1	-1	195	1	-1	193	1	-1	193	1	-1	192	2	-1	190	2	-1	186	2	-1	186	2	-1	184	2	-1	179	4	-1	176
PR8	A549-Rab11wt	210503_TS_01	../tomograms/PR8_Rab11wt_210503_TS_01/mtk/TS_01_rec_shifted.mod	24.98483347022518	92.77155865052839	25.598369660513185	198	True	True	197	1	-1	197	1	-1	197	1	-1	196	1	-1	196	1	-1	194	1	-1	194	1	-1	193	1	-1	191	1	-1	187	1	-1	187	1	-1	185	1	-1	180	1	-1	177
PR8	A549-Rab11wt	210503_TS_01	../tomograms/PR8_Rab11wt_210503_TS_01/mtk/TS_01_rec_shifted.mod	61.53204795021766	0.33725179220137985	26.637452763701347	199	True	True	198	1	-1	198	1	-1	198	1	-1	197	1	-1	197	1	-1	195	1	-1	195	1	-1	194	1	-1	192	1	-1	188	1	-1	188	1	-1	186	1	-1	181	1	-1	178
PR8	A549-Rab11wt	210503_TS_01	../tomograms/PR8_Rab11wt_210503_TS_01/mtk/TS_01_rec_shifted.mod	3.1682654723006243	14.84624817501304	39.119304971144814	200	True	True	199	1	-1	199	1	-1	199	1	-1	198	1	-1	97	2	-1	97	2	-1	97	2	-1	97	3	-1	97	3	-1	96	3	-1	96	3	-1	95	3	-1	93	3	-1	92
PR8	A549-Rab11wt	210503_TS_01	../tomograms/PR8_Rab11wt_210503_TS_01/mtk/TS_01_rec_shifted.mod	64.13081457237053	0.012960974961815119	36.3449571494257	201	True	True	200	1	-1	200	1	-1	200	1	-1	199	1	-1	198	1	-1	196	1	-1	196	1	-1	195	1	-1	193	1	-1	189	1	-1	189	1	-1	187	1	-1	182	1	-1	179
PR8	A549-Rab11wt	210503_TS_01	../tomograms/PR8_Rab11wt_210503_TS_01/mtk/TS_01_rec_shifted.mod	57.39088548627332	3.2423502763807743	39.814058679486855	202	True	True	201	1	-1	201	1	-1	201	1	-1	200	1	-1	199	1	-1	197	1	-1	197	1	-1	196	1	-1	194	1	-1	190	1	-1	190	1	-1	188	1	-1	183	1	35	180
PR8	A549-Rab11wt	210503_TS_01	../tomograms/PR8_Rab11wt_210503_TS_01/mtk/TS_01_rec_shifted.mod	8.163642897762788	63.73249786224739	36.39949691420086	203	True	True	202	1	-1	202	1	-1	202	1	-1	201	1	-1	200	1	-1	198	1	-1	198	1	-1	197	1	-1	195	1	-1	191	3	23	159	4	-1	157	4	-1	153	4	26	151
PR8	A549-Rab11wt	210503_TS_01	../tomograms/PR8_Rab11wt_210503_TS_01/mtk/TS_01_rec_shifted.mod	33.74643342454216	0.757195064400338	9.083569689739091	204	True	True	203	1	-1	203	1	-1	203	1	-1	202	1	-1	201	1	-1	199	1	-1	199	1	-1	198	1	-1	196	1	-1	192	1	-1	191	1	-1	189	1	-1	184	1	-1	181
PR8	A549-Rab11wt	210503_TS_01	../tomograms/PR8_Rab11wt_210503_TS_01/mtk/TS_01_rec_shifted.mod	36.25217826047621	5.4523640995516605	35.11583672564276	205	True	True	204	1	-1	204	1	-1	204	1	-1	203	1	-1	202	1	-1	200	1	-1	200	1	-1	199	1	-1	197	1	-1	193	1	-1	192	1	-1	190	1	-1	185	1	-1	182
PR8	A549-Rab11wt	210503_TS_01	../tomograms/PR8_Rab11wt_210503_TS_01/mtk/TS_01_rec_shifted.mod	40.18230927268122	68.42183176827318	3.0052639042462657	206	True	True	205	1	-1	205	1	-1	205	1	-1	204	1	-1	203	1	-1	201	1	-1	201	1	-1	200	1	-1	198	1	-1	194	1	-1	193	1	-1	191	1	-1	186	1	-1	183
PR8	A549-Rab11wt	210503_TS_01	../tomograms/PR8_Rab11wt_210503_TS_01/mtk/TS_01_rec_shifted.mod	32.98167434875611	1.3828777509851362	34.35544246465733	207	True	True	206	1	-1	206	1	-1	206	1	-1	205	1	-1	204	1	-1	202	1	-1	202	1	-1	201	1	-1	199	1	15	195	1	-1	194	1	-1	192	1	30	187	1	-1	184
PR8	A549-Rab11wt	210503_TS_01	../tomograms/PR8_Rab11wt_210503_TS_01/mtk/TS_01_rec_shifted.mod	21.716548352523517	209.63324416572829	58.9820244978507	208	True	False	207	1	-1	207	1	-1	207	1	-1	206	1	-1	205	1	-1	203	1	-1	203	1	-1	202	1	-1	200	1	-1	196	1	-1	195	1	-1	193	1	-1	188	1	-1	185
PR8	A549-Rab11wt	210503_TS_01	../tomograms/PR8_Rab11wt_210503_TS_01/mtk/TS_01_rec_shifted.mod	56.393624230022425	7.478658121491942	39.21891463121805	209	True	True	208	1	-1	208	1	-1	208	1	-1	207	1	-1	206	1	-1	204	1	-1	204	1	-1	203	1	11	201	1	-1	197	1	-1	196	1	27	194	1	-1	189	1	-1	186
PR8	A549-Rab11wt	210503_TS_01	../tomograms/PR8_Rab11wt_210503_TS_01/mtk/TS_01_rec_shifted.mod	12.688523113518448	114.53107535768598	41.86749832952844	210	True	True	209	1	-1	209	1	-1	209	1	-1	208	1	-1	207	1	-1	205	1	-1	205	1	6	204	1	-1	202	1	-1	198	1	-1	197	1	-1	195	1	-1	190	1	-1	151
PR8	A549-Rab11wt	210503_TS_01	../tomograms/PR8_Rab11wt_210503_TS_01/mtk/TS_01_rec_shifted.mod	15.389280884247473	106.47624672083822	1.7609847283513118	211	True	True	210	1	-1	210	1	-1	210	1	-1	209	1	-1	208	1	-1	206	1	-1	206	1	-1	205	1	-1	203	1	-1	199	1	24	198	1	-1	196	1	-1	191	1	-1	187
PR8	A549-Rab11wt	210503_TS_01	../tomograms/PR8_Rab11wt_210503_TS_01/mtk/TS_01_rec_shifted.mod	9.744689452629855	44.317748659751	29.511015387271488	212	True	True	211	1	-1	211	1	-1	211	1	-1	210	1	-1	209	1	-1	207	1	-1	207	1	-1	206	1	-1	204	1	-1	200	1	-1	199	2	-1	197	2	-1	192	2	-1	188
PR8	A549-Rab11wt	210503_TS_01	../tomograms/PR8_Rab11wt_210503_TS_01/mtk/TS_01_rec_shifted.mod	30.51042086944791	156.50240788357513	26.40554941563539	213	True	True	212	1	-1	212	1	-1	212	1	-1	211	1	-1	210	1	-1	208	1	-1	208	1	-1	207	1	-1	205	1	-1	201	1	-1	200	1	-1	198	1	-1	193	1	-1	189
PR8	A549-Rab11wt	210503_TS_01	../tomograms/PR8_Rab11wt_210503_TS_01/mtk/TS_01_rec_shifted.mod	4.193156033005325	38.87334206783878	2.2686741048230434	214	True	True	213	1	-1	213	1	-1	213	1	-1	212	1	-1	211	1	-1	209	2	6	209	3	7	208	3	-1	206	3	-1	202	3	-1	30	7	-1	30	7	-1	30	7	-1	30
PR8	A549-Rab11wt	210503_TS_01	../tomograms/PR8_Rab11wt_210503_TS_01/mtk/TS_01_rec_shifted.mod	32.88498939880936	0.10908829616837923	35.37759214986904	215	True	True	214	1	-1	214	1	-1	214	1	-1	213	1	-1	212	1	-1	210	1	-1	210	1	-1	209	1	-1	207	1	17	203	1	-1	201	1	-1	199	1	-1	194	1	-1	190
PR8	A549-Rab11wt	210503_TS_01	../tomograms/PR8_Rab11wt_210503_TS_01/mtk/TS_01_rec_shifted.mod	32.54124383310705	153.58120299226673	55.801896066735516	216	True	False	215	1	-1	215	1	-1	215	1	-1	214	1	-1	213	1	4	211	1	-1	211	1	-1	210	1	-1	208	1	-1	204	1	-1	202	1	-1	200	1	-1	195	1	-1	191
PR8	A549-Rab11wt	210503_TS_01	../tomograms/PR8_Rab11wt_210503_TS_01/mtk/TS_01_rec_shifted.mod	13.673996981119034	45.711832383448524	26.03208950858046	217	True	True	216	1	-1	216	1	-1	216	1	-1	215	1	-1	214	1	-1	212	1	-1	212	1	-1	211	1	13	209	1	-1	205	1	-1	203	1	-1	201	1	-1	196	1	-1	192
PR8	A549-Rab11wt	210503_TS_01	../tomograms/PR8_Rab11wt_210503_TS_01/mtk/TS_01_rec_shifted.mod	2.4512416141891	34.72440468438304	43.66302581562251	218	True	True	217	1	-1	217	1	-1	217	1	-1	216	2	3	12	3	-1	12	3	-1	12	3	-1	12	3	-1	12	3	-1	12	3	-1	12	3	-1	12	3	-1	12	3	-1	12
PR8	A549-Rab11wt	210503_TS_01	../tomograms/PR8_Rab11wt_210503_TS_01/mtk/TS_01_rec_shifted.mod	2.9631083902287356	25.74922516392396	31.59847492423219	219	True	True	218	1	-1	218	1	-1	218	1	-1	217	3	-1	215	3	-1	213	3	7	213	3	8	153	4	-1	153	4	-1	151	4	-1	151	4	-1	149	4	-1	134	6	-1	132
PR8	A549-Rab11wt	210503_TS_01	../tomograms/PR8_Rab11wt_210503_TS_01/mtk/TS_01_rec_shifted.mod	18.813184170901245	30.87600357942582	40.42954470971167	220	True	True	219	1	-1	219	1	-1	219	1	-1	218	1	-1	216	1	-1	214	1	-1	214	1	-1	212	1	-1	210	1	-1	206	1	-1	204	1	-1	202	1	-1	197	1	-1	193
PR8	A549-Rab11wt	210503_TS_01	../tomograms/PR8_Rab11wt_210503_TS_01/mtk/TS_01_rec_shifted.mod	14.052736849199249	66.25722691367912	37.38008194323041	221	True	True	220	1	-1	220	1	-1	220	1	-1	219	1	-1	217	1	5	215	1	-1	215	1	-1	213	1	-1	211	1	-1	207	1	-1	205	1	-1	203	1	-1	198	1	-1	194
PR8	A549-Rab11wt	210503_TS_01	../tomograms/PR8_Rab11wt_210503_TS_01/mtk/TS_01_rec_shifted.mod	21.03375368986406	71.0931321378096	77.0744921699721	222	True	False	221	1	-1	221	1	-1	221	1	-1	220	1	-1	218	1	-1	216	1	-1	216	1	-1	214	1	-1	212	1	-1	208	1	-1	206	1	-1	204	1	-1	199	1	-1	195
PR8	A549-Rab11wt	210503_TS_01	../tomograms/PR8_Rab11wt_210503_TS_01/mtk/TS_01_rec_shifted.mod	15.028871801863678	49.210367856307116	26.771381087730358	223	True	True	222	1	-1	222	1	-1	222	1	-1	221	1	-1	219	1	-1	217	1	-1	217	1	-1	215	1	-1	213	1	-1	209	1	-1	207	1	-1	205	1	-1	200	1	37	196
PR8	A549-Rab11wt	210503_TS_01	../tomograms/PR8_Rab11wt_210503_TS_01/mtk/TS_01_rec_shifted.mod	0.7585532430395664	39.25663153619067	40.15007958774086	224	True	True	223	1	-1	223	2	-1	223	2	-1	222	2	-1	220	3	-1	218	3	-1	218	3	-1	216	3	-1	214	3	-1	210	4	-1	208	4	-1	206	4	-1	201	7	-1	197
PR8	A549-Rab11wt	210503_TS_01	../tomograms/PR8_Rab11wt_210503_TS_01/mtk/TS_01_rec_shifted.mod	10.173183354887202	0.044435142509100745	34.30257065202603	225	True	True	224	1	-1	224	1	-1	224	1	-1	223	1	-1	221	1	-1	219	1	-1	219	1	-1	217	1	-1	215	1	-1	211	1	-1	209	1	-1	207	2	-1	202	3	-1	198
PR8	A549-Rab11wt	210503_TS_01	../tomograms/PR8_Rab11wt_210503_TS_01/mtk/TS_01_rec_shifted.mod	22.98202841529528	69.9040599737032	22.51273683027191	226	True	True	225	1	-1	225	1	-1	225	1	-1	224	1	-1	222	1	-1	220	1	-1	220	1	-1	218	1	-1	216	1	-1	212	1	-1	210	1	-1	208	1	-1	203	1	-1	199
PR8	A549-Rab11wt	210503_TS_01	../tomograms/PR8_Rab11wt_210503_TS_01/mtk/TS_01_rec_shifted.mod	13.595876070083973	69.33241165199436	34.60971799584887	227	True	True	226	1	-1	226	1	-1	226	1	-1	225	1	-1	223	1	-1	221	1	-1	221	1	-1	219	1	-1	217	1	-1	213	1	-1	211	1	-1	209	1	-1	204	1	-1	200
PR8	A549-Rab11wt	210503_TS_01	../tomograms/PR8_Rab11wt_210503_TS_01/mtk/TS_01_rec_shifted.mod	14.956227613813112	131.70878301844886	59.04151597905858	228	True	False	227	1	-1	227	1	-1	227	1	-1	226	1	-1	224	1	-1	222	1	-1	222	1	-1	220	1	-1	218	1	-1	214	1	-1	212	1	-1	210	1	-1	205	1	-1	201
PR8	A549-Rab11wt	210503_TS_01	../tomograms/PR8_Rab11wt_210503_TS_01/mtk/TS_01_rec_shifted.mod	15.085135555772519	38.385250050147704	43.32334939648984	229	True	True	228	1	-1	228	1	-1	228	1	-1	227	1	-1	225	1	-1	223	1	-1	223	1	-1	221	1	-1	219	1	-1	215	1	-1	213	1	-1	211	1	32	206	1	-1	202
PR8	A549-Rab11wt	210503_TS_01	../tomograms/PR8_Rab11wt_210503_TS_01/mtk/TS_01_rec_shifted.mod	11.684165109153977	17.448531339494284	43.02901986364323	230	True	True	229	1	-1	229	1	-1	229	1	-1	228	1	-1	226	1	-1	224	1	-1	224	1	-1	222	1	-1	220	1	-1	216	1	-1	214	1	-1	212	1	-1	179	4	-1	176
PR8	A549-Rab11wt	210503_TS_01	../tomograms/PR8_Rab11wt_210503_TS_01/mtk/TS_01_rec_shifted.mod	14.956227613813112	174.53786307743584	77.0744921699721	231	True	False	230	1	-1	230	1	-1	230	1	-1	229	1	-1	227	1	-1	225	1	-1	225	1	-1	223	1	-1	221	1	-1	217	1	-1	215	1	29	213	1	-1	207	1	-1	203
PR8	A549-Rab11wt	210503_TS_01	../tomograms/PR8_Rab11wt_210503_TS_01/mtk/TS_01_rec_shifted.mod	30.405380987048623	240.06652079692805	80.823161003042	232	True	False	231	1	-1	231	1	-1	231	1	-1	230	1	-1	228	1	-1	226	1	-1	226	1	-1	224	1	-1	222	1	-1	218	1	-1	216	1	-1	214	1	-1	208	1	-1	204
PR8	A549-Rab11wt	210503_TS_01	../tomograms/PR8_Rab11wt_210503_TS_01/mtk/TS_01_rec_shifted.mod	22.702119623668768	9.948325277411431	40.872420264687946	233	True	True	232	1	-1	232	1	-1	232	1	-1	231	1	-1	229	1	-1	227	1	-1	227	1	-1	225	1	-1	223	1	-1	219	1	27	217	1	-1	215	1	-1	209	1	-1	205
PR8	A549-Rab11wt	210503_TS_01	../tomograms/PR8_Rab11wt_210503_TS_01/mtk/TS_01_rec_shifted.mod	21.716548352523517	188.3782112081729	55.801896066735516	234	True	False	233	1	-1	233	1	-1	233	1	-1	232	1	-1	230	1	-1	228	1	-1	228	1	-1	226	1	-1	224	1	-1	220	1	-1	218	1	-1	216	1	-1	210	1	-1	206
PR8	A549-Rab11wt	210503_TS_01	../tomograms/PR8_Rab11wt_210503_TS_01/mtk/TS_01_rec_shifted.mod	15.085135555772519	28.39646062628468	39.148472265915935	235	True	True	234	1	-1	234	1	-1	234	1	-1	233	1	-1	231	1	-1	229	1	-1	229	1	-1	227	1	-1	225	1	-1	221	1	-1	219	1	-1	217	1	-1	211	1	-1	207
PR8	A549-Rab11wt	210503_TS_01	../tomograms/PR8_Rab11wt_210503_TS_01/mtk/TS_01_rec_shifted.mod	17.10544174303238	248.57938181209417	58.9820244978507	236	True	False	235	1	-1	235	1	-1	235	1	-1	234	1	-1	232	1	-1	230	1	-1	230	1	-1	228	1	-1	226	1	-1	222	1	-1	220	1	-1	218	1	-1	212	1	-1	208
PR8	A549-Rab11wt	210503_TS_01	../tomograms/PR8_Rab11wt_210503_TS_01/mtk/TS_01_rec_shifted.mod	28.849882581111377	0.19079403027104128	36.73252043956029	237	True	True	236	1	-1	236	1	-1	236	1	-1	235	1	-1	233	1	-1	231	1	-1	231	1	-1	229	1	-1	227	1	-1	223	1	-1	221	1	-1	219	1	-1	213	1	-1	209
PR8	A549-Rab11wt	210503_TS_01	../tomograms/PR8_Rab11wt_210503_TS_01/mtk/TS_01_rec_shifted.mod	18.14044329289897	34.99285688043922	1.9048326156663846	238	True	True	237	1	-1	237	1	-1	237	1	-1	236	1	-1	234	1	-1	232	1	-1	232	1	-1	230	1	-1	228	1	-1	224	1	-1	222	1	-1	220	1	-1	214	1	-1	210
PR8	A549-Rab11wt	210503_TS_01	../tomograms/PR8_Rab11wt_210503_TS_01/mtk/TS_01_rec_shifted.mod	12.720414667760101	283.08348812337806	58.9820244978507	239	True	False	238	1	-1	238	1	-1	238	1	-1	237	1	-1	235	1	-1	233	1	-1	233	1	-1	231	1	-1	229	1	-1	225	1	-1	223	1	-1	221	1	-1	215	1	-1	63
PR8	A549-Rab11wt	210503_TS_01	../tomograms/PR8_Rab11wt_210503_TS_01/mtk/TS_01_rec_shifted.mod	6.798031413179541	7.912115000293722	37.66299216989932	240	True	True	239	1	-1	239	1	-1	239	1	-1	238	1	-1	236	1	-1	234	1	-1	234	1	-1	97	3	-1	97	3	-1	96	3	-1	96	3	-1	95	3	-1	93	3	-1	92
PR8	A549-Rab11wt	210503_TS_01	../tomograms/PR8_Rab11wt_210503_TS_01/mtk/TS_01_rec_shifted.mod	17.780886705823633	15.236530301730802	35.20708251548275	241	True	True	240	1	-1	240	1	-1	240	1	-1	239	1	-1	237	1	-1	235	1	-1	235	1	-1	232	1	-1	230	1	-1	226	1	-1	224	1	-1	222	1	-1	216	1	-1	211
PR8	A549-Rab11wt	210503_TS_01	../tomograms/PR8_Rab11wt_210503_TS_01/mtk/TS_01_rec_shifted.mod	62.219961674996085	67.69268081629075	50.105387106436744	242	True	False	241	1	-1	241	1	-1	241	1	-1	240	1	-1	238	1	-1	236	1	-1	236	1	-1	233	1	-1	231	1	-1	227	1	-1	225	1	-1	223	1	-1	217	1	-1	212
PR8	A549-Rab11wt	210503_TS_01	../tomograms/PR8_Rab11wt_210503_TS_01/mtk/TS_01_rec_shifted.mod	37.202770171717496	11.480940535284212	1.9536124180483818	243	True	True	242	1	-1	242	1	-1	242	1	-1	241	1	-1	239	1	-1	237	1	-1	237	1	-1	234	1	-1	232	1	-1	228	1	-1	226	1	-1	224	1	-1	218	1	-1	213
PR8	A549-Rab11wt	210503_TS_01	../tomograms/PR8_Rab11wt_210503_TS_01/mtk/TS_01_rec_shifted.mod	56.50757844338155	23.45066084949078	53.70464155814785	244	True	False	243	1	-1	243	1	-1	243	1	-1	242	1	-1	240	1	-1	238	1	-1	238	1	-1	235	1	-1	233	1	-1	229	1	-1	227	1	-1	225	1	-1	219	1	-1	214
PR8	A549-Rab11wt	210503_TS_01	../tomograms/PR8_Rab11wt_210503_TS_01/mtk/TS_01_rec_shifted.mod	29.917063104788138	38.99120507063904	30.342260229401543	245	True	True	244	1	-1	244	1	-1	244	1	-1	243	1	-1	241	1	-1	239	1	-1	239	1	-1	236	1	-1	234	1	-1	230	1	-1	228	1	-1	226	1	-1	220	1	-1	215
PR8	A549-Rab11wt	210503_TS_01	../tomograms/PR8_Rab11wt_210503_TS_01/mtk/TS_01_rec_shifted.mod	49.76966826468057	30.422921955438174	40.307923300041196	246	True	True	245	1	-1	245	1	-1	245	1	-1	244	1	-1	242	1	-1	240	1	-1	240	1	-1	237	1	-1	235	1	-1	231	1	-1	229	1	-1	227	1	-1	221	1	-1	216
PR8	A549-Rab11wt	210503_TS_01	../tomograms/PR8_Rab11wt_210503_TS_01/mtk/TS_01_rec_shifted.mod	4.505538267604823	52.90338954304282	77.0744921699721	247	True	False	246	1	-1	246	1	-1	246	1	-1	245	1	-1	243	1	-1	241	2	-1	241	2	-1	238	2	-1	236	2	-1	232	3	-1	230	3	-1	228	3	-1	222	3	-1	217
PR8	A549-Rab11wt	210503_TS_01	../tomograms/PR8_Rab11wt_210503_TS_01/mtk/TS_01_rec_shifted.mod	34.03950884091204	110.93848720938831	57.123919392389844	248	True	False	247	1	-1	247	1	-1	247	1	-1	246	1	-1	244	1	-1	242	1	-1	242	1	-1	239	1	-1	237	1	-1	233	1	-1	231	1	-1	229	1	-1	223	1	-1	218
PR8	A549-Rab11wt	210503_TS_01	../tomograms/PR8_Rab11wt_210503_TS_01/mtk/TS_01_rec_shifted.mod	4.26784325703074	13.924670000816528	2.2686741048230434	249	True	True	248	1	-1	248	1	-1	248	1	-1	247	1	-1	245	1	-1	243	2	-1	243	2	-1	240	2	-1	238	2	-1	234	2	-1	30	7	-1	30	7	-1	30	7	-1	30
PR8	A549-Rab11wt	210503_TS_01	../tomograms/PR8_Rab11wt_210503_TS_01/mtk/TS_01_rec_shifted.mod	43.00279331790065	28.506070021721303	38.20434150557203	250	True	True	249	1	-1	249	1	-1	249	1	-1	248	1	-1	246	1	-1	244	1	-1	244	1	-1	241	1	-1	239	1	-1	235	1	-1	232	1	-1	230	1	-1	224	1	-1	219
PR8	A549-Rab11wt	210503_TS_01	../tomograms/PR8_Rab11wt_210503_TS_01/mtk/TS_01_rec_shifted.mod	10.36590330595976	35.222907910145636	39.82936585981031	251	True	True	250	1	-1	250	1	-1	250	1	-1	249	1	-1	247	1	-1	245	1	-1	245	1	-1	242	1	-1	240	1	-1	236	1	-1	233	1	-1	118	3	-1	116	3	-1	115
PR8	A549-Rab11wt	210503_TS_01	../tomograms/PR8_Rab11wt_210503_TS_01/mtk/TS_01_rec_shifted.mod	5.421159177544431	31.72662189043007	36.07060987149737	252	True	True	251	1	-1	251	1	-1	251	1	-1	250	1	-1	248	1	-1	246	1	-1	181	4	-1	181	4	-1	180	4	-1	177	4	-1	177	4	-1	175	4	-1	170	5	-1	167
PR8	A549-Rab11wt	210503_TS_01	../tomograms/PR8_Rab11wt_210503_TS_01/mtk/TS_01_rec_shifted.mod	6.146167624766109	60.76417060251669	49.37697617807182	253	True	False	252	1	-1	252	1	-1	252	1	-1	251	1	-1	249	1	-1	247	1	-1	246	1	-1	243	2	-1	241	2	-1	237	2	-1	234	2	-1	231	2	-1	225	2	-1	220
PR8	A549-Rab11wt	210503_TS_01	../tomograms/PR8_Rab11wt_210503_TS_01/mtk/TS_01_rec_shifted.mod	0.22916686697455899	34.52048965528032	29.731205848429646	254	True	True	253	1	-1	253	2	-1	253	2	-1	252	2	-1	250	2	-1	248	2	-1	247	2	-1	244	2	-1	242	2	-1	238	2	-1	235	2	-1	232	2	-1	226	2	-1	221
PR8	A549-Rab11wt	210503_TS_01	../tomograms/PR8_Rab11wt_210503_TS_01/mtk/TS_01_rec_shifted.mod	2.014458331241042	110.1220536791478	34.964907422847546	255	True	True	254	1	-1	254	1	-1	254	1	-1	44	2	-1	44	2	-1	44	3	-1	44	3	-1	44	3	-1	44	3	-1	44	3	-1	44	3	-1	44	3	-1	43	4	-1	39
PR8	A549-Rab11wt	210503_TS_01	../tomograms/PR8_Rab11wt_210503_TS_01/mtk/TS_01_rec_shifted.mod	18.397477903570863	43.95437727562527	26.56867815328251	256	True	True	255	1	-1	255	1	-1	255	1	-1	253	1	-1	251	1	-1	249	1	-1	248	1	-1	245	1	-1	243	1	-1	239	1	-1	236	1	-1	233	1	-1	227	1	-1	222
PR8	A549-Rab11wt	210503_TS_01	../tomograms/PR8_Rab11wt_210503_TS_01/mtk/TS_01_rec_shifted.mod	31.922792425829766	39.73611961153543	35.369449351646196	257	True	True	256	1	-1	256	1	-1	256	1	-1	254	1	-1	252	1	-1	250	1	-1	249	1	-1	246	1	-1	244	1	-1	240	1	-1	237	1	-1	234	1	-1	228	1	-1	223
PR8	A549-Rab11wt	210503_TS_01	../tomograms/PR8_Rab11wt_210503_TS_01/mtk/TS_01_rec_shifted.mod	22.892539473878617	16.99439607808793	36.039327478837734	258	True	True	257	1	-1	257	1	-1	257	1	-1	255	1	-1	253	1	-1	251	1	-1	250	1	-1	247	1	-1	245	1	-1	241	1	-1	238	1	-1	235	1	-1	229	1	-1	224
PR8	A549-Rab11wt	210503_TS_01	../tomograms/PR8_Rab11wt_210503_TS_01/mtk/TS_01_rec_shifted.mod	11.014177469235099	14.12613836719765	31.484836307753646	259	True	True	258	1	-1	258	1	-1	258	1	-1	256	1	-1	254	1	-1	252	1	-1	251	1	-1	248	1	-1	246	1	-1	242	1	-1	239	1	-1	236	1	-1	179	4	-1	176
PR8	A549-Rab11wt	210503_TS_01	../tomograms/PR8_Rab11wt_210503_TS_01/mtk/TS_01_rec_shifted.mod	31.618310051510083	98.82231497448886	34.94513734557778	260	True	True	259	1	-1	259	1	-1	259	1	-1	257	1	-1	255	1	-1	253	1	-1	252	1	-1	249	1	-1	247	1	-1	243	1	-1	240	1	-1	237	1	-1	230	1	-1	225
PR8	A549-Rab11wt	210503_TS_01	../tomograms/PR8_Rab11wt_210503_TS_01/mtk/TS_01_rec_shifted.mod	29.94737240452906	132.58439815080334	51.100192116977176	261	True	False	260	1	-1	260	1	-1	260	1	-1	258	1	-1	256	1	-1	254	1	-1	253	1	-1	250	1	-1	248	1	-1	244	1	-1	241	1	-1	238	1	-1	231	1	-1	226
PR8	A549-Rab11wt	210503_TS_01	../tomograms/PR8_Rab11wt_210503_TS_01/mtk/TS_01_rec_shifted.mod	25.84871762182194	5.3310037374489925	28.84100573635813	262	True	True	261	1	-1	261	1	-1	261	1	-1	259	1	-1	257	1	-1	255	1	-1	254	1	-1	251	1	-1	249	1	-1	245	1	-1	242	1	-1	239	1	-1	232	1	-1	227
PR8	A549-Rab11wt	210503_TS_01	../tomograms/PR8_Rab11wt_210503_TS_01/mtk/TS_01_rec_shifted.mod	58.681952509179574	42.921856230527005	37.08969730238122	263	True	True	262	1	-1	262	1	-1	262	1	-1	260	1	-1	258	1	-1	256	1	-1	255	1	-1	252	1	-1	250	1	-1	246	1	-1	243	1	-1	240	1	-1	233	1	-1	228
PR8	A549-Rab11wt	210503_TS_01	../tomograms/PR8_Rab11wt_210503_TS_01/mtk/TS_01_rec_shifted.mod	2.0658790907991684	75.45951003328507	36.87845334491045	264	True	True	263	1	-1	263	1	-1	263	1	-1	261	2	-1	259	2	-1	257	2	-1	256	2	-1	253	2	-1	251	2	-1	191	3	-1	159	4	-1	157	4	-1	153	4	-1	151
PR8	A549-Rab11wt	210503_TS_01	../tomograms/PR8_Rab11wt_210503_TS_01/mtk/TS_01_rec_shifted.mod	6.146167624766109	52.54671437786535	49.37697617807182	265	True	False	264	1	-1	264	1	-1	264	1	-1	262	1	-1	260	1	-1	258	1	-1	257	1	-1	243	2	-1	241	2	-1	237	2	-1	234	2	-1	231	2	-1	225	2	-1	220
PR8	A549-Rab11wt	210503_TS_01	../tomograms/PR8_Rab11wt_210503_TS_01/mtk/TS_01_rec_shifted.mod	53.41746219936686	0.1577278307990776	35.26565538711652	266	True	True	265	1	-1	265	1	-1	265	1	-1	263	1	-1	261	1	-1	259	1	-1	258	1	-1	254	1	-1	252	1	-1	247	1	-1	244	1	-1	241	1	-1	234	1	-1	229
PR8	A549-Rab11wt	210503_TS_01	../tomograms/PR8_Rab11wt_210503_TS_01/mtk/TS_01_rec_shifted.mod	19.519654060917976	23.345186062650498	36.94051430576447	267	True	True	266	1	-1	266	1	-1	266	1	-1	264	1	-1	262	1	-1	260	1	-1	259	1	-1	255	1	-1	253	1	-1	248	1	-1	245	1	-1	242	1	-1	235	1	-1	230
PR8	A549-Rab11wt	210503_TS_01	../tomograms/PR8_Rab11wt_210503_TS_01/mtk/TS_01_rec_shifted.mod	19.94467503330853	16.811975576197398	35.046574788028536	268	True	True	267	1	-1	267	1	-1	267	1	-1	265	1	-1	263	1	-1	261	1	-1	260	1	-1	256	1	-1	254	1	-1	249	1	-1	246	1	-1	243	1	-1	236	1	-1	231
PR8	A549-Rab11wt	210503_TS_01	../tomograms/PR8_Rab11wt_210503_TS_01/mtk/TS_01_rec_shifted.mod	16.234608575280543	53.161655223783704	42.02194393548744	269	True	True	268	1	-1	268	1	-1	268	1	-1	266	1	-1	264	1	-1	262	1	-1	261	1	-1	257	1	-1	255	1	-1	250	1	-1	247	1	-1	244	1	-1	237	1	-1	232
PR8	A549-Rab11wt	210503_TS_01	../tomograms/PR8_Rab11wt_210503_TS_01/mtk/TS_01_rec_shifted.mod	12.129880390377009	16.35143689913948	57.123919392389844	270	True	False	269	1	-1	269	1	-1	269	1	-1	267	1	-1	265	1	-1	263	1	-1	262	1	-1	258	1	-1	256	1	-1	251	1	-1	248	1	-1	245	1	-1	238	1	-1	233
PR8	A549-Rab11wt	210503_TS_01	../tomograms/PR8_Rab11wt_210503_TS_01/mtk/TS_01_rec_shifted.mod	8.895235901128666	69.85927626886586	77.0744921699721	271	True	False	270	1	-1	270	1	-1	270	1	-1	268	1	-1	266	1	-1	264	1	-1	263	1	-1	259	1	-1	257	1	-1	232	3	-1	230	3	-1	228	3	-1	222	3	-1	217
PR8	A549-Rab11wt	210503_TS_01	../tomograms/PR8_Rab11wt_210503_TS_01/mtk/TS_01_rec_shifted.mod	66.20824363978315	268.26579379998185	36.28226764719015	272	True	True	271	1	-1	271	1	-1	271	1	-1	269	1	-1	267	1	-1	265	1	-1	264	1	-1	260	1	-1	258	1	-1	252	1	-1	249	1	-1	246	1	-1	239	1	-1	234
PR8	A549-Rab11wt	210503_TS_01	../tomograms/PR8_Rab11wt_210503_TS_01/mtk/TS_01_rec_shifted.mod	10.897103916131329	62.41243764469356	37.28308529546003	273	True	True	272	1	-1	272	1	-1	272	1	-1	270	1	-1	268	1	-1	266	1	-1	265	1	-1	261	1	-1	259	1	-1	253	1	-1	250	1	-1	247	2	-1	240	2	-1	235
PR8	A549-Rab11wt	210503_TS_01	../tomograms/PR8_Rab11wt_210503_TS_01/mtk/TS_01_rec_shifted.mod	1.2113566495263217	65.08692741699195	inf	274	True	False	273	1	-1	273	1	-1	193	2	-1	192	2	-1	192	2	-1	190	2	-1	190	2	-1	189	2	-1	176	3	-1	173	4	-1	173	4	-1	171	4	-1	166	4	-1	39
PR8	A549-Rab11wt	210503_TS_01	../tomograms/PR8_Rab11wt_210503_TS_01/mtk/TS_01_rec_shifted.mod	22.113959087166553	11.868863900113121	35.886247348486506	275	True	True	274	1	-1	274	1	-1	273	1	-1	271	1	-1	269	1	-1	267	1	-1	266	1	-1	262	1	-1	260	1	-1	254	1	-1	251	1	-1	248	1	-1	241	1	-1	236
PR8	A549-Rab11wt	210503_TS_01	../tomograms/PR8_Rab11wt_210503_TS_01/mtk/TS_01_rec_shifted.mod	24.7191805330114	77.9798873184832	36.22624553430069	276	True	True	275	1	-1	275	1	-1	274	1	-1	272	1	-1	270	1	-1	268	1	-1	267	1	-1	263	1	-1	261	1	-1	255	1	-1	252	1	-1	249	1	-1	242	1	-1	237
PR8	A549-Rab11wt	210503_TS_01	../tomograms/PR8_Rab11wt_210503_TS_01/mtk/TS_01_rec_shifted.mod	36.07735938336186	0.13994290488955388	36.664182850229786	277	True	True	276	1	-1	276	1	-1	275	1	-1	273	1	-1	271	1	-1	269	1	-1	268	1	-1	264	1	-1	262	1	-1	256	1	-1	253	1	-1	250	1	-1	243	1	-1	238
PR8	A549-Rab11wt	210503_TS_01	../tomograms/PR8_Rab11wt_210503_TS_01/mtk/TS_01_rec_shifted.mod	30.24753977179214	36.47672245056555	51.100192116977176	278	True	False	277	1	-1	277	1	-1	276	1	-1	274	1	-1	272	1	-1	270	1	-1	269	1	-1	265	1	-1	263	1	-1	257	1	-1	254	1	-1	251	1	-1	244	1	-1	239
PR8	A549-Rab11wt	210503_TS_01	../tomograms/PR8_Rab11wt_210503_TS_01/mtk/TS_01_rec_shifted.mod	36.01575117890483	67.14034306562144	25.015932524735927	279	True	True	278	1	-1	278	1	-1	277	1	-1	275	1	-1	273	1	-1	271	1	-1	270	1	-1	266	1	-1	264	1	-1	258	1	-1	255	1	-1	252	1	-1	245	1	-1	240
PR8	A549-Rab11wt	210503_TS_01	../tomograms/PR8_Rab11wt_210503_TS_01/mtk/TS_01_rec_shifted.mod	33.387827140135435	18.11866175952339	37.93256279037099	280	True	True	279	1	-1	279	1	-1	278	1	-1	276	1	-1	274	1	-1	272	1	-1	271	1	-1	267	1	-1	265	1	-1	259	1	-1	256	1	-1	253	1	-1	246	1	-1	241
PR8	A549-Rab11wt	210503_TS_01	../tomograms/PR8_Rab11wt_210503_TS_01/mtk/TS_01_rec_shifted.mod	10.044235217369888	86.22671343634707	36.37747696951627	281	True	True	280	1	-1	280	1	-1	279	1	-1	277	1	-1	275	1	-1	273	1	-1	272	1	-1	268	1	-1	266	1	-1	260	1	-1	257	1	-1	137	2	-1	135	2	-1	133
PR8	A549-Rab11wt	210503_TS_01	../tomograms/PR8_Rab11wt_210503_TS_01/mtk/TS_01_rec_shifted.mod	10.217082811428178	0.14703191987374256	33.98772213690924	282	True	True	281	1	-1	281	1	-1	280	1	-1	278	1	-1	276	1	-1	274	1	-1	273	1	-1	269	1	-1	267	1	-1	261	1	-1	258	1	-1	92	2	-1	90	2	-1	89
PR8	A549-Rab11wt	210503_TS_01	../tomograms/PR8_Rab11wt_210503_TS_01/mtk/TS_01_rec_shifted.mod	24.05156534126801	107.80162713508746	59.009536698484375	283	True	False	282	1	-1	282	1	-1	281	1	-1	279	1	-1	277	1	-1	275	1	-1	274	1	-1	270	1	-1	268	1	-1	262	1	-1	259	1	-1	254	1	-1	247	1	-1	242
PR8	A549-Rab11wt	210503_TS_01	../tomograms/PR8_Rab11wt_210503_TS_01/mtk/TS_01_rec_shifted.mod	10.173183354887202	39.051409873187566	34.219835025300256	284	True	True	283	1	-1	283	1	-1	282	1	-1	280	1	-1	278	1	-1	276	1	-1	275	1	-1	271	1	-1	269	1	-1	263	1	-1	260	1	-1	207	2	-1	202	3	-1	198
PR8	A549-Rab11wt	210503_TS_01	../tomograms/PR8_Rab11wt_210503_TS_01/mtk/TS_01_rec_shifted.mod	23.871644120192656	49.02117727517494	37.458697284985966	285	True	True	284	1	-1	284	1	-1	283	1	-1	281	1	-1	279	1	-1	277	1	-1	276	1	-1	272	1	-1	270	1	-1	264	1	-1	261	1	-1	255	1	-1	248	1	-1	243
PR8	A549-Rab11wt	210503_TS_01	../tomograms/PR8_Rab11wt_210503_TS_01/mtk/TS_01_rec_shifted.mod	17.603196470688953	17.392997140474755	39.25299964210949	286	True	True	285	1	-1	285	1	-1	284	1	-1	282	1	-1	280	1	-1	278	1	-1	277	1	-1	273	1	-1	271	1	-1	265	1	-1	262	1	-1	256	1	-1	249	1	-1	244
PR8	A549-Rab11wt	210503_TS_01	../tomograms/PR8_Rab11wt_210503_TS_01/mtk/TS_01_rec_shifted.mod	36.70968420345081	44.966748314304795	58.807553100824755	287	True	False	286	1	-1	286	1	-1	285	1	-1	283	1	-1	281	1	-1	279	1	-1	278	1	-1	274	1	-1	272	1	-1	266	1	-1	263	1	-1	257	1	-1	250	1	-1	245
PR8	A549-Rab11wt	210503_TS_01	../tomograms/PR8_Rab11wt_210503_TS_01/mtk/TS_01_rec_shifted.mod	101.59181198949778	0.15495176557428422	30.038673000512873	288	True	True	287	1	-1	287	1	-1	286	1	-1	284	1	-1	282	1	-1	280	1	-1	279	1	-1	275	1	-1	273	1	-1	267	1	-1	264	1	-1	258	1	-1	251	1	-1	246
PR8	A549-Rab11wt	210503_TS_01	../tomograms/PR8_Rab11wt_210503_TS_01/mtk/TS_01_rec_shifted.mod	14.374063996383738	64.23993249885216	36.28226764719015	289	True	True	288	1	-1	288	1	-1	287	1	-1	285	1	-1	283	1	-1	281	1	-1	280	1	-1	276	1	-1	274	1	-1	268	1	-1	265	1	-1	259	1	-1	252	1	-1	247
PR8	A549-Rab11wt	210503_TS_01	../tomograms/PR8_Rab11wt_210503_TS_01/mtk/TS_01_rec_shifted.mod	0.6178185602920064	69.87613276689324	55.801896066735516	290	True	False	289	1	-1	289	2	-1	288	2	-1	286	2	-1	284	2	-1	282	2	-1	281	2	-1	277	2	-1	275	2	-1	269	2	-1	266	2	-1	260	2	-1	253	2	-1	248
PR8	A549-Rab11wt	210503_TS_01	../tomograms/PR8_Rab11wt_210503_TS_01/mtk/TS_01_rec_shifted.mod	36.23128847654502	0.02756458408771329	34.64544888925356	291	True	True	290	1	-1	290	1	-1	289	1	-1	287	1	-1	285	1	-1	283	1	-1	282	1	-1	278	1	-1	276	1	-1	270	1	-1	267	1	-1	261	1	-1	254	1	-1	249
PR8	A549-Rab11wt	210503_TS_01	../tomograms/PR8_Rab11wt_210503_TS_01/mtk/TS_01_rec_shifted.mod	19.793970630714025	1.9100822345242778	30.778062079558705	292	True	True	291	1	-1	291	1	-1	290	1	-1	288	1	-1	286	1	-1	284	1	-1	283	1	-1	279	1	-1	277	1	-1	271	1	-1	268	1	-1	262	1	-1	255	1	-1	250
PR8	A549-Rab11wt	210503_TS_01	../tomograms/PR8_Rab11wt_210503_TS_01/mtk/TS_01_rec_shifted.mod	21.088391128050525	103.93278518691397	27.231564676024274	293	True	True	292	1	-1	292	1	-1	291	1	-1	289	1	-1	287	1	-1	285	1	-1	284	1	-1	280	1	-1	278	1	-1	272	1	-1	269	1	-1	263	1	-1	256	1	-1	251
PR8	A549-Rab11wt	210503_TS_01	../tomograms/PR8_Rab11wt_210503_TS_01/mtk/TS_01_rec_shifted.mod	51.820460953755386	91.8349536399354	35.760245631986194	294	True	True	293	1	-1	293	1	-1	292	1	-1	290	1	-1	288	1	-1	286	1	-1	285	1	-1	281	1	-1	279	1	-1	273	1	-1	270	1	-1	264	1	-1	257	1	-1	252
PR8	A549-Rab11wt	210503_TS_01	../tomograms/PR8_Rab11wt_210503_TS_01/mtk/TS_01_rec_shifted.mod	4.086278955824482	38.40570052190964	37.97369047755228	295	True	True	294	1	-1	294	1	-1	293	1	-1	291	1	-1	289	1	-1	287	2	-1	286	2	-1	282	2	-1	280	2	-1	274	2	-1	271	2	-1	265	2	-1	258	2	-1	253
PR8	A549-Rab11wt	210503_TS_01	../tomograms/PR8_Rab11wt_210503_TS_01/mtk/TS_01_rec_shifted.mod	31.51580746082652	101.60006520536697	53.27677095256802	296	True	False	295	1	-1	295	1	-1	294	1	-1	292	1	-1	290	1	-1	288	1	-1	287	1	-1	283	1	-1	281	1	-1	275	1	-1	272	1	-1	266	1	-1	259	1	-1	254
PR8	A549-Rab11wt	210503_TS_01	../tomograms/PR8_Rab11wt_210503_TS_01/mtk/TS_01_rec_shifted.mod	20.098790914468225	5.046110612308616	37.391337655325295	297	True	True	296	1	-1	296	1	-1	295	1	-1	293	1	-1	291	1	-1	289	1	-1	288	1	-1	284	1	-1	282	1	-1	276	1	-1	273	1	-1	267	1	-1	260	1	-1	255
PR8	A549-Rab11wt	210503_TS_01	../tomograms/PR8_Rab11wt_210503_TS_01/mtk/TS_01_rec_shifted.mod	5.699030509979799	32.603013225609736	2.2686741048230434	298	True	True	297	1	-1	297	1	-1	296	1	-1	294	1	-1	292	1	-1	290	1	-1	209	3	-1	208	3	-1	206	3	-1	202	3	-1	30	7	-1	30	7	-1	30	7	-1	30
PR8	A549-Rab11wt	210503_TS_01	../tomograms/PR8_Rab11wt_210503_TS_01/mtk/TS_01_rec_shifted.mod	21.465083123288977	2.1877661767512797	39.986257995113604	299	True	True	298	1	-1	298	1	-1	297	1	-1	295	1	-1	293	1	-1	291	1	-1	289	1	-1	285	1	-1	283	1	-1	277	1	-1	274	1	-1	268	1	-1	261	1	-1	256
PR8	A549-Rab11wt	210503_TS_01	../tomograms/PR8_Rab11wt_210503_TS_01/mtk/TS_01_rec_shifted.mod	5.593978286062414	0.2032926435169807	39.14604434891507	300	True	True	299	1	-1	299	1	-1	298	1	-1	296	1	-1	294	1	-1	292	1	-1	290	2	-1	286	2	-1	284	2	-1	278	2	-1	275	2	-1	269	2	-1	262	2	-1	257
PR8	A549-Rab11wt	210503_TS_01	../tomograms/PR8_Rab11wt_210503_TS_01/mtk/TS_01_rec_shifted.mod	22.90075571761815	0.03716873493890614	35.812189237969264	301	True	True	300	1	-1	300	1	-1	299	1	-1	297	1	-1	295	1	-1	293	1	-1	291	1	-1	287	1	-1	285	1	-1	279	1	-1	276	1	-1	270	1	-1	263	1	-1	258
PR8	A549-Rab11wt	210503_TS_01	../tomograms/PR8_Rab11wt_210503_TS_01/mtk/TS_01_rec_shifted.mod	19.18090015717665	21.001350339843857	33.32288943424558	302	True	True	301	1	-1	301	1	-1	300	1	-1	298	1	-1	296	1	-1	294	1	-1	292	1	-1	288	1	-1	286	1	-1	280	1	-1	277	1	-1	271	1	-1	264	1	-1	259
PR8	A549-Rab11wt	210503_TS_01	../tomograms/PR8_Rab11wt_210503_TS_01/mtk/TS_01_rec_shifted.mod	2.1909111392027993	148.01886151932612	36.841871559637326	303	True	True	302	1	-1	302	1	-1	301	1	-1	299	2	-1	297	2	-1	295	2	-1	293	2	-1	289	2	-1	287	2	-1	281	2	-1	278	2	-1	272	2	-1	265	2	-1	260
PR8	A549-Rab11wt	210503_TS_01	../tomograms/PR8_Rab11wt_210503_TS_01/mtk/TS_01_rec_shifted.mod	24.422792060552982	79.4480567627408	80.823161003042	304	True	False	303	1	-1	303	1	-1	302	1	-1	300	1	-1	298	1	-1	296	1	-1	294	1	-1	290	1	-1	288	1	-1	282	1	-1	279	1	-1	273	1	-1	266	1	-1	261
PR8	A549-Rab11wt	210503_TS_01	../tomograms/PR8_Rab11wt_210503_TS_01/mtk/TS_01_rec_shifted.mod	4.26784325703074	45.92815594445741	2.2686741048230434	305	True	True	304	1	-1	304	1	-1	303	1	-1	301	1	-1	299	1	-1	243	2	-1	243	2	-1	240	2	-1	238	2	-1	234	2	-1	30	7	-1	30	7	-1	30	7	-1	30
PR8	A549-Rab11wt	210503_TS_01	../tomograms/PR8_Rab11wt_210503_TS_01/mtk/TS_01_rec_shifted.mod	4.718221572855511	68.68358510290392	inf	306	True	False	305	1	-1	305	1	-1	304	1	-1	302	1	-1	300	1	-1	44	3	-1	44	3	-1	44	3	-1	44	3	-1	44	3	-1	44	3	-1	44	3	-1	43	4	-1	39
PR8	A549-Rab11wt	210503_TS_01	../tomograms/PR8_Rab11wt_210503_TS_01/mtk/TS_01_rec_shifted.mod	18.01039669613066	72.32172453878444	36.52760869858262	307	True	True	306	1	-1	306	1	-1	305	1	-1	303	1	-1	301	1	-1	297	1	-1	295	1	-1	291	1	-1	289	1	-1	283	1	-1	280	1	-1	274	1	-1	267	1	-1	262
PR8	A549-Rab11wt	210503_TS_01	../tomograms/PR8_Rab11wt_210503_TS_01/mtk/TS_01_rec_shifted.mod	26.583344811145825	5.987316707269791	55.801896066735516	308	True	False	307	1	-1	307	1	-1	306	1	-1	304	1	-1	302	1	-1	298	1	-1	296	1	-1	292	1	-1	290	1	-1	284	1	-1	281	1	-1	275	1	-1	268	1	43	263
PR8	A549-Rab11wt	210503_TS_01	../tomograms/PR8_Rab11wt_210503_TS_01/mtk/TS_01_rec_shifted.mod	36.974781193272	44.95159919601925	44.01181766613928	309	True	True	308	1	-1	308	1	-1	307	1	-1	305	1	-1	303	1	-1	299	1	-1	297	1	-1	293	1	-1	291	1	-1	285	1	-1	282	1	-1	276	1	-1	269	1	-1	264
PR8	A549-Rab11wt	210503_TS_01	../tomograms/PR8_Rab11wt_210503_TS_01/mtk/TS_01_rec_shifted.mod	2.4512416141891	58.05453674234547	42.61232681520237	310	True	True	309	1	-1	309	1	-1	308	1	-1	216	2	-1	12	3	-1	12	3	-1	12	3	-1	12	3	-1	12	3	-1	12	3	-1	12	3	-1	12	3	-1	12	3	-1	12
PR8	A549-Rab11wt	210503_TS_01	../tomograms/PR8_Rab11wt_210503_TS_01/mtk/TS_01_rec_shifted.mod	30.429034086640932	5.220615874502583	33.43487537422227	311	True	True	310	1	-1	310	1	-1	309	1	-1	306	1	-1	304	1	-1	300	1	-1	298	1	-1	294	1	-1	292	1	-1	286	1	-1	283	1	-1	277	1	-1	270	1	-1	265
PR8	A549-Rab11wt	210503_TS_01	../tomograms/PR8_Rab11wt_210503_TS_01/mtk/TS_01_rec_shifted.mod	55.11485011443239	10.214933097467071	41.596088076805756	312	True	True	311	1	-1	311	1	-1	310	1	-1	307	1	-1	305	1	-1	301	1	-1	299	1	-1	295	1	-1	293	1	-1	287	1	-1	284	1	-1	278	1	-1	271	1	-1	266
PR8	A549-Rab11wt	210503_TS_01	../tomograms/PR8_Rab11wt_210503_TS_01/mtk/TS_01_rec_shifted.mod	5.006270034975562	18.962229537074098	38.15655868250561	313	True	True	312	1	-1	312	1	-1	311	1	-1	308	1	-1	306	1	-1	302	1	-1	158	2	-1	158	2	-1	158	2	-1	156	2	-1	156	2	-1	154	2	-1	150	2	-1	148
PR8	A549-Rab11wt	210503_TS_01	../tomograms/PR8_Rab11wt_210503_TS_01/mtk/TS_01_rec_shifted.mod	15.538668382660656	19.002987796290675	33.95934539405543	314	True	True	313	1	-1	313	1	-1	312	1	-1	309	1	-1	307	1	-1	303	1	-1	300	1	-1	296	1	-1	294	1	-1	288	1	-1	285	1	-1	279	1	-1	272	1	-1	267
PR8	A549-Rab11wt	210503_TS_01	../tomograms/PR8_Rab11wt_210503_TS_01/mtk/TS_01_rec_shifted.mod	116.78472455772598	63.38592638626825	41.05803369052733	315	True	True	314	1	-1	314	1	-1	313	1	-1	310	1	-1	308	1	-1	304	1	-1	301	1	-1	297	1	-1	295	1	-1	289	1	-1	286	1	-1	280	1	-1	273	1	-1	268
PR8	A549-Rab11wt	210503_TS_01	../tomograms/PR8_Rab11wt_210503_TS_01/mtk/TS_01_rec_shifted.mod	59.710399843260625	20.44641084259299	64.32640278222323	316	True	False	315	1	-1	315	1	-1	314	1	-1	311	1	-1	309	1	-1	305	1	-1	302	1	-1	298	1	-1	296	1	-1	290	1	-1	287	1	-1	281	1	-1	274	1	-1	269
PR8	A549-Rab11wt	210503_TS_01	../tomograms/PR8_Rab11wt_210503_TS_01/mtk/TS_01_rec_shifted.mod	42.18124863366095	0.5813965399459363	38.22346165852026	317	True	True	316	1	-1	316	1	-1	315	1	-1	312	1	-1	310	1	-1	306	1	-1	303	1	-1	299	1	-1	297	1	-1	291	1	-1	288	1	-1	282	1	-1	275	1	-1	270
PR8	A549-Rab11wt	210503_TS_01	../tomograms/PR8_Rab11wt_210503_TS_01/mtk/TS_01_rec_shifted.mod	16.13128530586067	8.615209482478415	37.9416430964859	318	True	True	317	1	-1	317	1	-1	316	1	-1	313	1	-1	311	1	-1	307	1	-1	304	1	-1	300	1	-1	298	1	-1	292	1	-1	289	1	-1	283	1	-1	276	1	-1	271
PR8	A549-Rab11wt	210503_TS_01	../tomograms/PR8_Rab11wt_210503_TS_01/mtk/TS_01_rec_shifted.mod	6.623955807871347	30.914427985704634	28.659426499065678	319	True	True	318	1	-1	318	1	-1	317	1	-1	314	1	-1	312	1	-1	308	1	-1	305	1	-1	2	2	-1	2	2	-1	2	2	-1	2	2	-1	2	2	-1	2	3	-1	2
PR8	A549-Rab11wt	210503_TS_01	../tomograms/PR8_Rab11wt_210503_TS_01/mtk/TS_01_rec_shifted.mod	26.791117213180147	23.61072490760646	37.56646580758907	320	True	True	319	1	-1	319	1	-1	318	1	-1	315	1	-1	313	1	-1	309	1	-1	306	1	-1	301	1	-1	299	1	-1	293	1	-1	290	1	-1	284	1	-1	277	1	-1	272
PR8	A549-Rab11wt	210503_TS_01	../tomograms/PR8_Rab11wt_210503_TS_01/mtk/TS_01_rec_shifted.mod	58.209644268457325	293.30900295468314	77.0744921699721	321	True	False	320	1	-1	320	1	-1	319	1	-1	316	1	-1	314	1	-1	310	1	-1	307	1	-1	302	1	-1	300	1	-1	294	1	-1	291	1	-1	285	1	-1	278	1	-1	273
PR8	A549-Rab11wt	210503_TS_01	../tomograms/PR8_Rab11wt_210503_TS_01/mtk/TS_01_rec_shifted.mod	18.507568083539375	110.45505910565463	80.823161003042	322	True	False	321	1	-1	321	1	-1	320	1	-1	317	1	-1	315	1	-1	311	1	-1	308	1	-1	303	1	-1	301	1	-1	295	1	-1	292	1	-1	286	1	-1	279	1	-1	274
PR8	A549-Rab11wt	210503_TS_01	../tomograms/PR8_Rab11wt_210503_TS_01/mtk/TS_01_rec_shifted.mod	36.2454537773967	0.03937620726120041	39.16689676462813	323	True	True	322	1	-1	322	1	-1	321	1	-1	318	1	-1	316	1	-1	312	1	-1	309	1	-1	304	1	-1	302	1	-1	296	1	-1	293	1	-1	287	1	-1	280	1	-1	275
PR8	A549-Rab11wt	210503_TS_01	../tomograms/PR8_Rab11wt_210503_TS_01/mtk/TS_01_rec_shifted.mod	2.114444949698976	31.60447362416903	42.28602555199038	324	True	True	323	1	-1	323	1	-1	322	1	-1	0	2	-1	0	2	-1	0	2	-1	0	2	-1	0	2	-1	0	2	-1	0	2	-1	0	2	-1	0	2	-1	0	2	-1	0
PR8	A549-Rab11wt	210503_TS_01	../tomograms/PR8_Rab11wt_210503_TS_01/mtk/TS_01_rec_shifted.mod	30.71558850597979	66.37173490252468	inf	325	True	False	324	1	-1	324	1	-1	323	1	-1	319	1	-1	317	1	-1	313	1	-1	310	1	-1	305	1	-1	303	1	-1	297	1	-1	294	1	-1	288	1	-1	281	1	-1	276
PR8	A549-Rab11wt	210503_TS_01	../tomograms/PR8_Rab11wt_210503_TS_01/mtk/TS_01_rec_shifted.mod	25.533152913715764	74.95489365440933	36.53013116409813	326	True	True	325	1	-1	325	1	-1	324	1	-1	320	1	-1	318	1	-1	314	1	-1	311	1	-1	306	1	-1	304	1	-1	298	1	-1	295	1	-1	289	1	-1	282	1	-1	277
PR8	A549-Rab11wt	210503_TS_01	../tomograms/PR8_Rab11wt_210503_TS_01/mtk/TS_01_rec_shifted.mod	13.673996981119034	40.3017661426233	24.06460709719177	327	True	True	326	1	-1	326	1	-1	325	1	-1	321	1	-1	319	1	-1	315	1	-1	312	1	-1	307	1	-1	305	1	-1	299	1	-1	296	1	-1	290	1	-1	283	1	-1	278
PR8	A549-Rab11wt	210503_TS_01	../tomograms/PR8_Rab11wt_210503_TS_01/mtk/TS_01_rec_shifted.mod	0.6178185602920064	34.24935987587921	58.9820244978507	328	True	False	327	1	-1	289	2	-1	288	2	-1	286	2	-1	284	2	-1	282	2	-1	281	2	-1	277	2	-1	275	2	-1	269	2	-1	266	2	-1	260	2	-1	253	2	-1	248
PR8	A549-Rab11wt	210503_TS_01	../tomograms/PR8_Rab11wt_210503_TS_01/mtk/TS_01_rec_shifted.mod	7.4327159546855155	67.10288694107732	39.358064096568015	329	True	True	328	1	-1	327	1	-1	326	1	-1	322	1	-1	320	1	-1	316	1	-1	313	1	-1	308	1	-1	174	2	-1	171	2	-1	171	2	-1	169	2	-1	164	2	-1	162
PR8	A549-Rab11wt	210503_TS_01	../tomograms/PR8_Rab11wt_210503_TS_01/mtk/TS_01_rec_shifted.mod	20.129544756699104	6.383332832559261	37.0769150935175	330	True	True	329	1	-1	328	1	-1	327	1	-1	323	1	-1	321	1	-1	317	1	-1	314	1	-1	309	1	-1	306	1	-1	300	1	-1	297	1	-1	291	1	-1	284	1	-1	279
PR8	A549-Rab11wt	210503_TS_01	../tomograms/PR8_Rab11wt_210503_TS_01/mtk/TS_01_rec_shifted.mod	25.30834592452868	34.23976541838714	37.821767914457524	331	True	True	330	1	-1	329	1	-1	328	1	-1	324	1	-1	322	1	-1	318	1	-1	315	1	-1	310	1	-1	307	1	-1	301	1	-1	298	1	-1	292	1	-1	285	1	-1	280
PR8	A549-Rab11wt	210503_TS_01	../tomograms/PR8_Rab11wt_210503_TS_01/mtk/TS_01_rec_shifted.mod	65.86463264450394	12.943119942726579	35.44346231080974	332	True	True	331	1	-1	330	1	-1	329	1	-1	325	1	-1	323	1	-1	319	1	-1	316	1	-1	311	1	-1	308	1	-1	302	1	-1	299	1	-1	293	1	-1	286	1	-1	281
PR8	A549-Rab11wt	210503_TS_01	../tomograms/PR8_Rab11wt_210503_TS_01/mtk/TS_01_rec_shifted.mod	28.533044306308362	27.903278961664935	inf	333	True	False	332	1	-1	331	1	-1	330	1	-1	326	1	-1	324	1	-1	320	1	-1	317	1	-1	312	1	-1	309	1	-1	303	1	-1	300	1	-1	294	1	-1	287	1	-1	282
PR8	A549-Rab11wt	210503_TS_01	../tomograms/PR8_Rab11wt_210503_TS_01/mtk/TS_01_rec_shifted.mod	4.505538267604823	82.78062828796136	77.0744921699721	334	True	False	333	1	-1	332	1	-1	331	1	-1	327	1	-1	325	1	-1	241	2	-1	241	2	-1	238	2	-1	236	2	-1	232	3	-1	230	3	-1	228	3	-1	222	3	-1	217
PR8	A549-Rab11wt	210503_TS_01	../tomograms/PR8_Rab11wt_210503_TS_01/mtk/TS_01_rec_shifted.mod	10.037161634329365	49.76246185207624	26.813367262299497	335	True	True	334	1	-1	333	1	-1	332	1	-1	328	1	-1	326	1	-1	321	1	-1	318	1	-1	313	1	-1	310	1	-1	304	1	-1	301	1	-1	295	2	-1	288	2	-1	283
PR8	A549-Rab11wt	210503_TS_01	../tomograms/PR8_Rab11wt_210503_TS_01/mtk/TS_01_rec_shifted.mod	19.938705963923955	65.53567717098237	36.37747696951627	336	True	True	335	1	-1	334	1	-1	333	1	-1	329	1	-1	327	1	-1	322	1	-1	319	1	-1	314	1	-1	311	1	-1	305	1	-1	302	1	-1	296	1	-1	289	1	-1	284
PR8	A549-Rab11wt	210503_TS_01	../tomograms/PR8_Rab11wt_210503_TS_01/mtk/TS_01_rec_shifted.mod	11.253248106240632	16.710880667957394	32.04933853481768	337	True	True	336	1	-1	335	1	-1	334	1	-1	330	1	-1	328	1	-1	323	1	-1	320	1	-1	315	1	-1	312	1	-1	306	1	-1	303	1	-1	297	1	-1	2	3	-1	2
PR8	A549-Rab11wt	210503_TS_01	../tomograms/PR8_Rab11wt_210503_TS_01/mtk/TS_01_rec_shifted.mod	12.784021339001464	0.22475064169203676	38.459413922908084	338	True	True	337	1	-1	336	1	-1	335	1	-1	331	1	-1	329	1	-1	324	1	-1	321	1	-1	316	1	-1	313	1	-1	307	1	-1	304	1	-1	298	1	-1	290	1	-1	148
PR8	A549-Rab11wt	210503_TS_01	../tomograms/PR8_Rab11wt_210503_TS_01/mtk/TS_01_rec_shifted.mod	2.182267770937189	25.7333874063339	32.62641573259985	339	True	True	338	1	-1	337	1	-1	336	1	-1	77	3	-1	77	3	-1	77	3	-1	77	3	-1	77	3	-1	77	3	-1	77	3	-1	77	3	-1	76	3	-1	74	3	-1	73
PR8	A549-Rab11wt	210503_TS_01	../tomograms/PR8_Rab11wt_210503_TS_01/mtk/TS_01_rec_shifted.mod	5.629732626678399	74.08307015512305	37.396056861484155	340	True	True	339	1	-1	338	1	-1	337	1	-1	332	1	-1	330	1	-1	325	1	-1	143	2	-1	143	2	-1	143	2	-1	141	2	-1	141	2	-1	139	2	-1	137	2	-1	135
PR8	A549-Rab11wt	210503_TS_01	../tomograms/PR8_Rab11wt_210503_TS_01/mtk/TS_01_rec_shifted.mod	4.086278955824482	10.224900277183231	39.292783070920564	341	True	True	340	1	-1	339	1	-1	338	1	-1	333	1	-1	331	1	-1	287	2	-1	286	2	-1	282	2	-1	280	2	-1	274	2	-1	271	2	-1	265	2	-1	258	2	-1	253
PR8	A549-Rab11wt	210503_TS_01	../tomograms/PR8_Rab11wt_210503_TS_01/mtk/TS_01_rec_shifted.mod	7.208704139916691	44.40459109629552	2.0719181264847344	342	True	True	341	1	-1	340	1	-1	339	1	-1	334	1	-1	332	1	-1	326	1	-1	322	1	-1	317	1	-1	30	2	-1	30	2	-1	30	7	-1	30	7	-1	30	7	-1	30
PR8	A549-Rab11wt	210503_TS_01	../tomograms/PR8_Rab11wt_210503_TS_01/mtk/TS_01_rec_shifted.mod	4.205284883661157	162.95616041501728	34.65932440570113	343	True	True	342	1	-1	341	1	-1	340	1	-1	335	1	-1	333	1	-1	327	2	-1	323	2	-1	318	2	-1	314	2	-1	88	3	-1	88	3	-1	87	3	-1	85	3	-1	84
PR8	A549-Rab11wt	210503_TS_01	../tomograms/PR8_Rab11wt_210503_TS_01/mtk/TS_01_rec_shifted.mod	14.412553117748576	78.39768885168488	65.16332295355667	344	True	False	343	1	-1	342	1	-1	341	1	-1	336	1	-1	334	1	-1	328	1	-1	324	1	-1	319	1	-1	315	1	-1	308	1	-1	305	1	-1	299	1	-1	291	1	-1	285
PR8	A549-Rab11wt	210503_TS_01	../tomograms/PR8_Rab11wt_210503_TS_01/mtk/TS_01_rec_shifted.mod	2.2581504632979525	5.291074667087765	60.313420982907616	345	True	False	344	1	-1	343	1	-1	342	1	-1	121	2	-1	121	2	-1	121	2	-1	121	2	-1	121	2	-1	121	2	-1	119	2	-1	119	2	-1	118	3	-1	116	3	-1	115
PR8	A549-Rab11wt	210503_TS_01	../tomograms/PR8_Rab11wt_210503_TS_01/mtk/TS_01_rec_shifted.mod	31.757177799100123	99.57696170304168	39.38470195923049	346	True	True	345	1	-1	344	1	-1	343	1	-1	337	1	-1	335	1	-1	329	1	-1	325	1	-1	320	1	-1	316	1	-1	309	1	-1	306	1	-1	300	1	-1	292	1	-1	286
PR8	A549-Rab11wt	210503_TS_01	../tomograms/PR8_Rab11wt_210503_TS_01/mtk/TS_01_rec_shifted.mod	13.783068824378725	33.15011097497393	37.69646644838431	347	True	True	346	1	-1	345	1	-1	344	1	-1	338	1	-1	336	1	-1	330	1	-1	326	1	-1	321	1	-1	317	1	-1	310	1	-1	307	1	-1	301	1	-1	293	1	-1	287
PR8	A549-Rab11wt	210503_TS_01	../tomograms/PR8_Rab11wt_210503_TS_01/mtk/TS_01_rec_shifted.mod	39.16244159831587	0.38222244892686075	36.80138222181428	348	True	True	347	1	-1	346	1	-1	345	1	-1	339	1	-1	337	1	-1	331	1	-1	327	1	-1	322	1	-1	318	1	-1	311	1	-1	308	1	-1	302	1	-1	294	1	-1	288
PR8	A549-Rab11wt	210503_TS_01	../tomograms/PR8_Rab11wt_210503_TS_01/mtk/TS_01_rec_shifted.mod	23.238096139330015	100.25459082354499	37.390998914343584	349	True	True	348	1	-1	347	1	-1	346	1	-1	340	1	-1	338	1	-1	332	1	-1	328	1	-1	323	1	-1	319	1	-1	312	1	-1	309	1	-1	303	1	-1	295	1	-1	289
PR8	A549-Rab11wt	210503_TS_01	../tomograms/PR8_Rab11wt_210503_TS_01/mtk/TS_01_rec_shifted.mod	2.0658790907991684	114.71868049921453	39.05575087017359	350	True	True	349	1	-1	348	1	-1	347	1	-1	261	2	-1	259	2	-1	257	2	-1	256	2	-1	253	2	-1	251	2	-1	191	3	-1	159	4	-1	157	4	-1	153	4	-1	151
PR8	A549-Rab11wt	210503_TS_01	../tomograms/PR8_Rab11wt_210503_TS_01/mtk/TS_01_rec_shifted.mod	32.88498939880936	0.4054250386278738	27.00844749875938	351	True	True	350	1	-1	349	1	-1	348	1	-1	341	1	-1	339	1	-1	333	1	-1	329	1	-1	324	1	-1	320	1	-1	313	1	-1	310	1	-1	304	1	-1	296	1	-1	290
PR8	A549-Rab11wt	210503_TS_01	../tomograms/PR8_Rab11wt_210503_TS_01/mtk/TS_01_rec_shifted.mod	13.171420809324614	87.60051586089612	37.396056861484155	352	True	True	351	1	-1	350	1	-1	349	1	-1	342	1	-1	340	1	-1	334	1	-1	330	1	-1	325	1	-1	321	1	-1	314	1	-1	311	1	-1	305	1	-1	297	1	-1	291
PR8	A549-Rab11wt	210503_TS_01	../tomograms/PR8_Rab11wt_210503_TS_01/mtk/TS_01_rec_shifted.mod	14.616620871392568	101.16353102205541	36.37747696951627	353	True	True	352	1	-1	351	1	-1	350	1	-1	343	1	-1	341	1	-1	335	1	-1	331	1	-1	326	1	-1	322	1	-1	315	1	-1	312	1	-1	306	1	-1	298	1	-1	292
PR8	A549-Rab11wt	210503_TS_01	../tomograms/PR8_Rab11wt_210503_TS_01/mtk/TS_01_rec_shifted.mod	17.05577738129011	69.83621038401297	36.90026493158619	354	True	True	353	1	-1	352	1	-1	351	1	-1	344	1	-1	342	1	-1	336	1	-1	332	1	-1	327	1	-1	323	1	-1	316	1	-1	313	1	-1	307	1	-1	299	1	-1	293
PR8	A549-Rab11wt	210503_TS_01	../tomograms/PR8_Rab11wt_210503_TS_01/mtk/TS_01_rec_shifted.mod	46.60607102226376	7.81576609341584	36.63150618057581	355	True	True	354	1	-1	353	1	-1	352	1	-1	345	1	-1	343	1	-1	337	1	-1	333	1	-1	328	1	-1	324	1	-1	317	1	-1	314	1	-1	308	1	-1	300	1	-1	294
PR8	A549-Rab11wt	210503_TS_01	../tomograms/PR8_Rab11wt_210503_TS_01/mtk/TS_01_rec_shifted.mod	14.550847794079013	133.13530907168675	80.823161003042	356	True	False	355	1	-1	354	1	-1	353	1	-1	346	1	-1	344	1	-1	338	1	-1	334	1	-1	329	1	-1	325	1	-1	318	1	-1	315	1	-1	309	1	-1	301	1	-1	295
PR8	A549-Rab11wt	210503_TS_01	../tomograms/PR8_Rab11wt_210503_TS_01/mtk/TS_01_rec_shifted.mod	6.34389292008134	52.9002308455748	38.54072091630748	357	True	True	356	1	-1	355	1	-1	354	1	-1	347	1	-1	345	1	-1	339	1	-1	335	1	-1	330	2	-1	326	2	-1	319	2	-1	316	2	-1	310	2	-1	302	2	-1	296
PR8	A549-Rab11wt	210503_TS_01	../tomograms/PR8_Rab11wt_210503_TS_01/mtk/TS_01_rec_shifted.mod	12.129880390377009	20.936678396583464	57.123919392389844	358	True	False	357	1	-1	356	1	-1	355	1	-1	348	1	-1	346	1	-1	340	1	-1	336	1	-1	331	1	-1	327	1	-1	320	1	-1	317	1	-1	311	1	-1	303	1	-1	233
PR8	A549-Rab11wt	210503_TS_01	../tomograms/PR8_Rab11wt_210503_TS_01/mtk/TS_01_rec_shifted.mod	30.436086338143696	167.69300407201519	62.859975524810515	359	True	False	358	1	-1	357	1	-1	356	1	-1	349	1	-1	347	1	-1	341	1	-1	337	1	-1	332	1	-1	328	1	-1	321	1	-1	318	1	-1	312	1	-1	304	1	-1	297
PR8	A549-Rab11wt	210503_TS_01	../tomograms/PR8_Rab11wt_210503_TS_01/mtk/TS_01_rec_shifted.mod	0.7585532430395664	29.7609190496494	1.9604975333303962	360	True	True	359	1	-1	223	2	-1	223	2	-1	222	2	-1	220	3	-1	218	3	-1	218	3	-1	216	3	-1	214	3	-1	210	4	-1	208	4	-1	206	4	-1	201	7	-1	197
PR8	A549-Rab11wt	210503_TS_01	../tomograms/PR8_Rab11wt_210503_TS_01/mtk/TS_01_rec_shifted.mod	14.44169914879086	66.6466377436893	65.16332295355667	361	True	False	360	1	-1	358	1	-1	357	1	-1	350	1	-1	348	1	-1	342	1	-1	338	1	-1	333	1	-1	329	1	-1	322	1	-1	319	1	-1	313	1	-1	305	1	-1	298
PR8	A549-Rab11wt	210503_TS_01	../tomograms/PR8_Rab11wt_210503_TS_01/mtk/TS_01_rec_shifted.mod	19.819634347243326	26.62623358066672	38.69556964855765	362	True	True	361	1	-1	359	1	-1	358	1	-1	351	1	-1	349	1	-1	343	1	-1	339	1	-1	334	1	-1	330	1	-1	323	1	-1	320	1	-1	314	1	-1	306	1	-1	299
PR8	A549-Rab11wt	210503_TS_01	../tomograms/PR8_Rab11wt_210503_TS_01/mtk/TS_01_rec_shifted.mod	5.513902425441112	21.992945663721308	2.287102823878079	363	True	True	362	1	-1	360	1	-1	359	1	-1	352	1	-1	350	1	-1	344	1	-1	340	2	-1	335	2	-1	331	2	-1	324	2	-1	321	2	-1	315	2	-1	307	3	-1	300
PR8	A549-Rab11wt	210503_TS_01	../tomograms/PR8_Rab11wt_210503_TS_01/mtk/TS_01_rec_shifted.mod	12.71229401570754	88.64962928414278	24.88387244193325	364	True	True	363	1	-1	361	1	-1	360	1	-1	353	1	-1	351	1	-1	345	1	-1	341	1	-1	336	1	-1	332	1	-1	325	1	-1	322	1	-1	316	1	-1	308	1	-1	301
PR8	A549-Rab11wt	210503_TS_01	../tomograms/PR8_Rab11wt_210503_TS_01/mtk/TS_01_rec_shifted.mod	71.47155559222577	4.807621680164425	35.70565646702978	365	True	True	364	1	-1	362	1	-1	361	1	-1	354	1	-1	352	1	-1	346	1	-1	342	1	-1	337	1	-1	333	1	-1	326	1	-1	323	1	-1	317	1	-1	309	1	-1	302
PR8	A549-Rab11wt	210503_TS_01	../tomograms/PR8_Rab11wt_210503_TS_01/mtk/TS_01_rec_shifted.mod	2.6664705639589688	22.087732056140823	31.255823545221862	366	True	True	365	1	-1	363	1	-1	362	1	-1	217	3	-1	215	3	-1	213	3	-1	213	3	-1	153	4	-1	153	4	-1	151	4	-1	151	4	-1	149	4	-1	134	6	-1	132
PR8	A549-Rab11wt	210503_TS_01	../tomograms/PR8_Rab11wt_210503_TS_01/mtk/TS_01_rec_shifted.mod	10.102927801383068	34.11046672330742	33.23652925888868	367	True	True	366	1	-1	364	1	-1	363	1	-1	355	1	-1	353	1	-1	347	1	-1	343	1	-1	338	1	-1	334	1	-1	327	1	-1	324	1	-1	318	2	-1	310	2	-1	303
PR8	A549-Rab11wt	210503_TS_01	../tomograms/PR8_Rab11wt_210503_TS_01/mtk/TS_01_rec_shifted.mod	106.31932460633755	58.57543802424666	29.32794127976495	368	True	True	367	1	-1	365	1	-1	364	1	-1	356	1	-1	354	1	-1	348	1	-1	344	1	-1	339	1	-1	335	1	-1	328	1	-1	325	1	-1	319	1	-1	311	1	-1	304
PR8	A549-Rab11wt	210503_TS_01	../tomograms/PR8_Rab11wt_210503_TS_01/mtk/TS_01_rec_shifted.mod	10.102927801383068	24.428993280341206	29.221172853633895	369	True	True	368	1	-1	366	1	-1	365	1	-1	357	1	-1	355	1	-1	349	1	-1	345	1	-1	340	1	-1	336	1	-1	329	1	-1	326	1	-1	318	2	-1	310	2	-1	303
PR8	A549-Rab11wt	210503_TS_01	../tomograms/PR8_Rab11wt_210503_TS_01/mtk/TS_01_rec_shifted.mod	12.201630713520785	70.05631002595594	41.29456359276623	370	True	True	369	1	-1	367	1	-1	366	1	-1	358	1	-1	356	1	-1	350	1	-1	346	1	-1	341	1	-1	337	1	-1	330	1	-1	327	1	-1	320	1	-1	312	1	-1	171
PR8	A549-Rab11wt	210503_TS_01	../tomograms/PR8_Rab11wt_210503_TS_01/mtk/TS_01_rec_shifted.mod	32.98167434875611	0.19430745403122268	31.08399074601639	371	True	True	370	1	-1	368	1	-1	367	1	-1	359	1	-1	357	1	-1	351	1	-1	347	1	-1	342	1	-1	338	1	-1	331	1	-1	328	1	-1	321	1	-1	313	1	-1	305
PR8	A549-Rab11wt	210503_TS_01	../tomograms/PR8_Rab11wt_210503_TS_01/mtk/TS_01_rec_shifted.mod	1.4613054146582065	87.0719781766982	38.60809950660184	372	True	True	371	1	-1	369	1	-1	149	2	-1	149	2	-1	149	2	-1	148	2	-1	148	2	-1	148	2	-1	148	2	-1	146	2	-1	146	2	-1	144	2	-1	142	2	-1	140
PR8	A549-Rab11wt	210503_TS_01	../tomograms/PR8_Rab11wt_210503_TS_01/mtk/TS_01_rec_shifted.mod	15.920112652515902	46.27315177171948	34.81017504689556	373	True	True	372	1	-1	370	1	-1	368	1	-1	360	1	-1	358	1	-1	352	1	-1	348	1	-1	343	1	-1	339	1	-1	332	1	-1	329	1	-1	322	1	-1	314	1	-1	306
PR8	A549-Rab11wt	210503_TS_01	../tomograms/PR8_Rab11wt_210503_TS_01/mtk/TS_01_rec_shifted.mod	31.935283238114092	119.91576579614745	13.94672114512112	374	True	True	373	1	-1	371	1	-1	369	1	-1	361	1	-1	359	1	-1	353	1	-1	349	1	-1	344	1	-1	340	1	-1	333	1	-1	330	1	-1	323	1	-1	315	1	-1	307
PR8	A549-Rab11wt	210503_TS_01	../tomograms/PR8_Rab11wt_210503_TS_01/mtk/TS_01_rec_shifted.mod	36.974781193272	24.818768267715118	41.53856512181213	375	True	True	374	1	-1	372	1	-1	370	1	-1	362	1	-1	360	1	-1	354	1	-1	350	1	-1	345	1	-1	341	1	-1	334	1	-1	331	1	-1	324	1	-1	316	1	-1	308
PR8	A549-Rab11wt	210503_TS_01	../tomograms/PR8_Rab11wt_210503_TS_01/mtk/TS_01_rec_shifted.mod	6.34389292008134	112.17624516129491	41.10641496177288	376	True	True	375	1	-1	373	1	-1	371	1	-1	363	1	-1	361	1	-1	355	1	-1	351	1	-1	330	2	-1	326	2	-1	319	2	-1	316	2	-1	310	2	-1	302	2	-1	296
PR8	A549-Rab11wt	210503_TS_01	../tomograms/PR8_Rab11wt_210503_TS_01/mtk/TS_01_rec_shifted.mod	3.751787537594547	95.75897262173943	77.0744921699721	377	True	False	376	1	-1	374	1	-1	372	1	-1	364	1	-1	362	2	-1	356	2	-1	352	2	-1	346	2	-1	181	3	-1	178	3	-1	178	3	-1	176	3	-1	171	3	-1	168
PR8	A549-Rab11wt	210503_TS_01	../tomograms/PR8_Rab11wt_210503_TS_01/mtk/TS_01_rec_shifted.mod	21.764171960071252	191.62078830362412	77.0744921699721	378	True	False	377	1	-1	375	1	-1	373	1	-1	365	1	-1	363	1	-1	357	1	-1	353	1	-1	347	1	-1	342	1	-1	335	1	-1	332	1	-1	325	1	-1	317	1	-1	309
PR8	A549-Rab11wt	210503_TS_01	../tomograms/PR8_Rab11wt_210503_TS_01/mtk/TS_01_rec_shifted.mod	22.77230495561775	61.47031780918435	28.64168367923139	379	True	True	378	1	-1	376	1	-1	374	1	-1	366	1	-1	364	1	-1	358	1	-1	354	1	-1	348	1	-1	343	1	-1	336	1	-1	333	1	-1	326	1	-1	318	1	-1	310
PR8	A549-Rab11wt	210503_TS_01	../tomograms/PR8_Rab11wt_210503_TS_01/mtk/TS_01_rec_shifted.mod	13.552793120767923	55.10553982270318	32.55288577458615	380	True	True	379	1	-1	377	1	-1	375	1	-1	367	1	-1	365	1	-1	359	1	-1	355	1	-1	349	1	-1	344	1	-1	337	1	-1	334	1	-1	327	1	-1	319	1	-1	311
PR8	A549-Rab11wt	210503_TS_01	../tomograms/PR8_Rab11wt_210503_TS_01/mtk/TS_01_rec_shifted.mod	27.873625117308666	51.26246777473338	13.346954110144923	381	True	True	380	1	-1	378	1	-1	376	1	-1	368	1	-1	366	1	-1	360	1	-1	356	1	-1	350	1	-1	345	1	-1	338	1	-1	335	1	-1	328	1	-1	320	1	-1	312
PR8	A549-Rab11wt	210503_TS_01	../tomograms/PR8_Rab11wt_210503_TS_01/mtk/TS_01_rec_shifted.mod	32.905023153216824	194.14271726314715	29.140855030894954	382	True	True	381	1	-1	379	1	-1	377	1	-1	369	1	-1	367	1	-1	361	1	-1	357	1	-1	351	1	-1	346	1	-1	339	1	-1	336	1	-1	329	1	-1	321	1	-1	313
PR8	A549-Rab11wt	210503_TS_01	../tomograms/PR8_Rab11wt_210503_TS_01/mtk/TS_01_rec_shifted.mod	50.82393955407006	44.719227089822674	43.585830716793254	383	True	True	382	1	-1	380	1	-1	378	1	-1	370	1	-1	368	1	-1	362	1	-1	358	1	-1	352	1	-1	347	1	-1	340	1	-1	337	1	-1	330	1	-1	322	1	-1	314
PR8	A549-Rab11wt	210503_TS_01	../tomograms/PR8_Rab11wt_210503_TS_01/mtk/TS_01_rec_shifted.mod	14.14834487476365	74.33333349955981	36.997996903503505	384	True	True	383	1	-1	381	1	-1	379	1	-1	371	1	-1	369	1	-1	363	1	-1	359	1	-1	353	1	-1	348	1	-1	341	1	-1	338	1	-1	331	1	-1	323	1	-1	315
PR8	A549-Rab11wt	210503_TS_01	../tomograms/PR8_Rab11wt_210503_TS_01/mtk/TS_01_rec_shifted.mod	33.05961002611041	13.172850870040135	31.15134098738767	385	True	True	384	1	-1	382	1	-1	380	1	-1	372	1	-1	370	1	-1	364	1	-1	360	1	-1	354	1	-1	349	1	-1	342	1	-1	339	1	-1	332	1	-1	324	1	-1	316
PR8	A549-Rab11wt	210503_TS_01	../tomograms/PR8_Rab11wt_210503_TS_01/mtk/TS_01_rec_shifted.mod	29.034857941955625	116.887989468757	37.248871802589605	386	True	True	385	1	-1	383	1	-1	381	1	-1	373	1	-1	371	1	-1	365	1	-1	361	1	-1	355	1	-1	350	1	-1	343	1	-1	340	1	-1	333	1	-1	325	1	-1	317
PR8	A549-Rab11wt	210503_TS_01	../tomograms/PR8_Rab11wt_210503_TS_01/mtk/TS_01_rec_shifted.mod	11.258883083536599	61.54437789341596	2.0719181264847344	387	True	True	386	1	-1	384	1	-1	382	1	-1	374	1	-1	372	1	-1	366	1	-1	362	1	-1	356	1	-1	351	1	-1	344	1	-1	341	1	-1	334	1	-1	201	7	-1	197
PR8	A549-Rab11wt	210503_TS_01	../tomograms/PR8_Rab11wt_210503_TS_01/mtk/TS_01_rec_shifted.mod	0.22916686697455899	44.427410095034496	31.524876684171673	388	True	True	387	1	-1	253	2	-1	253	2	-1	252	2	-1	250	2	-1	248	2	-1	247	2	-1	244	2	-1	242	2	-1	238	2	-1	235	2	-1	232	2	-1	226	2	-1	221
PR8	A549-Rab11wt	210503_TS_01	../tomograms/PR8_Rab11wt_210503_TS_01/mtk/TS_01_rec_shifted.mod	17.100724705886098	111.86061625823105	37.292499689752006	389	True	True	388	1	-1	385	1	-1	383	1	-1	375	1	-1	373	1	-1	367	1	-1	363	1	-1	357	1	-1	352	1	-1	345	1	-1	342	1	-1	335	1	-1	326	1	-1	318
PR8	A549-Rab11wt	210503_TS_01	../tomograms/PR8_Rab11wt_210503_TS_01/mtk/TS_01_rec_shifted.mod	67.79261613418883	58.33280823122059	33.30462868371337	390	True	True	389	1	-1	386	1	-1	384	1	-1	376	1	-1	374	1	-1	368	1	-1	364	1	-1	358	1	-1	353	1	-1	346	1	-1	343	1	-1	336	1	-1	327	1	-1	319
PR8	A549-Rab11wt	210503_TS_01	../tomograms/PR8_Rab11wt_210503_TS_01/mtk/TS_01_rec_shifted.mod	29.94737240452906	93.20815263525274	36.37747696951627	391	True	True	390	1	-1	387	1	-1	385	1	-1	377	1	-1	375	1	-1	369	1	-1	365	1	-1	359	1	-1	354	1	-1	347	1	-1	344	1	-1	337	1	-1	328	1	-1	320
PR8	A549-Rab11wt	210503_TS_01	../tomograms/PR8_Rab11wt_210503_TS_01/mtk/TS_01_rec_shifted.mod	15.920112652515902	33.40645858545621	35.893393601943885	392	True	True	391	1	-1	388	1	-1	386	1	-1	378	1	-1	376	1	-1	370	1	-1	366	1	-1	360	1	-1	355	1	-1	348	1	-1	345	1	-1	338	1	-1	329	1	-1	321
PR8	A549-Rab11wt	210503_TS_01	../tomograms/PR8_Rab11wt_210503_TS_01/mtk/TS_01_rec_shifted.mod	6.560595723418138	18.851738209589122	31.749542804876285	393	True	True	392	1	-1	389	1	-1	387	1	-1	379	1	-1	377	1	-1	371	1	-1	367	1	-1	192	2	-1	190	2	-1	186	2	-1	186	2	-1	184	2	-1	179	4	-1	176
PR8	A549-Rab11wt	210503_TS_01	../tomograms/PR8_Rab11wt_210503_TS_01/mtk/TS_01_rec_shifted.mod	5.610525417868379	11.221949186428787	42.263605437812664	394	True	True	393	1	-1	390	1	-1	388	1	-1	380	1	-1	378	1	-1	372	1	-1	35	2	-1	35	2	-1	35	2	-1	35	2	-1	35	2	-1	35	2	-1	21	3	-1	21
PR8	A549-Rab11wt	210503_TS_01	../tomograms/PR8_Rab11wt_210503_TS_01/mtk/TS_01_rec_shifted.mod	4.205284883661157	187.0139382738527	33.50810237720709	395	True	True	394	1	-1	391	1	-1	389	1	-1	381	1	-1	379	1	-1	327	2	-1	323	2	-1	318	2	-1	314	2	-1	88	3	-1	88	3	-1	87	3	-1	85	3	-1	84
PR8	A549-Rab11wt	210503_TS_01	../tomograms/PR8_Rab11wt_210503_TS_01/mtk/TS_01_rec_shifted.mod	51.4305829553981	4.811388167041173	59.476123007088326	396	True	False	395	1	-1	392	1	-1	390	1	-1	382	1	-1	380	1	-1	373	1	-1	368	1	-1	361	1	-1	356	1	-1	349	1	-1	346	1	-1	339	1	-1	330	1	46	322
PR8	A549-Rab11wt	210503_TS_01	../tomograms/PR8_Rab11wt_210503_TS_01/mtk/TS_01_rec_shifted.mod	9.744689452629855	45.50986607839347	31.084678383286565	397	True	True	396	1	-1	393	1	-1	391	1	-1	383	1	-1	381	1	-1	374	1	-1	369	1	-1	362	1	-1	357	1	-1	350	1	-1	199	2	-1	197	2	-1	192	2	36	188
PR8	A549-Rab11wt	210503_TS_01	../tomograms/PR8_Rab11wt_210503_TS_01/mtk/TS_01_rec_shifted.mod	28.709530542900687	136.8687821163678	37.69915761366313	398	True	True	397	1	-1	394	1	-1	392	1	-1	384	1	-1	382	1	-1	375	1	-1	370	1	-1	363	1	-1	358	1	-1	351	1	-1	347	1	-1	340	1	-1	331	1	47	323
PR8	A549-Rab11wt	210503_TS_01	../tomograms/PR8_Rab11wt_210503_TS_01/mtk/TS_01_rec_shifted.mod	5.277067340119564	22.40704859661032	34.043406182494365	399	True	True	398	1	-1	395	1	-1	393	1	-1	385	1	-1	383	1	-1	376	1	-1	106	2	-1	106	2	-1	106	2	-1	104	2	-1	104	2	-1	103	2	-1	101	2	16	100
PR8	A549-Rab11wt	210503_TS_01	../tomograms/PR8_Rab11wt_210503_TS_01/mtk/TS_01_rec_shifted.mod	12.907438399378508	26.432805711902027	59.009536698484375	400	True	False	399	1	-1	396	1	-1	394	1	-1	386	1	-1	384	1	-1	377	1	-1	371	1	-1	364	1	-1	359	1	-1	352	1	-1	348	1	-1	341	1	-1	332	1	48	324
PR8	A549-Rab11wt	210503_TS_01	../tomograms/PR8_Rab11wt_210503_TS_01/mtk/TS_01_rec_shifted.mod	30.119294187942042	23.240914310694315	31.586514406237757	401	True	True	400	1	-1	397	1	-1	395	1	-1	387	1	-1	385	1	-1	378	1	-1	372	1	-1	365	1	-1	360	1	-1	353	1	-1	349	1	-1	342	1	-1	333	1	49	325
PR8	A549-Rab11wt	210503_TS_01	../tomograms/PR8_Rab11wt_210503_TS_01/mtk/TS_01_rec_shifted.mod	19.921393470923363	16.600666659996563	33.347352754267185	402	True	True	401	1	-1	398	1	-1	396	1	-1	388	1	-1	386	1	-1	379	1	-1	373	1	-1	366	1	-1	361	1	-1	354	1	-1	350	1	-1	343	1	-1	334	1	50	326
PR8	A549-Rab11wt	210503_TS_01	../tomograms/PR8_Rab11wt_210503_TS_01/mtk/TS_01_rec_shifted.mod	33.91714455552416	4.388765146659913	37.67182017944003	403	True	True	402	1	-1	399	1	-1	397	1	-1	389	1	-1	387	1	-1	380	1	-1	374	1	-1	367	1	-1	362	1	-1	355	1	-1	351	1	-1	344	1	-1	335	1	51	327
PR8	A549-Rab11wt	210503_TS_01	../tomograms/PR8_Rab11wt_210503_TS_01/mtk/TS_01_rec_shifted.mod	8.784213567126075	50.31896905688085	inf	404	True	False	403	1	-1	400	1	-1	398	1	-1	390	1	-1	388	1	-1	381	1	-1	375	1	-1	368	1	-1	363	1	-1	17	2	-1	17	2	-1	17	2	-1	17	2	3	17
PR8	A549-Rab11wt	210503_TS_01	../tomograms/PR8_Rab11wt_210503_TS_01/mtk/TS_01_rec_shifted.mod	5.848694885542646	8.990098836269155	33.197471951141	405	True	True	404	1	-1	401	1	-1	399	1	-1	391	1	-1	389	1	-1	382	1	-1	34	2	-1	34	2	-1	34	2	-1	34	3	-1	34	3	-1	34	3	-1	34	3	7	34
PR8	A549-Rab11wt	210503_TS_01	../tomograms/PR8_Rab11wt_210503_TS_01/mtk/TS_01_rec_shifted.mod	22.101617560058656	65.38027806922906	34.69392721059285	406	True	True	405	1	-1	402	1	-1	400	1	-1	392	1	-1	390	1	-1	383	1	-1	376	1	-1	369	1	-1	364	1	-1	356	1	-1	352	1	-1	345	1	-1	336	1	52	328
PR8	A549-Rab11wt	210503_TS_01	../tomograms/PR8_Rab11wt_210503_TS_01/mtk/TS_01_rec_shifted.mod	15.686091897058134	70.70332398665747	40.87896048655429	407	True	True	406	1	-1	403	1	-1	401	1	-1	393	1	-1	391	1	-1	384	1	-1	377	1	-1	370	1	-1	365	1	-1	357	1	-1	353	1	-1	346	1	-1	337	1	53	329
PR8	A549-Rab11wt	210503_TS_01	../tomograms/PR8_Rab11wt_210503_TS_01/mtk/TS_01_rec_shifted.mod	1.2157953803217578	68.18459131186232	23.610347042365603	408	True	True	407	1	-1	404	1	-1	402	2	-1	394	2	-1	392	2	-1	385	2	-1	378	2	-1	371	2	-1	366	2	-1	358	2	-1	354	2	-1	347	2	-1	338	2	54	330
PR8	A549-Rab11wt	210503_TS_01	../tomograms/PR8_Rab11wt_210503_TS_01/mtk/TS_01_rec_shifted.mod	43.68129390867353	64.50507477439012	inf	409	True	False	408	1	-1	405	1	-1	403	1	-1	395	1	-1	393	1	-1	386	1	-1	379	1	-1	372	1	-1	367	1	-1	359	1	-1	355	1	-1	348	1	-1	339	1	55	331
PR8	A549-Rab11wt	210503_TS_01	../tomograms/PR8_Rab11wt_210503_TS_01/mtk/TS_01_rec_shifted.mod	18.95449103185373	0.451192972929081	39.16304599757098	410	True	True	409	1	-1	406	1	-1	404	1	-1	396	1	-1	394	1	-1	387	1	-1	380	1	-1	373	1	-1	368	1	-1	360	1	-1	356	1	-1	349	1	-1	340	1	56	332
PR8	A549-Rab11wt	210503_TS_01	../tomograms/PR8_Rab11wt_210503_TS_01/mtk/TS_01_rec_shifted.mod	19.18090015717665	8.927669338463097	37.95454617803516	411	True	True	410	1	-1	407	1	-1	405	1	-1	397	1	-1	395	1	-1	388	1	-1	381	1	-1	374	1	-1	369	1	-1	361	1	-1	357	1	-1	350	1	-1	341	1	57	333
PR8	A549-Rab11wt	210503_TS_01	../tomograms/PR8_Rab11wt_210503_TS_01/mtk/TS_01_rec_shifted.mod	29.46522160476899	0.097186985917027	34.188155162357546	412	True	True	411	1	-1	408	1	-1	406	1	-1	398	1	-1	396	1	-1	389	1	-1	382	1	-1	375	1	-1	370	1	-1	362	1	-1	358	1	-1	351	1	39	342	1	58	334
PR8	A549-Rab11wt	210503_TS_01	../tomograms/PR8_Rab11wt_210503_TS_01/mtk/TS_01_rec_shifted.mod	5.734347913022338	63.777990140067665	5.262745715348892	413	True	True	412	1	-1	409	1	-1	407	1	-1	399	1	-1	397	1	-1	390	1	-1	125	4	-1	125	4	-1	125	5	-1	123	5	-1	123	5	-1	122	5	15	120	5	19	119
PR8	A549-Rab11wt	210503_TS_01	../tomograms/PR8_Rab11wt_210503_TS_01/mtk/TS_01_rec_shifted.mod	10.897103916131329	36.63971389720199	inf	414	True	False	413	1	-1	410	1	-1	408	1	-1	400	1	-1	398	1	-1	391	1	-1	383	1	-1	376	1	-1	371	1	-1	363	1	-1	359	1	-1	247	2	33	240	2	40	235
PR8	A549-Rab11wt	210503_TS_01	../tomograms/PR8_Rab11wt_210503_TS_01/mtk/TS_01_rec_shifted.mod	8.75994556438651	14.949235102334438	25.36911684282739	415	True	True	414	1	-1	411	1	-1	409	1	-1	401	1	-1	399	1	-1	392	1	-1	384	1	-1	377	1	-1	372	1	-1	34	3	-1	34	3	-1	34	3	4	34	3	7	34
PR8	A549-Rab11wt	210503_TS_01	../tomograms/PR8_Rab11wt_210503_TS_01/mtk/TS_01_rec_shifted.mod	22.332796424646876	71.99301588819351	43.7037120385675	416	True	True	415	1	-1	412	1	-1	410	1	-1	402	1	-1	400	1	-1	393	1	-1	385	1	-1	378	1	-1	373	1	-1	364	1	-1	360	1	-1	352	1	40	343	1	59	335
PR8	A549-Rab11wt	210503_TS_01	../tomograms/PR8_Rab11wt_210503_TS_01/mtk/TS_01_rec_shifted.mod	10.0462843593848	13.688977353396574	39.64375849442395	417	True	True	416	1	-1	413	1	-1	411	1	-1	403	1	-1	401	1	-1	394	1	-1	386	1	-1	379	1	-1	374	1	-1	365	1	-1	361	1	-1	353	2	41	344	2	60	336
PR8	A549-Rab11wt	210503_TS_01	../tomograms/PR8_Rab11wt_210503_TS_01/mtk/TS_01_rec_shifted.mod	3.951420560652926	54.629050784536574	37.392201873329654	418	True	True	417	1	-1	414	1	-1	412	1	-1	404	1	-1	220	3	-1	218	3	-1	218	3	-1	216	3	-1	214	3	-1	210	4	-1	208	4	-1	206	4	31	201	7	38	197
PR8	A549-Rab11wt	210503_TS_01	../tomograms/PR8_Rab11wt_210503_TS_01/mtk/TS_01_rec_shifted.mod	15.028177843568361	115.49059363840301	6.688434765890612	419	True	True	418	1	-1	415	1	-1	413	1	-1	405	1	-1	402	1	-1	395	1	-1	387	1	-1	380	1	-1	375	1	-1	366	1	-1	362	1	-1	354	1	42	345	1	61	337
PR8	A549-Rab11wt	210503_TS_01	../tomograms/PR8_Rab11wt_210503_TS_01/mtk/TS_01_rec_shifted.mod	1.250197306938047	2.42715900564216	33.883400516956726	420	True	True	419	1	-1	416	1	-1	414	2	-1	406	2	-1	403	2	-1	396	2	-1	388	2	-1	381	2	-1	168	6	-1	166	6	-1	166	6	-1	164	6	24	160	6	30	158
PR8	A549-Rab11wt	210503_TS_01	../tomograms/PR8_Rab11wt_210503_TS_01/mtk/TS_01_rec_shifted.mod	10.006892736059948	25.977229562954847	32.06059494348241	421	True	True	420	1	-1	417	1	-1	415	1	-1	407	1	-1	404	1	-1	397	1	-1	389	1	-1	382	1	-1	376	1	-1	367	1	-1	363	1	-1	117	2	13	115	2	18	114
PR8	A549-Rab11wt	210503_TS_01	../tomograms/PR8_Rab11wt_210503_TS_01/mtk/TS_01_rec_shifted.mod	11.424648575131638	19.387991448603486	26.04332530199161	422	True	True	421	1	-1	418	1	-1	416	1	-1	408	1	-1	405	1	-1	398	1	-1	390	1	-1	383	1	-1	377	1	-1	368	1	-1	364	1	-1	355	1	43	134	6	21	132
PR8	A549-Rab11wt	210503_TS_01	../tomograms/PR8_Rab11wt_210503_TS_01/mtk/TS_01_rec_shifted.mod	20.151263267343918	43.29986220659094	39.51869977777223	423	True	True	422	1	-1	419	1	-1	417	1	-1	409	1	-1	406	1	-1	399	1	-1	391	1	-1	384	1	-1	378	1	-1	369	1	-1	365	1	34	356	1	44	346	1	62	338
PR8	A549-Rab11wt	210503_TS_01	../tomograms/PR8_Rab11wt_210503_TS_01/mtk/TS_01_rec_shifted.mod	1.9101997353149185	86.9650460781189	5.262745715348892	424	True	True	423	1	-1	420	1	-1	153	2	-1	125	3	-1	125	3	-1	125	3	-1	125	4	-1	125	4	-1	125	5	-1	123	5	-1	123	5	12	122	5	15	120	5	19	119
PR8	A549-Rab11wt	210503_TS_01	../tomograms/PR8_Rab11wt_210503_TS_01/mtk/TS_01_rec_shifted.mod	28.06819515255093	4.201648348097087	26.3667744986328	425	True	True	424	1	-1	421	1	-1	418	1	-1	410	1	-1	407	1	-1	400	1	-1	392	1	-1	385	1	-1	379	1	-1	370	1	-1	366	1	35	357	1	45	347	1	63	339
PR8	A549-Rab11wt	210503_TS_01	../tomograms/PR8_Rab11wt_210503_TS_01/mtk/TS_01_rec_shifted.mod	3.6024652253694356	69.50189203814216	9.953381912531816	426	True	True	425	1	-1	422	1	-1	419	1	-1	411	1	-1	187	2	-1	185	2	-1	185	2	-1	167	3	-1	166	3	-1	164	3	-1	164	3	19	162	3	22	158	3	28	156
PR8	A549-Rab11wt	210503_TS_01	../tomograms/PR8_Rab11wt_210503_TS_01/mtk/TS_01_rec_shifted.mod	1.4923221146035934	21.68871848701903	39.988614701731734	427	True	True	426	1	-1	423	1	-1	184	3	-1	183	3	-1	183	3	-1	181	3	-1	181	4	-1	181	4	-1	180	4	-1	177	4	-1	177	4	25	175	4	28	170	5	33	167
PR8	A549-Rab11wt	210503_TS_01	../tomograms/PR8_Rab11wt_210503_TS_01/mtk/TS_01_rec_shifted.mod	11.840846554803361	13.358619272533051	34.37321747821193	428	True	True	427	1	-1	424	1	-1	420	1	-1	412	1	-1	408	1	-1	401	1	-1	393	1	-1	386	1	-1	380	1	-1	371	1	32	367	1	36	358	1	46	202	3	39	198
PR8	A549-Rab11wt	210503_TS_01	../tomograms/PR8_Rab11wt_210503_TS_01/mtk/TS_01_rec_shifted.mod	11.952015645310274	41.26324759849348	37.24703957105099	429	True	True	428	1	-1	425	1	-1	421	1	-1	413	1	-1	409	1	-1	402	1	-1	394	1	-1	387	1	-1	381	1	-1	372	1	33	368	1	37	359	1	47	170	5	33	167
PR8	A549-Rab11wt	210503_TS_01	../tomograms/PR8_Rab11wt_210503_TS_01/mtk/TS_01_rec_shifted.mod	30.773465041614422	70.34648344599829	49.37697617807182	430	True	False	429	1	-1	426	1	-1	422	1	-1	414	1	-1	410	1	-1	403	1	-1	395	1	-1	388	1	-1	382	1	-1	373	1	34	369	1	38	360	1	48	348	1	64	340
PR8	A549-Rab11wt	210503_TS_01	../tomograms/PR8_Rab11wt_210503_TS_01/mtk/TS_01_rec_shifted.mod	0.6515761354137978	43.17725554861406	35.71891734750379	431	True	True	430	1	-1	184	2	-1	184	3	-1	183	3	-1	183	3	-1	181	3	-1	181	4	-1	181	4	-1	180	4	-1	177	4	21	177	4	25	175	4	28	170	5	33	167
PR8	A549-Rab11wt	210503_TS_01	../tomograms/PR8_Rab11wt_210503_TS_01/mtk/TS_01_rec_shifted.mod	11.318187043635414	36.90240930701369	36.856965321641816	432	True	True	431	1	-1	427	1	-1	423	1	-1	415	1	-1	411	1	-1	404	1	-1	396	1	-1	389	1	-1	383	1	-1	374	1	35	370	1	39	361	1	49	201	7	38	197
PR8	A549-Rab11wt	210503_TS_01	../tomograms/PR8_Rab11wt_210503_TS_01/mtk/TS_01_rec_shifted.mod	10.0462843593848	27.377385129220606	36.3564138071808	433	True	True	432	1	-1	428	1	-1	424	1	-1	416	1	-1	412	1	-1	405	1	-1	397	1	-1	390	1	-1	384	1	-1	375	1	36	371	1	40	353	2	41	344	2	60	336
PR8	A549-Rab11wt	210503_TS_01	../tomograms/PR8_Rab11wt_210503_TS_01/mtk/TS_01_rec_shifted.mod	2.6664705639589688	4.12498427521814	31.09675997628008	434	True	True	433	1	-1	429	1	-1	425	1	-1	217	3	-1	215	3	-1	213	3	-1	213	3	-1	153	4	-1	153	4	-1	151	4	13	151	4	15	149	4	18	134	6	21	132
PR8	A549-Rab11wt	210503_TS_01	../tomograms/PR8_Rab11wt_210503_TS_01/mtk/TS_01_rec_shifted.mod	1.250197306938047	7.990092709410388	38.837728944957874	435	True	True	434	1	-1	430	1	-1	414	2	-1	406	2	-1	403	2	-1	396	2	-1	388	2	-1	381	2	-1	168	6	-1	166	6	16	166	6	20	164	6	24	160	6	30	158
PR8	A549-Rab11wt	210503_TS_01	../tomograms/PR8_Rab11wt_210503_TS_01/mtk/TS_01_rec_shifted.mod	7.347746713192714	230.69365357297912	21.485502061574984	436	True	True	435	1	-1	431	1	-1	426	1	-1	417	1	-1	413	1	-1	406	1	-1	398	1	-1	391	1	-1	385	2	-1	376	2	37	372	2	41	362	2	50	349	2	65	341
PR8	A549-Rab11wt	210503_TS_01	../tomograms/PR8_Rab11wt_210503_TS_01/mtk/TS_01_rec_shifted.mod	14.107742413508271	208.6919466064791	20.72079052676303	437	True	True	436	1	-1	432	1	-1	427	1	-1	418	1	-1	414	1	-1	407	1	-1	399	1	-1	392	1	-1	386	1	-1	377	1	38	373	1	42	363	1	51	350	1	66	342
PR8	A549-Rab11wt	210503_TS_01	../tomograms/PR8_Rab11wt_210503_TS_01/mtk/TS_01_rec_shifted.mod	5.513902425441112	12.445938651570568	15.186522902662215	438	True	True	437	1	-1	433	1	-1	428	1	-1	419	1	-1	415	1	-1	408	1	-1	340	2	-1	335	2	-1	331	2	-1	324	2	30	321	2	32	315	2	37	307	3	45	300
PR8	A549-Rab11wt	210503_TS_01	../tomograms/PR8_Rab11wt_210503_TS_01/mtk/TS_01_rec_shifted.mod	21.088391128050525	120.88775133458863	36.039327478837734	439	True	True	438	1	-1	434	1	-1	429	1	-1	420	1	-1	416	1	-1	409	1	-1	400	1	-1	393	1	-1	387	1	22	378	1	39	374	1	43	364	1	52	351	1	67	343
PR8	A549-Rab11wt	210503_TS_01	../tomograms/PR8_Rab11wt_210503_TS_01/mtk/TS_01_rec_shifted.mod	19.819634347243326	68.34168444476435	38.928741602310026	440	True	True	439	1	-1	435	1	-1	430	1	-1	421	1	-1	417	1	-1	410	1	-1	401	1	-1	394	1	-1	388	1	23	379	1	40	375	1	44	365	1	53	352	1	68	344
PR8	A549-Rab11wt	210503_TS_01	../tomograms/PR8_Rab11wt_210503_TS_01/mtk/TS_01_rec_shifted.mod	82.77907911301138	6.421346022636047	56.53294434409798	441	True	False	440	1	-1	436	1	-1	431	1	-1	422	1	-1	418	1	-1	411	1	-1	402	1	-1	395	1	-1	389	1	24	380	1	41	376	1	45	366	1	54	353	1	69	345
PR8	A549-Rab11wt	210503_TS_01	../tomograms/PR8_Rab11wt_210503_TS_01/mtk/TS_01_rec_shifted.mod	8.33247658532355	44.92885373345984	11.779617779519587	442	True	True	441	1	-1	437	1	-1	432	1	-1	423	1	-1	419	1	-1	412	1	-1	403	1	-1	396	1	-1	390	1	25	173	4	20	173	4	24	171	4	27	166	4	32	39
PR8	A549-Rab11wt	210503_TS_01	../tomograms/PR8_Rab11wt_210503_TS_01/mtk/TS_01_rec_shifted.mod	12.71229401570754	85.83302398355734	24.88387244193325	443	True	True	442	1	-1	438	1	-1	433	1	-1	424	1	-1	420	1	-1	413	1	-1	404	1	-1	397	1	-1	391	1	26	381	1	42	377	1	46	367	1	55	354	1	70	301
PR8	A549-Rab11wt	210503_TS_01	../tomograms/PR8_Rab11wt_210503_TS_01/mtk/TS_01_rec_shifted.mod	20.22582093182115	174.92823088077978	20.72079052676303	444	True	True	443	1	-1	439	1	-1	434	1	-1	425	1	-1	421	1	-1	414	1	-1	405	1	-1	398	1	-1	392	1	27	382	1	43	378	1	47	368	1	56	355	1	71	346
PR8	A549-Rab11wt	210503_TS_01	../tomograms/PR8_Rab11wt_210503_TS_01/mtk/TS_01_rec_shifted.mod	14.412553117748576	70.29464230555057	80.823161003042	445	True	False	444	1	-1	440	1	-1	435	1	-1	426	1	-1	422	1	-1	415	1	-1	406	1	-1	399	1	-1	393	1	28	383	1	44	379	1	48	369	1	57	356	1	72	347
PR8	A549-Rab11wt	210503_TS_01	../tomograms/PR8_Rab11wt_210503_TS_01/mtk/TS_01_rec_shifted.mod	7.981193529213776	151.64610931324543	65.16332295355667	446	True	False	445	1	-1	441	1	-1	436	1	-1	427	1	-1	423	1	-1	416	1	-1	407	1	-1	400	1	-1	141	2	7	139	2	10	139	2	13	138	2	16	136	2	22	134
PR8	A549-Rab11wt	210503_TS_01	../tomograms/PR8_Rab11wt_210503_TS_01/mtk/TS_01_rec_shifted.mod	30.19911470164622	260.1027524141802	55.801896066735516	447	True	False	446	1	-1	442	1	-1	437	1	-1	428	1	-1	424	1	-1	417	1	-1	408	1	-1	401	1	18	394	1	29	384	1	45	380	1	49	370	1	58	357	1	73	348
PR8	A549-Rab11wt	210503_TS_01	../tomograms/PR8_Rab11wt_210503_TS_01/mtk/TS_01_rec_shifted.mod	0.6636197833260798	11.485040055417583	37.29288068863487	448	True	True	447	1	-1	172	2	-1	172	2	-1	171	2	-1	171	2	-1	169	2	-1	169	2	-1	169	4	9	168	6	10	166	6	16	166	6	20	164	6	24	160	6	30	158
PR8	A549-Rab11wt	210503_TS_01	../tomograms/PR8_Rab11wt_210503_TS_01/mtk/TS_01_rec_shifted.mod	12.572508692496054	38.95197608692404	34.95492815502588	449	True	True	448	1	-1	443	1	-1	438	1	-1	429	1	-1	425	1	-1	418	1	-1	409	1	-1	402	1	19	395	1	30	385	1	46	381	1	50	371	1	59	358	1	74	136
PR8	A549-Rab11wt	210503_TS_01	../tomograms/PR8_Rab11wt_210503_TS_01/mtk/TS_01_rec_shifted.mod	16.370540762480946	64.21728373820166	38.8035969731406	450	True	True	449	1	-1	444	1	-1	439	1	-1	430	1	-1	426	1	-1	419	1	-1	410	1	-1	403	1	20	396	1	31	386	1	47	382	1	51	372	1	60	359	1	75	349
PR8	A549-Rab11wt	210503_TS_01	../tomograms/PR8_Rab11wt_210503_TS_01/mtk/TS_01_rec_shifted.mod	4.629033471773791	25.85569049929718	43.72809675416312	451	True	True	450	1	-1	445	1	-1	440	1	-1	431	1	-1	427	1	-1	420	2	-1	411	2	-1	404	2	21	397	2	32	387	2	48	383	2	52	373	2	61	360	2	76	350
PR8	A549-Rab11wt	210503_TS_01	../tomograms/PR8_Rab11wt_210503_TS_01/mtk/TS_01_rec_shifted.mod	23.680966921687855	22.72686473404348	37.127924519064365	452	True	True	451	1	-1	446	1	-1	441	1	-1	432	1	-1	428	1	-1	421	1	-1	412	1	-1	405	1	22	398	1	33	388	1	49	384	1	53	374	1	62	361	1	77	351
PR8	A549-Rab11wt	210503_TS_01	../tomograms/PR8_Rab11wt_210503_TS_01/mtk/TS_01_rec_shifted.mod	20.829889777325022	0.3637396090562216	39.11889151548059	453	True	True	452	1	-1	447	1	-1	442	1	-1	433	1	-1	429	1	-1	422	1	-1	413	1	-1	406	1	23	399	1	34	389	1	50	385	1	54	375	1	63	362	1	78	352
PR8	A549-Rab11wt	210503_TS_01	../tomograms/PR8_Rab11wt_210503_TS_01/mtk/TS_01_rec_shifted.mod	3.751787537594547	105.89597319980341	77.0744921699721	454	True	False	453	1	-1	448	1	-1	443	1	-1	434	1	-1	362	2	-1	356	2	-1	352	2	-1	346	2	16	181	3	14	178	3	22	178	3	26	176	3	29	171	3	34	168
PR8	A549-Rab11wt	210503_TS_01	../tomograms/PR8_Rab11wt_210503_TS_01/mtk/TS_01_rec_shifted.mod	6.999493390342718	28.768811677175343	49.983346737086165	455	True	False	454	1	-1	449	1	-1	444	1	-1	435	1	-1	430	1	-1	423	1	-1	414	1	-1	169	4	9	168	6	10	166	6	16	166	6	20	164	6	24	160	6	30	158
PR8	A549-Rab11wt	210503_TS_01	../tomograms/PR8_Rab11wt_210503_TS_01/mtk/TS_01_rec_shifted.mod	21.333668133003144	125.76076323352333	36.486263131990086	456	True	True	455	1	-1	450	1	-1	445	1	-1	436	1	-1	431	1	-1	424	1	-1	415	1	-1	407	1	24	400	1	35	390	1	51	386	1	55	376	1	64	363	1	79	353
PR8	A549-Rab11wt	210503_TS_01	../tomograms/PR8_Rab11wt_210503_TS_01/mtk/TS_01_rec_shifted.mod	4.193156033005325	33.46330391075326	2.104000540759948	457	True	True	456	1	-1	451	1	-1	446	1	-1	437	1	-1	432	1	-1	209	2	-1	209	3	7	208	3	12	206	3	16	202	3	25	30	7	2	30	7	3	30	7	6	30
PR8	A549-Rab11wt	210503_TS_01	../tomograms/PR8_Rab11wt_210503_TS_01/mtk/TS_01_rec_shifted.mod	6.478803764266756	28.91562860681034	28.032741036777526	458	True	True	457	1	-1	452	1	-1	447	1	-1	438	1	-1	433	1	-1	425	1	-1	416	1	13	66	2	3	66	2	3	66	2	4	66	2	6	66	2	7	65	2	11	64
PR8	A549-Rab11wt	210503_TS_01	../tomograms/PR8_Rab11wt_210503_TS_01/mtk/TS_01_rec_shifted.mod	37.202770171717496	50.91712451895186	34.808993021720624	459	True	True	458	1	-1	453	1	-1	448	1	-1	439	1	-1	434	1	-1	426	1	-1	417	1	14	408	1	25	401	1	36	391	1	52	387	1	56	377	1	65	364	1	80	354
PR8	A549-Rab11wt	210503_TS_01	../tomograms/PR8_Rab11wt_210503_TS_01/mtk/TS_01_rec_shifted.mod	29.614213198595895	145.82425784971838	58.9820244978507	460	True	False	459	1	-1	454	1	-1	449	1	-1	440	1	-1	435	1	-1	427	1	-1	418	1	15	409	1	26	402	1	37	392	1	53	388	1	57	378	1	66	365	1	81	355
PR8	A549-Rab11wt	210503_TS_01	../tomograms/PR8_Rab11wt_210503_TS_01/mtk/TS_01_rec_shifted.mod	16.13128530586067	12.998926622397185	34.50328546556951	461	True	True	460	1	-1	455	1	-1	450	1	-1	441	1	-1	436	1	-1	428	1	-1	419	1	16	410	1	27	403	1	38	393	1	54	389	1	58	379	1	67	366	1	82	356
PR8	A549-Rab11wt	210503_TS_01	../tomograms/PR8_Rab11wt_210503_TS_01/mtk/TS_01_rec_shifted.mod	2.1909111392027993	136.88107142088668	37.669412820535634	462	True	True	461	1	-1	456	1	-1	451	1	-1	299	2	-1	297	2	-1	295	2	-1	293	2	10	289	2	15	287	2	19	281	2	29	278	2	31	272	2	35	265	2	42	260
PR8	A549-Rab11wt	210503_TS_01	../tomograms/PR8_Rab11wt_210503_TS_01/mtk/TS_01_rec_shifted.mod	1.3741689502921646	37.163969841401624	30.131338853868932	463	True	True	462	1	-1	457	1	-1	77	2	-1	77	3	-1	77	3	-1	77	3	-1	77	3	3	77	3	5	77	3	4	77	3	6	77	3	8	76	3	9	74	3	13	73
PR8	A549-Rab11wt	210503_TS_01	../tomograms/PR8_Rab11wt_210503_TS_01/mtk/TS_01_rec_shifted.mod	1.2157953803217578	60.56491841862796	17.439817216676747	464	True	True	463	1	-1	458	1	-1	402	2	-1	394	2	-1	392	2	-1	385	2	-1	378	2	11	371	2	17	366	2	20	358	2	31	354	2	33	347	2	38	338	2	54	330
PR8	A549-Rab11wt	210503_TS_01	../tomograms/PR8_Rab11wt_210503_TS_01/mtk/TS_01_rec_shifted.mod	32.76142195681963	108.54977667955863	37.35810444611164	465	True	True	464	1	-1	459	1	-1	452	1	-1	442	1	-1	437	1	-1	429	1	-1	420	1	17	411	1	28	404	1	39	394	1	55	390	1	59	380	1	68	367	1	83	357
PR8	A549-Rab11wt	210503_TS_01	../tomograms/PR8_Rab11wt_210503_TS_01/mtk/TS_01_rec_shifted.mod	12.907438399378508	49.34276560875703	43.01836757943726	466	True	True	465	1	-1	460	1	-1	453	1	-1	443	1	-1	438	1	-1	430	1	-1	421	1	18	412	1	29	405	1	40	395	1	56	391	1	60	381	1	69	368	1	84	324
PR8	A549-Rab11wt	210503_TS_01	../tomograms/PR8_Rab11wt_210503_TS_01/mtk/TS_01_rec_shifted.mod	29.1743106998035	33.18567271999548	36.31371793961168	467	True	True	466	1	-1	461	1	-1	454	1	-1	444	1	-1	439	1	-1	431	1	9	422	1	19	413	1	30	406	1	41	396	1	57	392	1	61	382	1	70	369	1	85	358
PR8	A549-Rab11wt	210503_TS_01	../tomograms/PR8_Rab11wt_210503_TS_01/mtk/TS_01_rec_shifted.mod	25.30834592452868	15.086573618783405	36.543849533196514	468	True	True	467	1	-1	462	1	-1	455	1	-1	445	1	-1	440	1	-1	432	1	10	423	1	20	414	1	31	407	1	42	397	1	58	393	1	62	383	1	71	370	1	86	359
PR8	A549-Rab11wt	210503_TS_01	../tomograms/PR8_Rab11wt_210503_TS_01/mtk/TS_01_rec_shifted.mod	16.800272542118126	65.80291172822538	38.31360490389644	469	True	True	468	1	-1	463	1	-1	456	1	-1	446	1	-1	441	1	-1	433	1	11	424	1	21	415	1	32	408	1	43	398	1	59	394	1	63	384	1	72	371	1	87	360
PR8	A549-Rab11wt	210503_TS_01	../tomograms/PR8_Rab11wt_210503_TS_01/mtk/TS_01_rec_shifted.mod	42.5170396052476	6.751096098419963	35.04554597721423	470	True	True	469	1	-1	464	1	-1	457	1	-1	447	1	-1	442	1	-1	434	1	12	425	1	22	416	1	33	409	1	44	399	1	60	395	1	64	385	1	73	372	1	88	361
PR8	A549-Rab11wt	210503_TS_01	../tomograms/PR8_Rab11wt_210503_TS_01/mtk/TS_01_rec_shifted.mod	41.90019934859748	46.48210466176102	38.33713004927945	471	True	True	470	1	-1	465	1	-1	458	1	-1	448	1	-1	443	1	-1	435	1	13	426	1	23	417	1	34	410	1	45	400	1	61	396	1	65	386	1	74	373	1	89	362
PR8	A549-Rab11wt	210503_TS_01	../tomograms/PR8_Rab11wt_210503_TS_01/mtk/TS_01_rec_shifted.mod	8.028111756698719	58.88164833716188	36.752281548341344	472	True	True	471	1	-1	466	1	-1	459	1	-1	449	1	-1	444	1	-1	436	1	14	427	1	24	418	1	35	411	1	46	210	4	26	208	4	28	206	4	31	201	7	38	197
PR8	A549-Rab11wt	210503_TS_01	../tomograms/PR8_Rab11wt_210503_TS_01/mtk/TS_01_rec_shifted.mod	17.120805876596112	30.948791336529794	45.90746842390454	473	True	False	472	1	-1	467	1	-1	460	1	-1	450	1	-1	445	1	-1	437	1	15	428	1	25	419	1	36	412	1	47	401	1	62	397	1	66	387	1	75	374	1	90	363
PR8	A549-Rab11wt	210503_TS_01	../tomograms/PR8_Rab11wt_210503_TS_01/mtk/TS_01_rec_shifted.mod	20.949764718865644	47.84592687834093	60.313420982907616	474	True	False	473	1	-1	468	1	-1	461	1	-1	451	1	-1	446	1	-1	438	1	16	429	1	26	420	1	37	413	1	48	402	1	63	398	1	67	388	1	76	375	1	91	364
PR8	A549-Rab11wt	210503_TS_01	../tomograms/PR8_Rab11wt_210503_TS_01/mtk/TS_01_rec_shifted.mod	17.827907313974304	63.64530835281338	38.0144412164204	475	True	True	474	1	-1	469	1	-1	462	1	-1	452	1	-1	447	1	-1	439	1	17	430	1	27	421	1	38	414	1	49	403	1	64	399	1	68	389	1	77	376	1	92	365
PR8	A549-Rab11wt	210503_TS_01	../tomograms/PR8_Rab11wt_210503_TS_01/mtk/TS_01_rec_shifted.mod	11.811233852269092	1.639297077138038	35.33302334056856	476	True	True	475	1	-1	470	1	-1	463	1	-1	453	1	-1	448	1	-1	440	1	18	431	1	28	422	1	39	415	1	50	404	1	65	400	1	69	390	1	78	307	3	45	300
PR8	A549-Rab11wt	210503_TS_01	../tomograms/PR8_Rab11wt_210503_TS_01/mtk/TS_01_rec_shifted.mod	45.49754536978114	0.1937060468454498	37.193970340094815	477	True	True	476	1	-1	471	1	-1	464	1	-1	454	1	-1	449	1	6	441	1	19	432	1	29	423	1	40	416	1	51	405	1	66	401	1	70	391	1	79	377	1	93	366
PR8	A549-Rab11wt	210503_TS_01	../tomograms/PR8_Rab11wt_210503_TS_01/mtk/TS_01_rec_shifted.mod	7.347746713192714	217.47661303171415	21.485502061574984	478	True	True	477	1	-1	472	1	-1	465	1	-1	455	1	-1	450	1	7	442	1	20	433	1	30	424	1	41	385	2	21	376	2	37	372	2	41	362	2	50	349	2	65	341
PR8	A549-Rab11wt	210503_TS_01	../tomograms/PR8_Rab11wt_210503_TS_01/mtk/TS_01_rec_shifted.mod	11.861550581333594	4.991551385250777	11.184479406454495	479	True	True	478	1	-1	473	1	-1	466	1	-1	456	1	-1	451	1	8	443	1	21	434	1	31	425	1	42	417	1	52	406	1	67	402	1	71	392	1	80	141	2	23	139
PR8	A549-Rab11wt	210503_TS_01	../tomograms/PR8_Rab11wt_210503_TS_01/mtk/TS_01_rec_shifted.mod	16.922285777049588	20.47515401512174	inf	480	True	False	479	1	-1	474	1	-1	467	1	-1	457	1	-1	452	1	9	444	1	22	435	1	32	426	1	43	418	1	53	407	1	68	403	1	72	393	1	81	378	1	94	367
PR8	A549-Rab11wt	210503_TS_01	../tomograms/PR8_Rab11wt_210503_TS_01/mtk/TS_01_rec_shifted.mod	5.593978286062414	0.08738030491117094	36.73183239632841	481	True	True	480	1	-1	475	1	-1	468	1	-1	458	1	-1	453	1	10	445	1	23	290	2	9	286	2	14	284	2	18	278	2	28	275	2	30	269	2	34	262	2	41	257
PR8	A549-Rab11wt	210503_TS_01	../tomograms/PR8_Rab11wt_210503_TS_01/mtk/TS_01_rec_shifted.mod	40.48703413720438	0.4095671158987284	33.541416847491014	482	True	True	481	1	-1	476	1	-1	469	1	-1	459	1	4	454	1	11	446	1	24	436	1	33	427	1	44	419	1	54	408	1	69	404	1	73	394	1	82	379	1	95	368
PR8	A549-Rab11wt	210503_TS_01	../tomograms/PR8_Rab11wt_210503_TS_01/mtk/TS_01_rec_shifted.mod	14.253261669432856	150.39775406003815	37.9078704165666	483	True	True	482	1	-1	477	1	-1	470	1	-1	460	1	5	455	1	12	447	1	25	437	1	34	428	1	45	420	1	55	409	1	70	405	1	74	395	1	83	380	1	96	369
PR8	A549-Rab11wt	210503_TS_01	../tomograms/PR8_Rab11wt_210503_TS_01/mtk/TS_01_rec_shifted.mod	23.406763044552456	115.47010340193033	5.262745715348892	484	True	True	483	1	-1	478	1	-1	471	1	-1	461	1	6	456	1	13	448	1	26	438	1	35	429	1	46	421	1	56	410	1	71	406	1	75	396	1	84	381	1	97	370
PR8	A549-Rab11wt	210503_TS_01	../tomograms/PR8_Rab11wt_210503_TS_01/mtk/TS_01_rec_shifted.mod	34.0982648570797	124.8099034534731	41.21003838147863	485	True	True	484	1	-1	479	1	-1	472	1	-1	462	1	7	457	1	14	449	1	27	439	1	36	430	1	47	422	1	57	411	1	72	407	1	76	397	1	85	382	1	98	371
PR8	A549-Rab11wt	210503_TS_01	../tomograms/PR8_Rab11wt_210503_TS_01/mtk/TS_01_rec_shifted.mod	13.411407077533767	54.84047338700789	38.17869782338856	486	True	True	485	1	-1	480	1	-1	473	1	-1	463	1	8	458	1	15	450	1	28	440	1	37	431	1	48	423	1	58	412	1	73	408	1	77	398	1	86	383	1	99	372
PR8	A549-Rab11wt	210503_TS_01	../tomograms/PR8_Rab11wt_210503_TS_01/mtk/TS_01_rec_shifted.mod	9.32582858310878	0.2914936604693901	25.512674948747204	487	True	True	486	1	-1	481	1	-1	474	1	-1	464	1	9	459	1	16	451	1	29	441	1	38	432	1	49	424	1	59	413	1	74	22	2	1	22	2	2	22	2	5	22
PR8	A549-Rab11wt	210503_TS_01	../tomograms/PR8_Rab11wt_210503_TS_01/mtk/TS_01_rec_shifted.mod	19.793970630714025	0.32356693205275877	39.78451165446762	488	True	True	487	1	-1	482	1	-1	475	1	-1	465	1	10	460	1	17	452	1	30	442	1	39	433	1	50	425	1	60	414	1	75	409	1	78	399	1	87	384	1	100	373
PR8	A549-Rab11wt	210503_TS_01	../tomograms/PR8_Rab11wt_210503_TS_01/mtk/TS_01_rec_shifted.mod	4.629033471773791	48.283356044433575	47.74116387606439	489	True	False	488	1	-1	483	1	-1	476	1	-1	466	1	11	461	1	18	420	2	8	411	2	12	404	2	21	397	2	32	387	2	48	383	2	52	373	2	61	360	2	76	350
PR8	A549-Rab11wt	210503_TS_01	../tomograms/PR8_Rab11wt_210503_TS_01/mtk/TS_01_rec_shifted.mod	66.20824363978315	215.24542203266225	34.60971799584887	490	True	True	489	1	-1	484	1	-1	477	1	-1	467	1	12	462	1	19	453	1	31	443	1	40	434	1	51	426	1	61	415	1	76	410	1	79	400	1	88	385	1	101	374
PR8	A549-Rab11wt	210503_TS_01	../tomograms/PR8_Rab11wt_210503_TS_01/mtk/TS_01_rec_shifted.mod	14.09623563166721	33.211520793509365	44.04459387286424	491	True	True	490	1	-1	485	1	-1	478	1	-1	468	1	13	463	1	20	454	1	32	444	1	41	435	1	52	427	1	62	416	1	77	411	1	80	401	1	89	386	1	102	375
PR8	A549-Rab11wt	210503_TS_01	../tomograms/PR8_Rab11wt_210503_TS_01/mtk/TS_01_rec_shifted.mod	10.037161634329365	52.43841973653472	31.811360043747257	492	True	True	491	1	-1	486	1	-1	479	1	1	469	1	14	464	1	21	455	1	33	445	1	42	436	1	53	428	1	63	417	1	78	412	1	81	295	2	36	288	2	44	283
PR8	A549-Rab11wt	210503_TS_01	../tomograms/PR8_Rab11wt_210503_TS_01/mtk/TS_01_rec_shifted.mod	40.47751870474468	210.27603801104345	58.9820244978507	493	True	False	492	1	-1	487	1	-1	480	1	2	470	1	15	465	1	22	456	1	34	446	1	43	437	1	54	429	1	64	418	1	79	413	1	82	402	1	90	387	1	103	376
PR8	A549-Rab11wt	210503_TS_01	../tomograms/PR8_Rab11wt_210503_TS_01/mtk/TS_01_rec_shifted.mod	11.804846206943687	49.313046931530394	40.75102481306738	494	True	True	493	1	-1	488	1	-1	481	1	3	471	1	16	466	1	23	457	1	35	447	1	44	438	1	55	430	1	65	419	1	80	414	1	83	403	1	91	201	7	38	197
PR8	A549-Rab11wt	210503_TS_01	../tomograms/PR8_Rab11wt_210503_TS_01/mtk/TS_01_rec_shifted.mod	40.39712917889647	30.470808092824143	35.761162990897795	495	True	True	494	1	-1	489	1	-1	482	1	4	472	1	17	467	1	24	458	1	36	448	1	45	439	1	56	431	1	66	420	1	81	415	1	84	404	1	92	388	1	104	377
PR8	A549-Rab11wt	210503_TS_01	../tomograms/PR8_Rab11wt_210503_TS_01/mtk/TS_01_rec_shifted.mod	19.75998676149458	51.30803479622047	35.826053761963415	496	True	True	495	1	-1	490	1	-1	483	1	5	473	1	18	468	1	25	459	1	37	449	1	46	440	1	57	432	1	67	421	1	82	416	1	85	405	1	93	389	1	105	378
PR8	A549-Rab11wt	210503_TS_01	../tomograms/PR8_Rab11wt_210503_TS_01/mtk/TS_01_rec_shifted.mod	23.028455817942522	111.22300063997265	6.607989563796919	497	True	True	496	1	-1	491	1	-1	484	1	6	474	1	19	469	1	26	460	1	38	450	1	47	441	1	58	433	1	68	422	1	83	417	1	86	406	1	94	390	1	106	379
PR8	A549-Rab11wt	210503_TS_01	../tomograms/PR8_Rab11wt_210503_TS_01/mtk/TS_01_rec_shifted.mod	15.634890210601853	61.63200936199893	61.18909137854543	498	True	False	497	1	-1	492	1	-1	485	1	7	475	1	20	470	1	27	461	1	39	451	1	48	442	1	59	434	1	69	423	1	84	418	1	87	407	1	95	391	1	107	380
PR8	A549-Rab11wt	210503_TS_01	../tomograms/PR8_Rab11wt_210503_TS_01/mtk/TS_01_rec_shifted.mod	4.23246148122147	148.80262201061285	21.485502061574984	499	True	True	498	1	-1	493	1	0	486	1	8	476	1	21	471	1	28	45	2	2	45	2	2	45	2	2	45	2	2	45	2	3	45	2	5	45	2	6	44	2	10	43
PR8	A549-Rab11wt	210503_TS_01	../tomograms/PR8_Rab11wt_210503_TS_01/mtk/TS_01_rec_shifted.mod	12.124757729835098	134.46574191180298	3.241207011132429	500	True	True	499	1	-1	494	1	1	487	1	9	477	1	22	472	1	29	462	1	40	452	1	49	443	1	60	435	1	70	424	1	85	419	1	88	408	1	96	392	1	108	1
PR8	A549-Rab11wt	210503_TS_01	../tomograms/PR8_Rab11wt_210503_TS_01/mtk/TS_01_rec_shifted.mod	58.538029698144406	0.03564491230640221	40.39026349526081	501	True	True	500	1	-1	495	1	2	488	1	10	478	1	23	473	1	30	463	1	41	453	1	50	444	1	61	436	1	71	425	1	86	420	1	89	409	1	97	393	1	109	381
PR8	A549-Rab11wt	210503_TS_01	../tomograms/PR8_Rab11wt_210503_TS_01/mtk/TS_01_rec_shifted.mod	19.86297663838781	110.20975894950807	77.0744921699721	502	True	False	501	1	-1	496	1	3	489	1	11	479	1	24	474	1	31	464	1	42	454	1	51	445	1	62	437	1	72	426	1	87	421	1	90	410	1	98	394	1	110	382
PR8	A549-Rab11wt	210503_TS_01	../tomograms/PR8_Rab11wt_210503_TS_01/mtk/TS_01_rec_shifted.mod	6.506048085124671	20.97913137443118	49.983346737086165	503	True	False	502	1	-1	497	1	4	490	1	12	480	1	25	475	1	32	465	1	43	455	1	52	169	4	9	168	6	10	166	6	16	166	6	20	164	6	24	160	6	30	158
PR8	A549-Rab11wt	210120_TS_02	../tomograms/PR8_Rab11wt_210120_TS_02/TS_02_rec.mod	16.074085870802534	29.54881804869466	49.95447648588021	1	False	False	0	1	-1	0	1	-1	0	1	-1	0	1	-1	0	1	-1	0	1	-1	0	1	-1	0	1	-1	0	1	-1	0	1	-1	0	1	-1	0	1	-1	0	1	-1	0
PR8	A549-Rab11wt	210120_TS_02	../tomograms/PR8_Rab11wt_210120_TS_02/TS_02_rec.mod	18.691607431977705	17.15770597722479	34.680673817632716	2	False	True	1	1	-1	1	1	-1	1	1	-1	1	1	-1	1	1	-1	1	1	-1	1	1	-1	1	1	-1	1	1	-1	1	1	-1	1	1	-1	1	1	-1	1	1	-1	1
PR8	A549-Rab11wt	210120_TS_02	../tomograms/PR8_Rab11wt_210120_TS_02/TS_02_rec.mod	17.13267250833306	59.51020015154469	82.37449137308445	3	False	False	2	1	-1	2	1	-1	2	1	-1	2	1	-1	2	1	-1	2	1	-1	2	1	-1	2	1	-1	2	1	-1	2	1	-1	2	1	-1	2	1	-1	2	1	-1	2
PR8	A549-Rab11wt	210120_TS_02	../tomograms/PR8_Rab11wt_210120_TS_02/TS_02_rec.mod	14.29857514642091	21.833750367452716	25.341409007881968	4	False	True	3	1	-1	3	1	-1	3	1	-1	3	1	-1	3	1	-1	3	1	-1	3	1	-1	3	1	-1	3	1	-1	3	1	-1	3	1	-1	3	1	-1	3	1	-1	3
PR8	A549-Rab11wt	210120_TS_02	../tomograms/PR8_Rab11wt_210120_TS_02/TS_02_rec.mod	32.51411544977381	31.424145966904465	35.66193749237449	5	False	True	4	1	-1	4	1	-1	4	1	-1	4	1	-1	4	1	-1	4	1	-1	4	1	-1	4	1	-1	4	1	-1	4	1	-1	4	1	-1	4	1	-1	4	1	-1	4
PR8	A549-Rab11wt	210120_TS_02	../tomograms/PR8_Rab11wt_210120_TS_02/TS_02_rec.mod	26.80960474495026	21.375638973218077	77.7565708698711	6	False	False	5	1	-1	5	1	-1	5	1	-1	5	1	-1	5	1	-1	5	1	-1	5	1	-1	5	1	-1	5	1	-1	5	1	-1	5	1	-1	5	1	-1	5	1	-1	5
PR8	A549-Rab11wt	210120_TS_02	../tomograms/PR8_Rab11wt_210120_TS_02/TS_02_rec.mod	22.32450066455876	35.8982313180222	43.558033171227976	7	False	True	6	1	-1	6	1	-1	6	1	-1	6	1	-1	6	1	-1	6	1	-1	6	1	-1	6	1	-1	6	1	-1	6	1	-1	6	1	-1	6	1	-1	6	1	-1	6
PR8	A549-Rab11wt	210120_TS_02	../tomograms/PR8_Rab11wt_210120_TS_02/TS_02_rec.mod	11.752535209087577	19.466271421817172	41.22851588359193	8	False	True	7	1	-1	7	1	-1	7	1	-1	7	1	-1	7	1	-1	7	1	-1	7	1	-1	7	1	-1	7	1	-1	7	1	-1	7	1	-1	7	1	-1	7	2	-1	7
PR8	A549-Rab11wt	210120_TS_02	../tomograms/PR8_Rab11wt_210120_TS_02/TS_02_rec.mod	34.17145642044287	23.563066755018014	73.92053006626628	9	False	False	8	1	-1	8	1	-1	8	1	-1	8	1	-1	8	1	-1	8	1	-1	8	1	-1	8	1	-1	8	1	-1	8	1	-1	8	1	-1	8	1	-1	8	1	-1	8
PR8	A549-Rab11wt	210120_TS_02	../tomograms/PR8_Rab11wt_210120_TS_02/TS_02_rec.mod	17.166177650031642	20.85851359909714	74.74876171011934	10	False	False	9	1	-1	9	1	-1	9	1	-1	9	1	-1	9	1	-1	9	1	-1	9	1	-1	9	1	-1	9	1	-1	9	1	-1	9	1	-1	9	1	-1	9	1	-1	9
PR8	A549-Rab11wt	210120_TS_02	../tomograms/PR8_Rab11wt_210120_TS_02/TS_02_rec.mod	21.348295900887067	20.053964619439906	88.54608947442219	11	False	False	10	1	-1	10	1	-1	10	1	-1	10	1	-1	10	1	-1	10	1	-1	10	1	-1	10	1	-1	10	1	-1	10	1	-1	10	1	-1	10	1	-1	10	1	-1	10
PR8	A549-Rab11wt	210120_TS_02	../tomograms/PR8_Rab11wt_210120_TS_02/TS_02_rec.mod	16.217687449093532	27.760216459361015	59.49420547876661	12	False	False	11	1	-1	11	1	-1	11	1	-1	11	1	-1	11	1	-1	11	1	-1	11	1	-1	11	1	-1	11	1	-1	11	1	-1	11	1	-1	11	1	-1	11	1	-1	11
PR8	A549-Rab11wt	210120_TS_02	../tomograms/PR8_Rab11wt_210120_TS_02/TS_02_rec.mod	15.230025047671614	33.95974255225625	53.827918468236106	13	False	False	12	1	-1	12	1	-1	12	1	-1	12	1	-1	12	1	-1	12	1	-1	12	1	-1	12	1	-1	12	1	-1	12	1	-1	12	1	-1	12	1	-1	12	1	-1	12
PR8	A549-Rab11wt	210120_TS_02	../tomograms/PR8_Rab11wt_210120_TS_02/TS_02_rec.mod	15.323230905536608	28.844107365610903	63.25973645748074	14	False	False	13	1	-1	13	1	-1	13	1	-1	13	1	-1	13	1	-1	13	1	-1	13	1	-1	13	1	-1	13	1	-1	13	1	-1	13	1	-1	13	1	-1	13	1	-1	13
PR8	A549-Rab11wt	210120_TS_02	../tomograms/PR8_Rab11wt_210120_TS_02/TS_02_rec.mod	13.825841556660967	30.76494179648223	60.56094763813015	15	False	False	14	1	-1	14	1	-1	14	1	-1	14	1	-1	14	1	-1	14	1	-1	14	1	-1	14	1	-1	14	1	-1	14	1	-1	14	1	-1	14	1	-1	14	1	-1	14
PR8	A549-Rab11wt	210120_TS_02	../tomograms/PR8_Rab11wt_210120_TS_02/TS_02_rec.mod	44.7943785186762	15.260628069108316	36.904629925603786	16	False	True	15	1	-1	15	1	-1	15	1	-1	15	1	-1	15	1	-1	15	1	-1	15	1	-1	15	1	-1	15	1	-1	15	1	-1	15	1	-1	15	1	-1	15	1	-1	15
PR8	A549-Rab11wt	210120_TS_02	../tomograms/PR8_Rab11wt_210120_TS_02/TS_02_rec.mod	12.807393235989451	27.954866912795886	82.01226896165753	17	False	False	16	1	-1	16	1	-1	16	1	-1	16	1	-1	16	1	-1	16	1	-1	16	1	-1	16	1	-1	16	1	-1	16	1	-1	16	1	-1	16	1	-1	16	1	-1	16
PR8	A549-Rab11wt	210120_TS_02	../tomograms/PR8_Rab11wt_210120_TS_02/TS_02_rec.mod	12.807393235989451	18.278221458847998	76.47027142489765	18	False	False	17	1	-1	17	1	-1	17	1	-1	17	1	-1	17	1	-1	17	1	-1	17	1	-1	17	1	-1	17	1	-1	17	1	-1	17	1	-1	17	1	-1	17	1	-1	16
PR8	A549-Rab11wt	210120_TS_02	../tomograms/PR8_Rab11wt_210120_TS_02/TS_02_rec.mod	17.134537480332	31.784655719616286	74.99039159737161	19	False	False	18	1	-1	18	1	-1	18	1	-1	18	1	-1	18	1	-1	18	1	-1	18	1	-1	18	1	-1	18	1	-1	18	1	-1	18	1	-1	18	1	-1	18	1	-1	17
PR8	A549-Rab11wt	210120_TS_02	../tomograms/PR8_Rab11wt_210120_TS_02/TS_02_rec.mod	24.693882414511766	60.876745714906434	33.59952428282794	20	False	True	19	1	-1	19	1	-1	19	1	-1	19	1	-1	19	1	-1	19	1	-1	19	1	-1	19	1	-1	19	1	-1	19	1	-1	19	1	-1	19	1	-1	19	1	-1	18
PR8	A549-Rab11wt	210120_TS_02	../tomograms/PR8_Rab11wt_210120_TS_02/TS_02_rec.mod	16.032663969664046	47.42110000786534	76.36681467153316	21	False	False	20	1	-1	20	1	-1	20	1	-1	20	1	-1	20	1	-1	20	1	-1	20	1	-1	20	1	-1	20	1	-1	20	1	-1	20	1	-1	20	1	-1	20	1	-1	19
PR8	A549-Rab11wt	210120_TS_02	../tomograms/PR8_Rab11wt_210120_TS_02/TS_02_rec.mod	16.755977521800432	39.18497572585998	57.86312452378019	22	False	False	21	1	-1	21	1	-1	21	1	-1	21	1	-1	21	1	-1	21	1	-1	21	1	-1	21	1	-1	21	1	-1	21	1	-1	21	1	-1	21	1	-1	21	1	-1	20
PR8	A549-Rab11wt	210120_TS_02	../tomograms/PR8_Rab11wt_210120_TS_02/TS_02_rec.mod	17.13267250833306	32.31508787093458	83.07960118890664	23	False	False	22	1	-1	22	1	-1	22	1	-1	22	1	-1	22	1	-1	22	1	-1	22	1	-1	22	1	-1	22	1	-1	22	1	-1	22	1	-1	22	1	-1	22	1	-1	21
PR8	A549-Rab11wt	210120_TS_02	../tomograms/PR8_Rab11wt_210120_TS_02/TS_02_rec.mod	14.365749533286117	34.210595038799475	93.46514600995742	24	False	False	23	1	-1	23	1	-1	23	1	-1	23	1	-1	23	1	-1	23	1	-1	23	1	-1	23	1	-1	23	1	-1	23	1	-1	23	1	-1	23	1	-1	23	1	-1	22
PR8	A549-Rab11wt	210120_TS_02	../tomograms/PR8_Rab11wt_210120_TS_02/TS_02_rec.mod	17.970995711516245	41.931005157890816	85.84945315658243	25	False	False	24	1	-1	24	1	-1	24	1	-1	24	1	-1	24	1	-1	24	1	-1	24	1	-1	24	1	-1	24	1	-1	24	1	-1	24	1	-1	24	1	-1	24	1	-1	23
PR8	A549-Rab11wt	210120_TS_02	../tomograms/PR8_Rab11wt_210120_TS_02/TS_02_rec.mod	12.517244736583228	22.77937133669233	64.04316933316836	26	False	False	25	1	-1	25	1	-1	25	1	-1	25	1	-1	25	1	-1	25	1	-1	25	1	-1	25	1	-1	25	1	-1	25	1	-1	25	1	-1	25	1	-1	25	1	-1	24
PR8	A549-Rab11wt	210120_TS_02	../tomograms/PR8_Rab11wt_210120_TS_02/TS_02_rec.mod	13.863843222595987	44.13002661945528	53.035087020241356	27	False	False	26	1	-1	26	1	-1	26	1	-1	26	1	-1	26	1	-1	26	1	-1	26	1	-1	26	1	-1	26	1	-1	26	1	-1	26	1	-1	26	1	-1	26	1	-1	25
PR8	A549-Rab11wt	210120_TS_02	../tomograms/PR8_Rab11wt_210120_TS_02/TS_02_rec.mod	13.608021061319885	22.241882712961033	52.002930799757685	28	False	False	27	1	-1	27	1	-1	27	1	-1	27	1	-1	27	1	-1	27	1	-1	27	1	-1	27	1	-1	27	1	-1	27	1	-1	27	1	-1	27	1	-1	27	1	-1	26
PR8	A549-Rab11wt	210120_TS_02	../tomograms/PR8_Rab11wt_210120_TS_02/TS_02_rec.mod	13.608021061319885	37.907110216200216	50.65380808240287	29	False	False	28	1	-1	28	1	-1	28	1	-1	28	1	-1	28	1	-1	28	1	-1	28	1	-1	28	1	-1	28	1	-1	28	1	-1	28	1	-1	28	1	-1	28	1	-1	27
PR8	A549-Rab11wt	210120_TS_02	../tomograms/PR8_Rab11wt_210120_TS_02/TS_02_rec.mod	13.825841556660967	18.050839465949753	58.489913219328926	30	False	False	29	1	-1	29	1	-1	29	1	-1	29	1	-1	29	1	-1	29	1	-1	29	1	-1	29	1	-1	29	1	-1	29	1	-1	29	1	-1	29	1	-1	29	1	-1	28
PR8	A549-Rab11wt	210120_TS_02	../tomograms/PR8_Rab11wt_210120_TS_02/TS_02_rec.mod	28.939142626523278	18.220145167620622	62.588295484591306	31	False	False	30	1	-1	30	1	-1	30	1	-1	30	1	-1	30	1	-1	30	1	-1	30	1	-1	30	1	-1	30	1	-1	30	1	-1	30	1	-1	30	1	-1	30	1	-1	29
PR8	A549-Rab11wt	210120_TS_02	../tomograms/PR8_Rab11wt_210120_TS_02/TS_02_rec.mod	12.043265829445733	37.05932336428075	62.7571356909674	32	False	False	31	1	-1	31	1	-1	31	1	-1	31	1	-1	31	1	-1	31	1	-1	31	1	-1	31	1	-1	31	1	-1	31	1	-1	31	1	-1	31	1	-1	31	1	-1	30
PR8	A549-Rab11wt	210120_TS_02	../tomograms/PR8_Rab11wt_210120_TS_02/TS_02_rec.mod	17.117363523903766	55.05778896756892	56.74314869513517	33	False	False	32	1	-1	32	1	-1	32	1	-1	32	1	-1	32	1	-1	32	1	-1	32	1	-1	32	1	-1	32	1	-1	32	1	-1	32	1	-1	32	1	-1	32	1	-1	31
PR8	A549-Rab11wt	210120_TS_02	../tomograms/PR8_Rab11wt_210120_TS_02/TS_02_rec.mod	15.595661440841157	15.164989037241622	89.06520259253256	34	False	False	33	1	-1	33	1	-1	33	1	-1	33	1	-1	33	1	-1	33	1	-1	33	1	-1	33	1	-1	33	1	-1	33	1	-1	33	1	-1	33	1	-1	33	1	-1	32
PR8	A549-Rab11wt	210120_TS_02	../tomograms/PR8_Rab11wt_210120_TS_02/TS_02_rec.mod	44.7943785186762	15.535316744019719	37.29224657306737	35	False	True	34	1	-1	34	1	-1	34	1	-1	34	1	-1	34	1	-1	34	1	-1	34	1	-1	34	1	-1	34	1	-1	34	1	-1	34	1	-1	34	1	-1	34	1	-1	33
PR8	A549-Rab11wt	210120_TS_02	../tomograms/PR8_Rab11wt_210120_TS_02/TS_02_rec.mod	12.687631870709803	18.24528418282262	92.37349861945475	36	False	False	35	1	-1	35	1	-1	35	1	-1	35	1	-1	35	1	-1	35	1	-1	35	1	-1	35	1	-1	35	1	-1	35	1	-1	35	1	-1	35	1	-1	35	1	-1	34
PR8	A549-Rab11wt	210120_TS_02	../tomograms/PR8_Rab11wt_210120_TS_02/TS_02_rec.mod	14.365749533286117	11.228687133028462	91.60456978962581	37	False	False	36	1	-1	36	1	-1	36	1	-1	36	1	-1	36	1	-1	36	1	-1	36	1	-1	36	1	-1	36	1	-1	36	1	-1	36	1	-1	36	1	-1	36	1	-1	35
PR8	A549-Rab11wt	210120_TS_02	../tomograms/PR8_Rab11wt_210120_TS_02/TS_02_rec.mod	12.653882452208709	36.993305219981465	88.75385390789893	38	False	False	37	1	-1	37	1	-1	37	1	-1	37	1	-1	37	1	-1	37	1	-1	37	1	-1	37	1	-1	37	1	-1	37	1	-1	37	1	-1	37	1	-1	37	1	-1	36
PR8	A549-Rab11wt	210120_TS_02	../tomograms/PR8_Rab11wt_210120_TS_02/TS_02_rec.mod	15.047797924432702	47.13946065264658	70.00480829756894	39	False	False	38	1	-1	38	1	-1	38	1	-1	38	1	-1	38	1	-1	38	1	-1	38	1	-1	38	1	-1	38	1	-1	38	1	-1	38	1	-1	38	1	-1	38	1	-1	37
PR8	A549-Rab11wt	210120_TS_02	../tomograms/PR8_Rab11wt_210120_TS_02/TS_02_rec.mod	6.822453008801082	14.437345237244408	86.34587960458101	40	False	False	39	1	-1	39	1	-1	39	1	-1	39	1	-1	39	1	-1	39	1	-1	39	1	-1	39	2	-1	39	2	-1	39	2	-1	39	2	-1	39	2	-1	39	2	-1	36
PR8	A549-Rab11wt	210120_TS_02	../tomograms/PR8_Rab11wt_210120_TS_02/TS_02_rec.mod	15.047797924432702	23.014126974883762	73.66033396798123	41	False	False	40	1	-1	40	1	-1	40	1	-1	40	1	-1	40	1	-1	40	1	-1	40	1	-1	40	1	-1	40	1	-1	40	1	-1	40	1	-1	40	1	-1	40	1	-1	38
PR8	A549-Rab11wt	210120_TS_02	../tomograms/PR8_Rab11wt_210120_TS_02/TS_02_rec.mod	18.936707955822136	22.812166232816335	17.30773337601356	42	False	True	41	1	-1	41	1	-1	41	1	-1	41	1	-1	41	1	-1	41	1	-1	41	1	-1	41	1	-1	41	1	-1	41	1	-1	41	1	-1	41	1	-1	41	1	-1	39
PR8	A549-Rab11wt	210120_TS_02	../tomograms/PR8_Rab11wt_210120_TS_02/TS_02_rec.mod	13.357488530631956	49.34880867390021	108.4542244678487	43	False	False	42	1	-1	42	1	-1	42	1	-1	42	1	-1	42	1	-1	42	1	-1	42	1	-1	42	1	-1	42	1	-1	42	1	-1	42	1	-1	42	1	-1	42	1	-1	40
PR8	A549-Rab11wt	210120_TS_02	../tomograms/PR8_Rab11wt_210120_TS_02/TS_02_rec.mod	13.357488530631956	15.518335309482403	87.41503522835822	44	False	False	43	1	-1	43	1	-1	43	1	-1	43	1	-1	43	1	-1	43	1	-1	43	1	-1	43	1	-1	43	1	-1	43	1	-1	43	1	-1	43	1	-1	43	1	-1	41
PR8	A549-Rab11wt	210120_TS_02	../tomograms/PR8_Rab11wt_210120_TS_02/TS_02_rec.mod	15.217909750233114	16.885170110505527	89.12505433213015	45	False	False	44	1	-1	44	1	-1	44	1	-1	44	1	-1	44	1	-1	44	1	-1	44	1	-1	44	1	-1	44	1	-1	44	1	-1	44	1	-1	44	1	-1	44	1	-1	42
PR8	A549-Rab11wt	210120_TS_02	../tomograms/PR8_Rab11wt_210120_TS_02/TS_02_rec.mod	6.822453008801082	53.50081883506849	88.88066118917733	46	False	False	45	1	-1	45	1	-1	45	1	-1	45	1	-1	45	1	-1	45	1	-1	45	1	-1	39	2	-1	39	2	-1	39	2	-1	39	2	-1	39	2	-1	39	2	-1	36
PR8	A549-Rab11wt	210120_TS_02	../tomograms/PR8_Rab11wt_210120_TS_02/TS_02_rec.mod	11.044018114386096	36.90428786175719	91.75919309128743	47	False	False	46	1	-1	46	1	-1	46	1	-1	46	1	-1	46	1	-1	46	1	-1	46	1	-1	45	1	-1	45	1	-1	45	1	-1	45	1	-1	45	1	-1	45	2	-1	43
PR8	A549-Rab11wt	210120_TS_02	../tomograms/PR8_Rab11wt_210120_TS_02/TS_02_rec.mod	12.043265829445733	16.817021115972047	69.09462345990724	48	False	False	47	1	-1	47	1	-1	47	1	-1	47	1	-1	47	1	-1	47	1	-1	47	1	-1	46	1	-1	46	1	-1	46	1	-1	46	1	-1	46	1	-1	46	1	-1	30
PR8	A549-Rab11wt	210120_TS_02	../tomograms/PR8_Rab11wt_210120_TS_02/TS_02_rec.mod	15.838966784807047	19.02157268031551	73.67093636990653	49	False	False	48	1	-1	48	1	-1	48	1	-1	48	1	-1	48	1	-1	48	1	-1	48	1	-1	47	1	-1	47	1	-1	47	1	-1	47	1	-1	47	1	-1	47	1	-1	44
PR8	A549-Rab11wt	210120_TS_02	../tomograms/PR8_Rab11wt_210120_TS_02/TS_02_rec.mod	10.911451481261063	20.910964678384147	78.09701436622538	50	False	False	49	1	-1	49	1	-1	49	1	-1	49	1	-1	49	1	-1	49	1	-1	49	1	-1	48	1	-1	48	1	-1	48	1	-1	48	1	-1	48	2	-1	48	2	-1	45
PR8	A549-Rab11wt	210120_TS_02	../tomograms/PR8_Rab11wt_210120_TS_02/TS_02_rec.mod	18.533189903689568	74.74236381876929	82.56372148825616	51	False	False	50	1	-1	50	1	-1	50	1	-1	50	1	-1	50	1	-1	50	1	-1	50	1	-1	49	1	-1	49	1	-1	49	1	-1	49	1	-1	49	1	-1	49	1	-1	46
PR8	A549-Rab11wt	210120_TS_02	../tomograms/PR8_Rab11wt_210120_TS_02/TS_02_rec.mod	13.863843222595987	65.91212390228016	53.61388205697721	52	False	False	51	1	-1	51	1	-1	51	1	-1	51	1	-1	51	1	-1	51	1	-1	51	1	-1	50	1	-1	50	1	-1	50	1	-1	50	1	-1	50	1	-1	50	1	-1	47
PR8	A549-Rab11wt	210120_TS_02	../tomograms/PR8_Rab11wt_210120_TS_02/TS_02_rec.mod	19.32300319486508	20.742574285413475	38.551005474809145	53	False	True	52	1	-1	52	1	-1	52	1	-1	52	1	-1	52	1	-1	52	1	-1	52	1	-1	51	1	-1	51	1	-1	51	1	-1	51	1	-1	51	1	-1	51	1	-1	48
PR8	A549-Rab11wt	210120_TS_02	../tomograms/PR8_Rab11wt_210120_TS_02/TS_02_rec.mod	12.299922508602183	11.655162892191493	40.8283738878565	54	False	True	53	1	-1	53	1	-1	53	1	-1	53	1	-1	53	1	-1	53	1	-1	53	1	-1	52	1	-1	52	1	-1	52	1	-1	52	1	-1	52	1	-1	52	1	-1	49
PR8	A549-Rab11wt	210120_TS_02	../tomograms/PR8_Rab11wt_210120_TS_02/TS_02_rec.mod	7.929291296825915	22.08225669611782	40.144982601924525	55	False	True	54	1	-1	54	1	-1	54	1	-1	54	1	-1	54	1	-1	54	1	-1	54	1	-1	53	1	-1	53	2	-1	53	2	-1	53	2	-1	53	2	-1	53	2	-1	49
PR8	A549-Rab11wt	210120_TS_02	../tomograms/PR8_Rab11wt_210120_TS_02/TS_02_rec.mod	11.752535209087577	10.992553014535508	41.2853351574896	56	False	True	55	1	-1	55	1	-1	55	1	-1	55	1	-1	55	1	-1	55	1	-1	55	1	-1	54	1	-1	54	1	-1	54	1	-1	54	1	-1	54	1	-1	7	2	-1	7
PR8	A549-Rab11wt	210120_TS_02	../tomograms/PR8_Rab11wt_210120_TS_02/TS_02_rec.mod	29.78659348281128	12.20355429547814	43.481300931293845	57	False	True	56	1	-1	56	1	-1	56	1	-1	56	1	-1	56	1	-1	56	1	-1	56	1	-1	55	1	-1	55	1	-1	55	1	-1	55	1	-1	55	1	-1	54	1	-1	50
PR8	A549-Rab11wt	210120_TS_02	../tomograms/PR8_Rab11wt_210120_TS_02/TS_02_rec.mod	26.496230217932496	22.52405456540164	50.472254362189304	58	False	False	57	1	-1	57	1	-1	57	1	-1	57	1	-1	57	1	-1	57	1	-1	57	1	-1	56	1	-1	56	1	-1	56	1	-1	56	1	-1	56	1	-1	55	1	-1	51
PR8	A549-Rab11wt	210120_TS_02	../tomograms/PR8_Rab11wt_210120_TS_02/TS_02_rec.mod	7.912785056877124	32.86701456366463	73.58566892666231	59	False	False	58	1	-1	58	1	-1	58	1	-1	58	1	-1	58	1	-1	58	1	-1	58	1	-1	57	1	-1	57	2	-1	57	2	-1	57	2	-1	57	2	-1	56	2	-1	52
PR8	A549-Rab11wt	210120_TS_02	../tomograms/PR8_Rab11wt_210120_TS_02/TS_02_rec.mod	7.912785056877124	21.087315534561775	65.57972721146524	60	False	False	59	1	-1	59	1	-1	59	1	-1	59	1	-1	59	1	-1	59	1	-1	59	1	-1	58	1	-1	57	2	-1	57	2	-1	57	2	-1	57	2	-1	56	2	-1	52
PR8	A549-Rab11wt	210120_TS_02	../tomograms/PR8_Rab11wt_210120_TS_02/TS_02_rec.mod	19.482701955410402	19.186004087888715	57.97324552503	61	False	False	60	1	-1	60	1	-1	60	1	-1	60	1	-1	60	1	-1	60	1	-1	60	1	-1	59	1	-1	58	1	-1	58	1	-1	58	1	-1	58	1	-1	57	1	-1	53
PR8	A549-Rab11wt	210120_TS_02	../tomograms/PR8_Rab11wt_210120_TS_02/TS_02_rec.mod	15.595661440841157	20.321230174861952	90.52262463908409	62	False	False	61	1	-1	61	1	-1	61	1	-1	61	1	-1	61	1	-1	61	1	-1	61	1	-1	60	1	-1	59	1	-1	59	1	-1	59	1	-1	59	1	-1	58	1	-1	54
PR8	A549-Rab11wt	210120_TS_02	../tomograms/PR8_Rab11wt_210120_TS_02/TS_02_rec.mod	18.649178711426135	12.070533424938336	85.08880752504554	63	False	False	62	1	-1	62	1	-1	62	1	-1	62	1	-1	62	1	-1	62	1	-1	62	1	-1	61	1	-1	60	1	-1	60	1	-1	60	1	-1	60	1	-1	59	1	-1	55
PR8	A549-Rab11wt	210120_TS_02	../tomograms/PR8_Rab11wt_210120_TS_02/TS_02_rec.mod	12.517244736583228	15.842019634074454	66.77870598915656	64	False	False	63	1	-1	63	1	-1	63	1	-1	63	1	-1	63	1	-1	63	1	-1	63	1	-1	62	1	-1	61	1	-1	61	1	-1	61	1	-1	61	1	-1	60	1	-1	24
PR8	A549-Rab11wt	210120_TS_02	../tomograms/PR8_Rab11wt_210120_TS_02/TS_02_rec.mod	14.776392047832108	9.619125439923524	36.028513885619205	65	False	True	64	1	-1	64	1	-1	64	1	-1	64	1	-1	64	1	-1	64	1	-1	64	1	-1	63	1	-1	62	1	-1	62	1	-1	62	1	-1	62	1	-1	61	1	-1	56
PR8	A549-Rab11wt	210120_TS_02	../tomograms/PR8_Rab11wt_210120_TS_02/TS_02_rec.mod	13.521961023353763	21.272705882562104	46.38647808231908	66	False	False	65	1	-1	65	1	-1	65	1	-1	65	1	-1	65	1	-1	65	1	-1	65	1	-1	64	1	-1	63	1	-1	63	1	-1	63	1	-1	63	1	-1	62	1	-1	57
PR8	A549-Rab11wt	210120_TS_02	../tomograms/PR8_Rab11wt_210120_TS_02/TS_02_rec.mod	14.776392047832108	26.21647894590212	36.349049641871765	67	False	True	66	1	-1	66	1	-1	66	1	-1	66	1	-1	66	1	-1	66	1	-1	66	1	-1	65	1	-1	64	1	-1	64	1	-1	64	1	-1	64	1	-1	63	1	-1	58
PR8	A549-Rab11wt	210120_TS_02	../tomograms/PR8_Rab11wt_210120_TS_02/TS_02_rec.mod	12.969886772190542	20.553885889340602	47.69561328848243	68	False	False	67	1	-1	67	1	-1	67	1	-1	67	1	-1	67	1	-1	67	1	-1	67	1	-1	66	1	-1	65	1	-1	65	1	-1	65	1	-1	65	1	-1	64	1	-1	59
PR8	A549-Rab11wt	210120_TS_02	../tomograms/PR8_Rab11wt_210120_TS_02/TS_02_rec.mod	12.969886772190542	21.21248378429204	40.38108666349209	69	False	True	68	1	-1	68	1	-1	68	1	-1	68	1	-1	68	1	-1	68	1	-1	68	1	-1	67	1	-1	66	1	-1	66	1	-1	66	1	-1	66	1	-1	65	1	-1	59
PR8	A549-Rab11wt	210120_TS_02	../tomograms/PR8_Rab11wt_210120_TS_02/TS_02_rec.mod	22.759240795595282	46.40434281442178	36.00251625558923	70	False	True	69	1	-1	69	1	-1	69	1	-1	69	1	-1	69	1	-1	69	1	-1	69	1	-1	68	1	-1	67	1	-1	67	1	-1	67	1	-1	67	1	-1	66	1	-1	60
PR8	A549-Rab11wt	210120_TS_02	../tomograms/PR8_Rab11wt_210120_TS_02/TS_02_rec.mod	15.764818638594685	9.296060458307275	inf	71	False	False	70	1	-1	70	1	-1	70	1	-1	70	1	-1	70	1	-1	70	1	-1	70	1	-1	69	1	-1	68	1	-1	68	1	-1	68	1	-1	68	1	-1	67	1	-1	61
PR8	A549-Rab11wt	210120_TS_02	../tomograms/PR8_Rab11wt_210120_TS_02/TS_02_rec.mod	27.072040817340028	16.247198755976413	25.033253174585735	72	False	True	71	1	-1	71	1	-1	71	1	-1	71	1	-1	71	1	-1	71	1	-1	71	1	-1	70	1	-1	69	1	-1	69	1	-1	69	1	-1	69	1	-1	68	1	-1	62
PR8	A549-Rab11wt	210120_TS_02	../tomograms/PR8_Rab11wt_210120_TS_02/TS_02_rec.mod	12.785843366560107	23.39233673627239	inf	73	False	False	72	1	-1	72	1	-1	72	1	-1	72	1	-1	72	1	-1	72	1	-1	72	1	-1	71	1	-1	70	1	-1	70	1	-1	70	1	-1	70	1	-1	69	1	-1	63
PR8	A549-Rab11wt	210120_TS_02	../tomograms/PR8_Rab11wt_210120_TS_02/TS_02_rec.mod	18.479297192091327	35.979765610247604	96.47365157689782	74	False	False	73	1	-1	73	1	-1	73	1	-1	73	1	-1	73	1	-1	73	1	-1	73	1	-1	72	1	-1	71	1	-1	71	1	-1	71	1	-1	71	1	-1	70	1	-1	64
PR8	A549-Rab11wt	210120_TS_02	../tomograms/PR8_Rab11wt_210120_TS_02/TS_02_rec.mod	18.479297192091327	15.845940343524859	97.83419073227195	75	False	False	74	1	-1	74	1	-1	74	1	-1	74	1	-1	74	1	-1	74	1	-1	74	1	-1	73	1	-1	72	1	-1	72	1	-1	72	1	-1	72	1	-1	71	1	-1	65
PR8	A549-Rab11wt	210120_TS_02	../tomograms/PR8_Rab11wt_210120_TS_02/TS_02_rec.mod	20.221104334250086	56.07771191673381	inf	76	False	False	75	1	-1	75	1	-1	75	1	-1	75	1	-1	75	1	-1	75	1	-1	75	1	-1	74	1	-1	73	1	-1	73	1	-1	73	1	-1	73	1	-1	72	1	-1	66
PR8	A549-Rab11wt	210120_TS_02	../tomograms/PR8_Rab11wt_210120_TS_02/TS_02_rec.mod	12.785843366560107	20.92552463988653	13.754284249692663	77	False	True	76	1	-1	76	1	-1	76	1	-1	76	1	-1	76	1	-1	76	1	-1	76	1	-1	75	1	-1	74	1	-1	74	1	-1	74	1	-1	74	1	-1	73	1	-1	63
PR8	A549-Rab11wt	210120_TS_02	../tomograms/PR8_Rab11wt_210120_TS_02/TS_02_rec.mod	29.93213802149416	25.101607938573153	32.0240984568174	78	False	True	77	1	-1	77	1	-1	77	1	-1	77	1	-1	77	1	-1	77	1	-1	77	1	-1	76	1	-1	75	1	-1	75	1	-1	75	1	-1	75	1	-1	74	1	-1	67
PR8	A549-Rab11wt	210120_TS_02	../tomograms/PR8_Rab11wt_210120_TS_02/TS_02_rec.mod	29.93213802149416	20.057116017179514	36.47878512761917	79	False	True	78	1	-1	78	1	-1	78	1	-1	78	1	-1	78	1	-1	78	1	-1	78	1	-1	77	1	-1	76	1	-1	76	1	-1	76	1	-1	76	1	-1	75	1	-1	68
PR8	A549-Rab11wt	210120_TS_02	../tomograms/PR8_Rab11wt_210120_TS_02/TS_02_rec.mod	28.512056231257695	25.365414566678236	35.93027400463438	80	False	True	79	1	-1	79	1	-1	79	1	-1	79	1	-1	79	1	-1	79	1	-1	79	1	-1	78	1	-1	77	1	-1	77	1	-1	77	1	-1	77	1	-1	76	1	-1	69
PR8	A549-Rab11wt	210120_TS_02	../tomograms/PR8_Rab11wt_210120_TS_02/TS_02_rec.mod	15.764818638594685	19.00923564897007	inf	81	False	False	80	1	-1	80	1	-1	80	1	-1	80	1	-1	80	1	-1	80	1	-1	80	1	-1	79	1	-1	78	1	-1	78	1	-1	78	1	-1	78	1	-1	77	1	-1	70
PR8	A549-Rab11wt	210120_TS_02	../tomograms/PR8_Rab11wt_210120_TS_02/TS_02_rec.mod	20.221104334250086	22.567931705203748	inf	82	False	False	81	1	-1	81	1	-1	81	1	-1	81	1	-1	81	1	-1	81	1	-1	81	1	-1	80	1	-1	79	1	-1	79	1	-1	79	1	-1	79	1	-1	78	1	-1	71
PR8	A549-Rab11wt	210120_TS_02	../tomograms/PR8_Rab11wt_210120_TS_02/TS_02_rec.mod	22.759240795595282	19.712751904884122	35.5079288944686	83	False	True	82	1	-1	82	1	-1	82	1	-1	82	1	-1	82	1	-1	82	1	-1	82	1	-1	81	1	-1	80	1	-1	80	1	-1	80	1	-1	80	1	-1	79	1	-1	72
PR8	A549-Rab11wt	210120_TS_02	../tomograms/PR8_Rab11wt_210120_TS_02/TS_02_rec.mod	14.112993113735088	21.63475319933126	inf	84	False	False	83	1	-1	83	1	-1	83	1	-1	83	1	-1	83	1	-1	83	1	-1	83	1	-1	82	1	-1	81	1	-1	81	1	-1	81	1	-1	81	1	-1	80	1	-1	73
PR8	A549-Rab11wt	210120_TS_02	../tomograms/PR8_Rab11wt_210120_TS_02/TS_02_rec.mod	41.73400160456494	40.27433871564884	34.284175806505075	85	False	True	84	1	-1	84	1	-1	84	1	-1	84	1	-1	84	1	-1	84	1	-1	84	1	-1	83	1	-1	82	1	-1	82	1	-1	82	1	-1	82	1	-1	81	1	-1	74
PR8	A549-Rab11wt	210120_TS_02	../tomograms/PR8_Rab11wt_210120_TS_02/TS_02_rec.mod	21.3112012480545	22.688635265862395	121.24383664780866	86	False	False	85	1	-1	85	1	-1	85	1	-1	85	1	-1	85	1	-1	85	1	-1	85	1	-1	84	1	-1	83	1	-1	83	1	-1	83	1	-1	83	1	-1	82	1	-1	75
PR8	A549-Rab11wt	210120_TS_02	../tomograms/PR8_Rab11wt_210120_TS_02/TS_02_rec.mod	16.465275314486583	21.196093933286175	84.07095519572225	87	False	False	86	1	-1	86	1	-1	86	1	-1	86	1	-1	86	1	-1	86	1	-1	86	1	-1	85	1	-1	84	1	-1	84	1	-1	84	1	-1	84	1	-1	83	1	-1	76
PR8	A549-Rab11wt	210120_TS_02	../tomograms/PR8_Rab11wt_210120_TS_02/TS_02_rec.mod	19.056049699819017	17.97868753069032	81.34970387519047	88	False	False	87	1	-1	87	1	-1	87	1	-1	87	1	-1	87	1	-1	87	1	-1	87	1	-1	86	1	-1	85	1	-1	85	1	-1	85	1	-1	85	1	-1	84	1	-1	77
PR8	A549-Rab11wt	210120_TS_02	../tomograms/PR8_Rab11wt_210120_TS_02/TS_02_rec.mod	12.687631870709803	60.25553702322778	91.26666035509614	89	False	False	88	1	-1	88	1	-1	88	1	-1	88	1	-1	88	1	-1	88	1	-1	88	1	-1	87	1	-1	86	1	-1	86	1	-1	86	1	-1	86	1	-1	85	1	-1	34
PR8	A549-Rab11wt	210120_TS_02	../tomograms/PR8_Rab11wt_210120_TS_02/TS_02_rec.mod	22.55257367785276	46.08554123072099	89.10127626669306	90	False	False	89	1	-1	89	1	-1	89	1	-1	89	1	-1	89	1	-1	89	1	-1	89	1	-1	88	1	-1	87	1	-1	87	1	-1	87	1	-1	87	1	-1	86	1	-1	78
PR8	A549-Rab11wt	210120_TS_02	../tomograms/PR8_Rab11wt_210120_TS_02/TS_02_rec.mod	14.451276865574455	19.082934759237723	66.26689743771325	91	False	False	90	1	-1	90	1	-1	90	1	-1	90	1	-1	90	1	-1	90	1	-1	90	1	-1	89	1	-1	88	1	-1	88	1	-1	88	1	-1	88	1	-1	87	1	-1	79
PR8	A549-Rab11wt	210120_TS_02	../tomograms/PR8_Rab11wt_210120_TS_02/TS_02_rec.mod	16.446870651888965	17.120233012087326	78.41301418764886	92	False	False	91	1	-1	91	1	-1	91	1	-1	91	1	-1	91	1	-1	91	1	-1	91	1	-1	90	1	-1	89	1	-1	89	1	-1	89	1	-1	89	1	-1	88	1	-1	80
PR8	A549-Rab11wt	210120_TS_02	../tomograms/PR8_Rab11wt_210120_TS_02/TS_02_rec.mod	18.614223254232318	34.772279086748675	55.1517097286311	93	False	False	92	1	-1	92	1	-1	92	1	-1	92	1	-1	92	1	-1	92	1	-1	92	1	-1	91	1	-1	90	1	-1	90	1	-1	90	1	-1	90	1	-1	89	1	-1	81
PR8	A549-Rab11wt	210120_TS_02	../tomograms/PR8_Rab11wt_210120_TS_02/TS_02_rec.mod	13.521961023353763	14.66337754648189	46.79827600526047	94	False	False	93	1	-1	93	1	-1	93	1	-1	93	1	-1	93	1	-1	93	1	-1	93	1	-1	92	1	-1	91	1	-1	91	1	-1	91	1	-1	91	1	-1	90	1	-1	82
PR8	A549-Rab11wt	210120_TS_02	../tomograms/PR8_Rab11wt_210120_TS_02/TS_02_rec.mod	20.59449555730634	13.808582810941616	37.06524800923627	95	False	True	94	1	-1	94	1	-1	94	1	-1	94	1	-1	94	1	-1	94	1	-1	94	1	-1	93	1	-1	92	1	-1	92	1	-1	92	1	-1	92	1	-1	91	1	-1	83
PR8	A549-Rab11wt	210120_TS_02	../tomograms/PR8_Rab11wt_210120_TS_02/TS_02_rec.mod	14.47411593649502	43.961331661327485	49.368350413539055	96	False	False	95	1	-1	95	1	-1	95	1	-1	95	1	-1	95	1	-1	95	1	-1	95	1	-1	94	1	-1	93	1	-1	93	1	-1	93	1	-1	93	1	-1	92	1	-1	84
PR8	A549-Rab11wt	210120_TS_02	../tomograms/PR8_Rab11wt_210120_TS_02/TS_02_rec.mod	10.911451481261063	14.399065998504133	74.9953563061561	97	False	False	96	1	-1	96	1	-1	96	1	-1	96	1	-1	96	1	-1	96	1	-1	96	1	-1	95	1	-1	94	1	-1	94	1	-1	94	1	-1	48	2	-1	48	2	-1	45
PR8	A549-Rab11wt	210120_TS_02	../tomograms/PR8_Rab11wt_210120_TS_02/TS_02_rec.mod	16.465275314486583	20.375517573542222	84.27110371072467	98	False	False	97	1	-1	97	1	-1	97	1	-1	97	1	-1	97	1	-1	97	1	-1	97	1	-1	96	1	-1	95	1	-1	95	1	-1	95	1	-1	94	1	-1	93	1	-1	85
PR8	A549-Rab11wt	210120_TS_02	../tomograms/PR8_Rab11wt_210120_TS_02/TS_02_rec.mod	11.044018114386096	22.807638759339888	91.67066405215336	99	False	False	98	1	-1	98	1	-1	98	1	-1	98	1	-1	98	1	-1	98	1	-1	98	1	-1	97	1	-1	96	1	-1	96	1	-1	96	1	-1	95	1	-1	45	2	-1	43
PR8	A549-Rab11wt	210120_TS_02	../tomograms/PR8_Rab11wt_210120_TS_02/TS_02_rec.mod	19.337024139176712	20.25411695601483	88.44688225815223	100	False	False	99	1	-1	99	1	-1	99	1	-1	99	1	-1	99	1	-1	99	1	-1	99	1	-1	98	1	-1	97	1	-1	97	1	-1	97	1	-1	96	1	-1	94	1	-1	86
PR8	A549-Rab11wt	210120_TS_02	../tomograms/PR8_Rab11wt_210120_TS_02/TS_02_rec.mod	18.986440808579616	24.17445415885655	56.86040159247035	101	False	False	100	1	-1	100	1	-1	100	1	-1	100	1	-1	100	1	-1	100	1	-1	100	1	-1	99	1	-1	98	1	-1	98	1	-1	98	1	-1	97	1	-1	95	1	-1	87
PR8	A549-Rab11wt	210120_TS_02	../tomograms/PR8_Rab11wt_210120_TS_02/TS_02_rec.mod	22.17747928932672	16.397661449142575	39.64519899465665	102	False	True	101	1	-1	101	1	-1	101	1	-1	101	1	-1	101	1	-1	101	1	-1	101	1	-1	100	1	-1	99	1	-1	99	1	-1	99	1	-1	98	1	-1	96	1	-1	88
PR8	A549-Rab11wt	210120_TS_02	../tomograms/PR8_Rab11wt_210120_TS_02/TS_02_rec.mod	18.01714714606787	49.038382842429485	49.63448513803121	103	False	False	102	1	-1	102	1	-1	102	1	-1	102	1	-1	102	1	-1	102	1	-1	102	1	-1	101	1	-1	100	1	-1	100	1	-1	100	1	-1	99	1	-1	97	1	-1	89
PR8	A549-Rab11wt	210120_TS_02	../tomograms/PR8_Rab11wt_210120_TS_02/TS_02_rec.mod	23.786952168273384	74.75217378134872	62.42803120154239	104	False	False	103	1	-1	103	1	-1	103	1	-1	103	1	-1	103	1	-1	103	1	-1	103	1	-1	102	1	-1	101	1	-1	101	1	-1	101	1	-1	100	1	-1	98	1	-1	90
PR8	A549-Rab11wt	210120_TS_02	../tomograms/PR8_Rab11wt_210120_TS_02/TS_02_rec.mod	15.230025047671614	33.64493842434565	55.349614959129575	105	False	False	104	1	-1	104	1	-1	104	1	-1	104	1	-1	104	1	-1	104	1	-1	104	1	-1	103	1	-1	102	1	-1	102	1	-1	102	1	-1	101	1	-1	99	1	-1	91
PR8	A549-Rab11wt	210120_TS_02	../tomograms/PR8_Rab11wt_210120_TS_02/TS_02_rec.mod	7.929291296825915	27.15054631403132	39.45379908545923	106	False	True	105	1	-1	105	1	-1	105	1	-1	105	1	-1	105	1	-1	105	1	-1	105	1	-1	104	1	-1	53	2	-1	53	2	-1	53	2	-1	53	2	-1	53	2	-1	49
PR8	A549-Rab11wt	210120_TS_02	../tomograms/PR8_Rab11wt_210120_TS_02/TS_02_rec.mod	17.977983609957246	17.22218207465584	35.842346025561	107	False	True	106	1	-1	106	1	-1	106	1	-1	106	1	-1	106	1	-1	106	1	-1	106	1	-1	105	1	-1	103	1	-1	103	1	-1	103	1	-1	102	1	-1	100	1	-1	92
PR8	A549-Rab11wt	210120_TS_02	../tomograms/PR8_Rab11wt_210120_TS_02/TS_02_rec.mod	17.977983609957246	27.630207251974227	36.61617189173224	108	False	True	107	1	-1	107	1	-1	107	1	-1	107	1	-1	107	1	-1	107	1	-1	107	1	-1	106	1	-1	104	1	-1	104	1	-1	104	1	-1	103	1	-1	101	1	-1	93
PR8	A549-Rab11wt	210120_TS_02	../tomograms/PR8_Rab11wt_210120_TS_02/TS_02_rec.mod	14.47411593649502	58.26428505921427	49.829075011043834	109	False	False	108	1	-1	108	1	-1	108	1	-1	108	1	-1	108	1	-1	108	1	-1	108	1	-1	107	1	-1	105	1	-1	105	1	-1	105	1	-1	104	1	-1	102	1	-1	94
PR8	A549-Rab11wt	210120_TS_02	../tomograms/PR8_Rab11wt_210120_TS_02/TS_02_rec.mod	15.039479209967165	60.583350449821566	47.79783797005603	110	False	False	109	1	-1	109	1	-1	109	1	-1	109	1	-1	109	1	-1	109	1	-1	109	1	-1	108	1	-1	106	1	-1	106	1	-1	106	1	-1	105	1	-1	103	1	-1	95
PR8	A549-Rab11wt	210120_TS_02	../tomograms/PR8_Rab11wt_210120_TS_02/TS_02_rec.mod	14.084652172656092	30.724932025444737	76.25928322417673	111	False	False	110	1	-1	110	1	-1	110	1	-1	110	1	-1	110	1	-1	110	1	-1	110	1	-1	109	1	-1	107	1	-1	107	1	-1	107	1	-1	106	1	-1	104	1	0	96
PR8	A549-Rab11wt	210120_TS_02	../tomograms/PR8_Rab11wt_210120_TS_02/TS_02_rec.mod	14.084652172656092	12.92538185074021	79.3860609679017	112	False	False	111	1	-1	111	1	-1	111	1	-1	111	1	-1	111	1	-1	111	1	-1	111	1	-1	110	1	-1	108	1	-1	108	1	-1	108	1	-1	107	1	-1	105	1	1	97
PR8	A549-Rab11wt	210120_TS_02	../tomograms/PR8_Rab11wt_210120_TS_02/TS_02_rec.mod	14.29857514642091	16.560958356891184	41.17210500464515	113	False	True	112	1	-1	112	1	-1	112	1	-1	112	1	-1	112	1	-1	112	1	-1	112	1	-1	111	1	-1	109	1	-1	109	1	-1	109	1	-1	108	1	0	106	1	2	98
PR8	A549-Rab11wt	210120_TS_02	../tomograms/PR8_Rab11wt_210120_TS_02/TS_02_rec.mod	14.282947377534729	64.80513294566785	47.53433948403478	114	False	False	113	1	-1	113	1	-1	113	1	-1	113	1	-1	113	1	-1	113	1	-1	113	1	-1	112	1	-1	110	1	0	110	1	0	110	1	0	109	1	1	107	1	3	99
PR8	A549-Rab11wt	210120_TS_02	../tomograms/PR8_Rab11wt_210120_TS_02/TS_02_rec.mod	19.862172648057946	15.855523863797925	93.5148867130472	115	False	False	114	1	-1	114	1	-1	114	1	-1	114	1	-1	114	1	-1	114	1	-1	114	1	-1	113	1	-1	111	1	1	111	1	1	111	1	1	110	1	2	108	1	4	100
PR8	A549-Rab11wt	210120_TS_02	../tomograms/PR8_Rab11wt_210120_TS_02/TS_02_rec.mod	18.986440808579616	11.986542960857694	52.582605442640045	116	False	False	115	1	-1	115	1	-1	115	1	-1	115	1	-1	115	1	-1	115	1	-1	115	1	-1	114	1	0	112	1	2	112	1	2	112	1	2	111	1	3	109	1	5	101
PR8	A549-Rab11wt	210120_TS_02	../tomograms/PR8_Rab11wt_210120_TS_02/mtk/TS_02_rec_shifted.mod	4.441758806248014	48.80304065091316	91.66583515687887	1	True	False	0	1	-1	0	1	-1	0	1	-1	0	1	-1	0	1	-1	0	2	-1	0	2	-1	0	2	-1	0	2	-1	0	2	-1	0	2	-1	0	2	-1	0	2	-1	0
PR8	A549-Rab11wt	210120_TS_02	../tomograms/PR8_Rab11wt_210120_TS_02/mtk/TS_02_rec_shifted.mod	24.762307575862398	0.04956466994009253	85.57321776032224	2	True	False	1	1	-1	1	1	-1	1	1	-1	1	1	-1	1	1	-1	1	1	-1	1	1	-1	1	1	-1	1	1	-1	1	1	-1	1	1	-1	1	1	-1	1	1	-1	1
PR8	A549-Rab11wt	210120_TS_02	../tomograms/PR8_Rab11wt_210120_TS_02/mtk/TS_02_rec_shifted.mod	27.07496802524957	0.053920146151799506	26.671288835652025	3	True	True	2	1	-1	2	1	-1	2	1	-1	2	1	-1	2	1	-1	2	1	-1	2	1	-1	2	1	-1	2	1	-1	2	1	-1	2	1	-1	2	1	-1	2	1	-1	2
PR8	A549-Rab11wt	210120_TS_02	../tomograms/PR8_Rab11wt_210120_TS_02/mtk/TS_02_rec_shifted.mod	34.80475765245522	8.13337446112942	37.177028142710384	4	True	True	3	1	-1	3	1	-1	3	1	-1	3	1	-1	3	1	-1	3	1	-1	3	1	-1	3	1	-1	3	1	-1	3	1	-1	3	1	-1	3	1	-1	3	1	-1	3
PR8	A549-Rab11wt	210120_TS_02	../tomograms/PR8_Rab11wt_210120_TS_02/mtk/TS_02_rec_shifted.mod	29.402168361776692	14.43821107912312	73.1649304171836	5	True	False	4	1	-1	4	1	-1	4	1	-1	4	1	-1	4	1	-1	4	1	-1	4	1	-1	4	1	-1	4	1	-1	4	1	-1	4	1	-1	4	1	-1	4	1	-1	4
PR8	A549-Rab11wt	210120_TS_02	../tomograms/PR8_Rab11wt_210120_TS_02/mtk/TS_02_rec_shifted.mod	0.8796970360208283	10.797530854071523	42.91790493220885	6	True	True	5	1	-1	5	2	-1	5	2	-1	5	2	-1	5	2	-1	5	2	-1	5	2	-1	5	2	-1	5	2	-1	5	2	-1	5	2	-1	5	2	-1	5	2	-1	5
PR8	A549-Rab11wt	210120_TS_02	../tomograms/PR8_Rab11wt_210120_TS_02/mtk/TS_02_rec_shifted.mod	7.716119529201411	0.0357432479406585	87.51802364643983	7	True	False	6	1	-1	6	1	-1	6	1	-1	6	1	-1	6	1	-1	6	1	-1	6	1	-1	6	1	-1	6	3	0	6	3	0	6	3	0	6	3	0	6	3	0	6
PR8	A549-Rab11wt	210120_TS_02	../tomograms/PR8_Rab11wt_210120_TS_02/mtk/TS_02_rec_shifted.mod	21.251262859637592	44.374799045641005	91.91535461383222	8	True	False	7	1	-1	7	1	-1	7	1	-1	7	1	-1	7	1	-1	7	1	-1	7	1	-1	7	1	-1	7	1	-1	7	1	-1	7	1	-1	7	1	-1	7	1	-1	7
PR8	A549-Rab11wt	210120_TS_02	../tomograms/PR8_Rab11wt_210120_TS_02/mtk/TS_02_rec_shifted.mod	33.4196211428972	49.78054678867956	77.40239617526488	9	True	False	8	1	-1	8	1	-1	8	1	-1	8	1	-1	8	1	-1	8	1	-1	8	1	-1	8	1	-1	8	1	-1	8	1	-1	8	1	-1	8	1	-1	8	1	-1	8
PR8	A549-Rab11wt	210120_TS_02	../tomograms/PR8_Rab11wt_210120_TS_02/mtk/TS_02_rec_shifted.mod	68.57878263350203	28.234775653522323	30.97761498452884	10	True	True	9	1	-1	9	1	-1	9	1	-1	9	1	-1	9	1	-1	9	1	-1	9	1	-1	9	1	-1	9	1	-1	9	1	-1	9	1	-1	9	1	-1	9	1	-1	9
PR8	A549-Rab11wt	210120_TS_02	../tomograms/PR8_Rab11wt_210120_TS_02/mtk/TS_02_rec_shifted.mod	18.516582215803894	4.62041674210437	37.91194418157871	11	True	True	10	1	-1	10	1	-1	10	1	-1	10	1	-1	10	1	-1	10	1	-1	10	1	-1	10	1	-1	10	1	-1	10	1	-1	10	1	-1	10	1	-1	10	1	-1	10
PR8	A549-Rab11wt	210120_TS_02	../tomograms/PR8_Rab11wt_210120_TS_02/mtk/TS_02_rec_shifted.mod	63.37992957295546	14.294469316536432	44.51000417307073	12	True	True	11	1	-1	11	1	-1	11	1	-1	11	1	-1	11	1	-1	11	1	-1	11	1	-1	11	1	-1	11	1	-1	11	1	-1	11	1	-1	11	1	-1	11	1	-1	11
PR8	A549-Rab11wt	210120_TS_02	../tomograms/PR8_Rab11wt_210120_TS_02/mtk/TS_02_rec_shifted.mod	15.7090782189352	3.185590643598621	33.790685538025265	13	True	True	12	1	-1	12	1	-1	12	1	-1	12	1	-1	12	1	-1	12	1	-1	12	1	-1	12	1	-1	12	1	-1	12	1	-1	12	1	-1	12	1	-1	12	1	-1	12
PR8	A549-Rab11wt	210120_TS_02	../tomograms/PR8_Rab11wt_210120_TS_02/mtk/TS_02_rec_shifted.mod	1.4161153526056858	28.23785769426196	25.07195910828374	14	True	True	13	1	-1	13	1	-1	13	2	-1	13	3	0	13	3	0	13	3	0	13	3	0	13	3	0	13	3	1	13	4	1	13	4	1	13	4	1	13	4	1	13
PR8	A549-Rab11wt	210120_TS_02	../tomograms/PR8_Rab11wt_210120_TS_02/mtk/TS_02_rec_shifted.mod	92.89474049982022	126.03400073462431	39.1412490163333	15	True	True	14	1	-1	14	1	-1	14	1	-1	14	1	-1	14	1	-1	14	1	-1	14	1	-1	14	1	-1	14	1	-1	14	1	-1	14	1	-1	14	1	-1	14	1	-1	14
PR8	A549-Rab11wt	210120_TS_02	../tomograms/PR8_Rab11wt_210120_TS_02/mtk/TS_02_rec_shifted.mod	26.370265688301316	0.32512517737756275	48.968141127995054	16	True	False	15	1	-1	15	1	-1	15	1	-1	15	1	-1	15	1	-1	15	1	-1	15	1	-1	15	1	-1	15	1	-1	15	1	-1	15	1	-1	15	1	-1	15	1	-1	15
PR8	A549-Rab11wt	210120_TS_02	../tomograms/PR8_Rab11wt_210120_TS_02/mtk/TS_02_rec_shifted.mod	29.402168361776692	0.019005998484538038	59.682681587247146	17	True	False	16	1	-1	16	1	-1	16	1	-1	16	1	-1	16	1	-1	16	1	-1	16	1	-1	16	1	-1	16	1	-1	16	1	-1	16	1	-1	16	1	-1	16	1	-1	16
PR8	A549-Rab11wt	210120_TS_02	../tomograms/PR8_Rab11wt_210120_TS_02/mtk/TS_02_rec_shifted.mod	8.535351264319404	19.555504418765064	28.477376015024348	18	True	True	17	1	-1	17	1	-1	17	1	-1	17	1	-1	17	1	-1	17	1	-1	17	1	-1	17	1	-1	17	1	-1	13	4	-1	13	4	-1	13	4	-1	13	4	-1	13
PR8	A549-Rab11wt	210120_TS_02	../tomograms/PR8_Rab11wt_210120_TS_02/mtk/TS_02_rec_shifted.mod	30.62077317191057	0.7467915478086921	38.14214584393493	19	True	True	18	1	-1	18	1	-1	18	1	-1	18	1	-1	18	1	-1	18	1	-1	18	1	-1	18	1	-1	18	1	-1	17	1	-1	17	1	-1	17	1	-1	17	1	-1	17
PR8	A549-Rab11wt	210120_TS_02	../tomograms/PR8_Rab11wt_210120_TS_02/mtk/TS_02_rec_shifted.mod	25.33021512691082	59.13341429296565	inf	20	True	False	19	1	-1	19	1	-1	19	1	-1	19	1	-1	19	1	-1	19	1	-1	19	1	-1	19	1	-1	19	1	-1	18	1	-1	18	1	-1	18	1	-1	18	1	-1	18
PR8	A549-Rab11wt	210120_TS_02	../tomograms/PR8_Rab11wt_210120_TS_02/mtk/TS_02_rec_shifted.mod	31.699915756852313	28.426774864225383	19.997777282330215	21	True	True	20	1	-1	20	1	-1	20	1	-1	20	1	-1	20	1	-1	20	1	-1	20	1	-1	20	1	-1	20	1	-1	19	1	-1	19	1	-1	19	1	-1	19	1	-1	19
PR8	A549-Rab11wt	210120_TS_02	../tomograms/PR8_Rab11wt_210120_TS_02/mtk/TS_02_rec_shifted.mod	54.823892934240476	70.55678297992532	38.60713471930883	22	True	True	21	1	-1	21	1	-1	21	1	-1	21	1	-1	21	1	-1	21	1	-1	21	1	-1	21	1	-1	21	1	-1	20	1	-1	20	1	-1	20	1	-1	20	1	-1	20
PR8	A549-Rab11wt	210120_TS_02	../tomograms/PR8_Rab11wt_210120_TS_02/mtk/TS_02_rec_shifted.mod	17.804316649854776	33.781090506082556	36.968192920625235	23	True	True	22	1	-1	22	1	-1	22	1	-1	22	1	-1	22	1	-1	22	1	-1	22	1	-1	22	1	-1	22	1	-1	21	1	-1	21	1	-1	21	1	-1	21	1	-1	21
PR8	A549-Rab11wt	210120_TS_02	../tomograms/PR8_Rab11wt_210120_TS_02/mtk/TS_02_rec_shifted.mod	33.899699749911484	73.86702119068109	89.04325250507695	24	True	False	23	1	-1	23	1	-1	23	1	-1	23	1	-1	23	1	-1	23	1	-1	23	1	-1	23	1	-1	23	1	-1	22	1	-1	22	1	-1	22	1	-1	22	1	-1	22
PR8	A549-Rab11wt	210120_TS_02	../tomograms/PR8_Rab11wt_210120_TS_02/mtk/TS_02_rec_shifted.mod	43.846209917958255	30.63305587236269	inf	25	True	False	24	1	-1	24	1	-1	24	1	-1	24	1	-1	24	1	-1	24	1	-1	24	1	-1	24	1	-1	24	1	-1	23	1	-1	23	1	-1	23	1	-1	23	1	-1	23
PR8	A549-Rab11wt	210120_TS_02	../tomograms/PR8_Rab11wt_210120_TS_02/mtk/TS_02_rec_shifted.mod	21.56036034527989	1.7741679291918369	133.95334426414883	26	True	False	25	1	-1	25	1	-1	25	1	-1	25	1	-1	25	1	-1	25	1	-1	25	1	-1	25	1	-1	25	1	-1	24	1	-1	24	1	-1	24	1	-1	24	1	-1	24
PR8	A549-Rab11wt	210120_TS_02	../tomograms/PR8_Rab11wt_210120_TS_02/mtk/TS_02_rec_shifted.mod	21.014220599505986	144.3421755155868	81.12273900134012	27	True	False	26	1	-1	26	1	-1	26	1	-1	26	1	-1	26	1	-1	26	1	-1	26	1	-1	26	1	-1	26	1	-1	25	1	-1	25	1	-1	25	1	-1	25	1	-1	25
PR8	A549-Rab11wt	210120_TS_02	../tomograms/PR8_Rab11wt_210120_TS_02/mtk/TS_02_rec_shifted.mod	1.4161153526056858	18.136011489769686	30.443726582952404	28	True	True	27	1	-1	27	1	-1	13	2	-1	13	3	-1	13	3	-1	13	3	-1	13	3	-1	13	3	-1	13	3	-1	13	4	-1	13	4	-1	13	4	-1	13	4	-1	13
PR8	A549-Rab11wt	210120_TS_02	../tomograms/PR8_Rab11wt_210120_TS_02/mtk/TS_02_rec_shifted.mod	46.06232258326665	165.46059690965458	49.61230805949826	29	True	False	28	1	-1	28	1	-1	27	1	-1	27	1	-1	27	1	-1	27	1	-1	27	1	-1	27	1	-1	27	1	-1	26	1	-1	26	1	-1	26	1	-1	26	1	-1	26
PR8	A549-Rab11wt	210120_TS_02	../tomograms/PR8_Rab11wt_210120_TS_02/mtk/TS_02_rec_shifted.mod	5.590475934477375	50.54606473149098	29.784923339479548	30	True	True	29	1	-1	29	1	-1	28	1	-1	28	1	-1	28	1	-1	28	1	-1	28	2	-1	28	2	-1	28	2	-1	27	2	-1	27	2	-1	27	2	-1	27	2	-1	27
PR8	A549-Rab11wt	210120_TS_02	../tomograms/PR8_Rab11wt_210120_TS_02/mtk/TS_02_rec_shifted.mod	18.710747661484707	26.340601661523685	40.950621785716706	31	True	True	30	1	-1	30	1	-1	29	1	-1	29	1	-1	29	1	-1	29	1	-1	29	1	-1	29	1	-1	29	1	-1	28	1	-1	28	1	-1	28	1	-1	28	1	-1	28
PR8	A549-Rab11wt	210120_TS_02	../tomograms/PR8_Rab11wt_210120_TS_02/mtk/TS_02_rec_shifted.mod	1.7600213726378946	0.09462962486644957	89.10826818892329	32	True	False	31	1	-1	31	1	-1	30	2	-1	30	2	-1	30	2	-1	30	2	-1	30	2	-1	30	2	-1	6	3	-1	6	3	-1	6	3	-1	6	3	-1	6	3	-1	6
PR8	A549-Rab11wt	210120_TS_02	../tomograms/PR8_Rab11wt_210120_TS_02/mtk/TS_02_rec_shifted.mod	18.516582215803894	15.269493057875183	31.0243330403308	33	True	True	32	1	-1	32	1	-1	31	1	-1	31	1	-1	31	1	-1	31	1	-1	31	1	-1	31	1	-1	30	1	-1	29	1	-1	29	1	-1	29	1	-1	29	1	-1	29
PR8	A549-Rab11wt	210120_TS_02	../tomograms/PR8_Rab11wt_210120_TS_02/mtk/TS_02_rec_shifted.mod	14.311209902426576	0.22613151903932072	51.47995269380137	34	True	False	33	1	-1	33	1	-1	32	1	-1	32	1	-1	32	1	-1	32	1	-1	32	1	-1	32	1	-1	31	1	-1	30	1	-1	30	1	-1	30	1	-1	30	1	-1	30
PR8	A549-Rab11wt	210120_TS_02	../tomograms/PR8_Rab11wt_210120_TS_02/mtk/TS_02_rec_shifted.mod	12.164961832777557	12.09921166673054	15.972428084322912	35	True	True	34	1	-1	34	1	-1	33	1	-1	33	1	-1	33	1	-1	33	1	-1	33	1	-1	33	1	-1	32	1	-1	31	1	-1	31	1	-1	31	1	-1	31	1	-1	5
PR8	A549-Rab11wt	210120_TS_02	../tomograms/PR8_Rab11wt_210120_TS_02/mtk/TS_02_rec_shifted.mod	20.61516185791465	38.08244709521295	39.65504573680897	36	True	True	35	1	-1	35	1	-1	34	1	-1	34	1	-1	34	1	-1	34	1	-1	34	1	-1	34	1	-1	33	1	-1	32	1	-1	32	1	-1	32	1	-1	32	1	-1	31
PR8	A549-Rab11wt	210120_TS_02	../tomograms/PR8_Rab11wt_210120_TS_02/mtk/TS_02_rec_shifted.mod	81.8259584288225	92.16083958846123	82.00694775677279	37	True	False	36	1	-1	36	1	-1	35	1	-1	35	1	-1	35	1	-1	35	1	-1	35	1	-1	35	1	-1	34	1	-1	33	1	-1	33	1	-1	33	1	-1	33	1	-1	32
PR8	A549-Rab11wt	210120_TS_02	../tomograms/PR8_Rab11wt_210120_TS_02/mtk/TS_02_rec_shifted.mod	14.311209902426576	0.2781573257051583	51.63492298766664	38	True	False	37	1	-1	37	1	-1	36	1	-1	36	1	-1	36	1	-1	36	1	-1	36	1	-1	36	1	-1	35	1	-1	34	1	-1	34	1	-1	34	1	-1	34	1	-1	33
PR8	A549-Rab11wt	210120_TS_02	../tomograms/PR8_Rab11wt_210120_TS_02/mtk/TS_02_rec_shifted.mod	24.762307575862398	19.203289432574103	92.04010890100241	39	True	False	38	1	-1	38	1	-1	37	1	-1	37	1	-1	37	1	-1	37	1	-1	37	1	-1	37	1	-1	36	1	-1	35	1	-1	35	1	-1	35	1	-1	35	1	-1	34
PR8	A549-Rab11wt	210120_TS_02	../tomograms/PR8_Rab11wt_210120_TS_02/mtk/TS_02_rec_shifted.mod	8.323124423619841	45.56560184830816	83.07960118890664	40	True	False	39	1	-1	39	1	-1	38	1	-1	38	1	-1	38	1	-1	38	1	-1	38	1	-1	38	1	-1	37	1	-1	36	2	-1	36	2	-1	36	2	-1	36	2	-1	35
PR8	A549-Rab11wt	210120_TS_02	../tomograms/PR8_Rab11wt_210120_TS_02/mtk/TS_02_rec_shifted.mod	27.692411831503236	6.703552814848142	32.815953689844825	41	True	True	40	1	-1	40	1	-1	39	1	-1	39	1	-1	39	1	-1	39	1	-1	39	1	-1	39	1	-1	38	1	-1	37	1	-1	37	1	-1	37	1	-1	37	1	-1	36
PR8	A549-Rab11wt	210120_TS_02	../tomograms/PR8_Rab11wt_210120_TS_02/mtk/TS_02_rec_shifted.mod	10.41806589374873	7.294151761675015	67.97933437126747	42	True	False	41	1	-1	41	1	-1	40	1	-1	40	1	-1	40	1	-1	40	1	-1	40	1	-1	40	1	-1	39	1	-1	38	1	-1	38	1	-1	38	2	-1	38	2	-1	37
PR8	A549-Rab11wt	210120_TS_02	../tomograms/PR8_Rab11wt_210120_TS_02/mtk/TS_02_rec_shifted.mod	29.324960740792836	80.31530450950146	91.83019827172447	43	True	False	42	1	-1	42	1	-1	41	1	-1	41	1	-1	41	1	-1	41	1	-1	41	1	-1	41	1	-1	40	1	-1	39	1	-1	39	1	-1	39	1	-1	39	1	-1	38
PR8	A549-Rab11wt	210120_TS_02	../tomograms/PR8_Rab11wt_210120_TS_02/mtk/TS_02_rec_shifted.mod	33.4196211428972	20.286964116487354	84.55525182428691	44	True	False	43	1	-1	43	1	-1	42	1	-1	42	1	-1	42	1	-1	42	1	-1	42	1	-1	42	1	-1	41	1	-1	40	1	-1	40	1	-1	40	1	-1	40	1	-1	39
PR8	A549-Rab11wt	210120_TS_02	../tomograms/PR8_Rab11wt_210120_TS_02/mtk/TS_02_rec_shifted.mod	42.65910587714756	136.5914337505057	34.59181748231289	45	True	True	44	1	-1	44	1	-1	43	1	-1	43	1	-1	43	1	-1	43	1	-1	43	1	-1	43	1	-1	42	1	-1	41	1	-1	41	1	-1	41	1	-1	41	1	-1	40
PR8	A549-Rab11wt	210120_TS_02	../tomograms/PR8_Rab11wt_210120_TS_02/mtk/TS_02_rec_shifted.mod	36.184440705375955	43.3465849960203	69.09462345990724	46	True	False	45	1	-1	45	1	-1	44	1	-1	44	1	-1	44	1	-1	44	1	-1	44	1	-1	44	1	-1	43	1	-1	42	1	-1	42	1	-1	42	1	-1	42	1	-1	41
PR8	A549-Rab11wt	210120_TS_02	../tomograms/PR8_Rab11wt_210120_TS_02/mtk/TS_02_rec_shifted.mod	81.64679245734033	108.05752903233274	39.00776979285558	47	True	True	46	1	-1	46	1	-1	45	1	-1	45	1	-1	45	1	-1	45	1	-1	45	1	-1	45	1	-1	44	1	-1	43	1	-1	43	1	-1	43	1	-1	43	1	-1	42
PR8	A549-Rab11wt	210120_TS_02	../tomograms/PR8_Rab11wt_210120_TS_02/mtk/TS_02_rec_shifted.mod	21.747453959982295	74.09026997345977	31.80781323268113	48	True	True	47	1	-1	47	1	-1	46	1	-1	46	1	-1	46	1	-1	46	1	-1	46	1	-1	46	1	-1	45	1	-1	44	1	-1	44	1	-1	44	1	-1	44	1	-1	43
PR8	A549-Rab11wt	210120_TS_02	../tomograms/PR8_Rab11wt_210120_TS_02/mtk/TS_02_rec_shifted.mod	26.674160151200216	0.4051338674460395	55.72017460260124	49	True	False	48	1	-1	48	1	-1	47	1	-1	47	1	-1	47	1	-1	47	1	-1	47	1	-1	47	1	-1	46	1	-1	45	1	-1	45	1	-1	45	1	-1	45	1	-1	44
PR8	A549-Rab11wt	210120_TS_02	../tomograms/PR8_Rab11wt_210120_TS_02/mtk/TS_02_rec_shifted.mod	1.7600213726378946	11.077418651717906	88.00916764766734	50	True	False	49	1	-1	49	1	-1	30	2	-1	30	2	-1	30	2	-1	30	2	-1	30	2	-1	30	2	-1	6	3	-1	6	3	-1	6	3	-1	6	3	-1	6	3	-1	6
PR8	A549-Rab11wt	210120_TS_02	../tomograms/PR8_Rab11wt_210120_TS_02/mtk/TS_02_rec_shifted.mod	13.042569747318074	9.352527980643107	91.77817074929862	51	True	False	50	1	-1	50	1	-1	48	1	-1	48	1	-1	48	1	-1	48	1	-1	48	1	-1	48	1	-1	47	1	-1	46	1	-1	46	1	-1	46	1	-1	46	1	-1	45
PR8	A549-Rab11wt	210120_TS_02	../tomograms/PR8_Rab11wt_210120_TS_02/mtk/TS_02_rec_shifted.mod	43.104476674689515	56.70517943470225	37.46509054302795	52	True	True	51	1	-1	51	1	-1	49	1	-1	49	1	-1	49	1	-1	49	1	-1	49	1	-1	49	1	-1	48	1	-1	47	1	-1	47	1	-1	47	1	-1	47	1	-1	46
PR8	A549-Rab11wt	210120_TS_02	../tomograms/PR8_Rab11wt_210120_TS_02/mtk/TS_02_rec_shifted.mod	29.64542981179436	21.229842648947578	15.000391307401577	53	True	True	52	1	-1	52	1	-1	50	1	-1	50	1	-1	50	1	-1	50	1	-1	50	1	-1	50	1	-1	49	1	-1	48	1	-1	48	1	-1	48	1	-1	48	1	-1	47
PR8	A549-Rab11wt	210120_TS_02	../tomograms/PR8_Rab11wt_210120_TS_02/mtk/TS_02_rec_shifted.mod	16.22318741758995	34.398420288702745	48.735747580025055	54	True	False	53	1	-1	53	1	-1	51	1	-1	51	1	-1	51	1	-1	51	1	-1	51	1	-1	51	1	-1	50	1	-1	49	1	-1	49	1	-1	49	1	-1	49	1	-1	48
PR8	A549-Rab11wt	210120_TS_02	../tomograms/PR8_Rab11wt_210120_TS_02/mtk/TS_02_rec_shifted.mod	21.251262859637592	45.7559385698108	64.37992096206884	55	True	False	54	1	-1	54	1	-1	52	1	-1	52	1	-1	52	1	-1	52	1	-1	52	1	-1	52	1	-1	51	1	-1	50	1	-1	50	1	-1	50	1	-1	50	1	-1	49
PR8	A549-Rab11wt	210120_TS_02	../tomograms/PR8_Rab11wt_210120_TS_02/mtk/TS_02_rec_shifted.mod	47.98119119988546	105.95994636639043	74.73635274194359	56	True	False	55	1	-1	55	1	-1	53	1	-1	53	1	-1	53	1	-1	53	1	-1	53	1	-1	53	1	-1	52	1	-1	51	1	-1	51	1	-1	51	1	-1	51	1	-1	50
PR8	A549-Rab11wt	210120_TS_02	../tomograms/PR8_Rab11wt_210120_TS_02/mtk/TS_02_rec_shifted.mod	25.33021512691082	95.42076517837174	inf	57	True	False	56	1	-1	56	1	-1	54	1	-1	54	1	-1	54	1	-1	54	1	-1	54	1	-1	54	1	-1	53	1	-1	52	1	-1	52	1	-1	52	1	-1	52	1	-1	51
PR8	A549-Rab11wt	210120_TS_02	../tomograms/PR8_Rab11wt_210120_TS_02/mtk/TS_02_rec_shifted.mod	27.077446118299367	0.07389017101049815	38.70290252487754	58	True	True	57	1	-1	57	1	-1	55	1	-1	55	1	-1	55	1	-1	55	1	-1	55	1	-1	55	1	-1	54	1	-1	53	1	-1	53	1	-1	53	1	-1	53	1	-1	52
PR8	A549-Rab11wt	210120_TS_02	../tomograms/PR8_Rab11wt_210120_TS_02/mtk/TS_02_rec_shifted.mod	36.184440705375955	50.15523349131683	68.55424009933441	59	True	False	58	1	-1	58	1	-1	56	1	-1	56	1	-1	56	1	-1	56	1	-1	56	1	-1	56	1	-1	55	1	-1	54	1	-1	54	1	-1	54	1	-1	54	1	-1	53
PR8	A549-Rab11wt	210120_TS_02	../tomograms/PR8_Rab11wt_210120_TS_02/mtk/TS_02_rec_shifted.mod	51.550763277021346	129.3314091473653	inf	60	True	False	59	1	-1	59	1	-1	57	1	-1	57	1	-1	57	1	-1	57	1	-1	57	1	-1	57	1	-1	56	1	-1	55	1	-1	55	1	-1	55	1	-1	55	1	-1	54
PR8	A549-Rab11wt	210120_TS_02	../tomograms/PR8_Rab11wt_210120_TS_02/mtk/TS_02_rec_shifted.mod	10.634695953928796	35.36216638145007	37.07893771806323	61	True	True	60	1	-1	60	1	-1	58	1	-1	58	1	-1	58	1	-1	58	1	-1	58	1	-1	58	1	-1	57	1	-1	56	1	-1	56	1	-1	56	2	-1	56	2	-1	55
PR8	A549-Rab11wt	210120_TS_02	../tomograms/PR8_Rab11wt_210120_TS_02/mtk/TS_02_rec_shifted.mod	29.30421206087605	193.53864792364493	49.61230805949826	62	True	False	61	1	-1	61	1	-1	59	1	-1	59	1	-1	59	1	-1	59	1	-1	59	1	-1	59	1	-1	58	1	-1	57	1	-1	57	1	-1	57	1	-1	57	1	-1	56
PR8	A549-Rab11wt	210120_TS_02	../tomograms/PR8_Rab11wt_210120_TS_02/mtk/TS_02_rec_shifted.mod	14.875416220871921	209.04169265311043	38.91829330968006	63	True	True	62	1	-1	62	1	-1	60	1	-1	60	1	-1	60	1	-1	60	1	-1	60	1	-1	60	1	-1	59	1	-1	58	1	-1	58	1	-1	58	1	-1	58	1	-1	57
PR8	A549-Rab11wt	210120_TS_02	../tomograms/PR8_Rab11wt_210120_TS_02/mtk/TS_02_rec_shifted.mod	18.215485790312762	0.4414165189516942	38.74218580518928	64	True	True	63	1	-1	63	1	-1	61	1	-1	61	1	-1	61	1	-1	61	1	-1	61	1	-1	61	1	-1	60	1	-1	59	1	-1	59	1	-1	59	1	-1	59	1	-1	58
PR8	A549-Rab11wt	210120_TS_02	../tomograms/PR8_Rab11wt_210120_TS_02/mtk/TS_02_rec_shifted.mod	8.323124423619841	76.18923695178654	81.30306628860107	65	True	False	64	1	-1	64	1	-1	62	1	-1	62	1	-1	62	1	-1	62	1	-1	62	1	-1	62	1	-1	61	1	-1	36	2	-1	36	2	-1	36	2	-1	36	2	-1	35
PR8	A549-Rab11wt	210120_TS_02	../tomograms/PR8_Rab11wt_210120_TS_02/mtk/TS_02_rec_shifted.mod	10.41806589374873	43.35349484955859	67.52517760440108	66	True	False	65	1	-1	65	1	-1	63	1	-1	63	1	-1	63	1	-1	63	1	-1	63	1	-1	63	1	-1	62	1	-1	60	1	-1	60	1	-1	38	2	-1	38	2	-1	37
PR8	A549-Rab11wt	210120_TS_02	../tomograms/PR8_Rab11wt_210120_TS_02/mtk/TS_02_rec_shifted.mod	38.133089560668964	39.589063402121795	57.48772838024434	67	True	False	66	1	-1	66	1	-1	64	1	-1	64	1	-1	64	1	-1	64	1	-1	64	1	-1	64	1	-1	63	1	-1	61	1	-1	61	1	-1	60	1	-1	60	1	-1	59
PR8	A549-Rab11wt	210120_TS_02	../tomograms/PR8_Rab11wt_210120_TS_02/mtk/TS_02_rec_shifted.mod	38.62096273600391	0.006113024346941152	56.6737039082871	68	True	False	67	1	-1	67	1	-1	65	1	-1	65	1	-1	65	1	-1	65	1	-1	65	1	-1	65	1	-1	64	1	-1	62	1	-1	62	1	-1	61	1	-1	61	1	-1	60
PR8	A549-Rab11wt	210120_TS_02	../tomograms/PR8_Rab11wt_210120_TS_02/mtk/TS_02_rec_shifted.mod	25.6463306465715	134.91397848681473	42.421348387477245	69	True	True	68	1	-1	68	1	-1	66	1	-1	66	1	-1	66	1	-1	66	1	-1	66	1	-1	66	1	-1	65	1	-1	63	1	-1	63	1	-1	62	1	-1	62	1	-1	61
PR8	A549-Rab11wt	210120_TS_02	../tomograms/PR8_Rab11wt_210120_TS_02/mtk/TS_02_rec_shifted.mod	36.67941217392812	1.6580623926220994	31.919098230801023	70	True	True	69	1	-1	69	1	-1	67	1	-1	67	1	-1	67	1	-1	67	1	-1	67	1	-1	67	1	-1	66	1	-1	64	1	-1	64	1	-1	63	1	-1	63	1	-1	62
PR8	A549-Rab11wt	210120_TS_02	../tomograms/PR8_Rab11wt_210120_TS_02/mtk/TS_02_rec_shifted.mod	21.014220599505986	157.86410920688053	84.38456796849535	71	True	False	70	1	-1	70	1	-1	68	1	-1	68	1	-1	68	1	-1	68	1	-1	68	1	-1	68	1	-1	67	1	-1	65	1	-1	65	1	-1	64	1	-1	64	1	-1	63
PR8	A549-Rab11wt	210120_TS_02	../tomograms/PR8_Rab11wt_210120_TS_02/mtk/TS_02_rec_shifted.mod	34.04347322170049	150.1893006222731	77.1537000411559	72	True	False	71	1	-1	71	1	-1	69	1	-1	69	1	-1	69	1	-1	69	1	-1	69	1	-1	69	1	-1	68	1	-1	66	1	-1	66	1	-1	65	1	-1	65	1	-1	64
PR8	A549-Rab11wt	210120_TS_02	../tomograms/PR8_Rab11wt_210120_TS_02/mtk/TS_02_rec_shifted.mod	3.9741156577689707	0.32806979875630826	26.906149145966992	73	True	True	72	1	-1	72	1	-1	70	1	-1	70	1	-1	70	2	-1	70	2	-1	70	2	-1	70	2	-1	69	2	-1	67	2	-1	67	2	-1	66	2	-1	66	2	-1	65
PR8	A549-Rab11wt	210120_TS_02	../tomograms/PR8_Rab11wt_210120_TS_02/mtk/TS_02_rec_shifted.mod	51.836644073555775	73.42872871592562	34.32848097236987	74	True	True	73	1	-1	73	1	-1	71	1	-1	71	1	-1	71	1	-1	71	1	-1	71	1	-1	71	1	-1	70	1	-1	68	1	-1	68	1	-1	67	1	-1	67	1	-1	66
PR8	A549-Rab11wt	210120_TS_02	../tomograms/PR8_Rab11wt_210120_TS_02/mtk/TS_02_rec_shifted.mod	27.966053100485023	52.74042460801908	52.662985287950036	75	True	False	74	1	-1	74	1	-1	72	1	-1	72	1	-1	72	1	-1	72	1	-1	72	1	-1	72	1	-1	71	1	-1	69	1	-1	69	1	-1	68	1	-1	68	1	-1	67
PR8	A549-Rab11wt	210120_TS_02	../tomograms/PR8_Rab11wt_210120_TS_02/mtk/TS_02_rec_shifted.mod	16.22318741758995	29.85058075317419	51.423422781329094	76	True	False	75	1	-1	75	1	-1	73	1	-1	73	1	-1	73	1	-1	73	1	-1	73	1	-1	73	1	-1	72	1	-1	70	1	-1	70	1	-1	69	1	-1	69	1	-1	68
PR8	A549-Rab11wt	210120_TS_02	../tomograms/PR8_Rab11wt_210120_TS_02/mtk/TS_02_rec_shifted.mod	49.54838410894432	0.025081371048744874	46.449580637243365	77	True	False	76	1	-1	76	1	-1	74	1	-1	74	1	-1	74	1	-1	74	1	-1	74	1	-1	74	1	-1	73	1	-1	71	1	-1	71	1	-1	70	1	-1	70	1	-1	69
PR8	A549-Rab11wt	210120_TS_02	../tomograms/PR8_Rab11wt_210120_TS_02/mtk/TS_02_rec_shifted.mod	14.066419240295225	15.334809646102398	37.03476134465445	78	True	True	77	1	-1	77	1	-1	75	1	-1	75	1	-1	75	1	-1	75	1	-1	75	1	-1	75	1	-1	74	1	-1	72	1	-1	72	1	-1	71	1	-1	71	1	-1	70
PR8	A549-Rab11wt	210120_TS_02	../tomograms/PR8_Rab11wt_210120_TS_02/mtk/TS_02_rec_shifted.mod	2.3606469321810724	31.23624546751683	27.876532239052246	79	True	True	78	1	-1	78	1	-1	76	1	-1	13	3	-1	13	3	-1	13	3	-1	13	3	-1	13	3	-1	13	3	-1	13	4	-1	13	4	-1	13	4	-1	13	4	-1	13
PR8	A549-Rab11wt	210120_TS_02	../tomograms/PR8_Rab11wt_210120_TS_02/mtk/TS_02_rec_shifted.mod	26.370265688301316	3.968351736833259	62.56868062981409	80	True	False	79	1	-1	79	1	-1	77	1	-1	76	1	-1	76	1	-1	76	1	-1	76	1	-1	76	1	-1	75	1	-1	73	1	-1	73	1	-1	72	1	-1	72	1	-1	71
PR8	A549-Rab11wt	210120_TS_02	../tomograms/PR8_Rab11wt_210120_TS_02/mtk/TS_02_rec_shifted.mod	16.19933792259746	230.60877272134198	39.55696623273003	81	True	True	80	1	-1	80	1	-1	78	1	-1	77	1	-1	77	1	-1	77	1	-1	77	1	-1	77	1	-1	76	1	-1	74	1	-1	74	1	-1	73	1	-1	73	1	-1	72
PR8	A549-Rab11wt	210120_TS_02	../tomograms/PR8_Rab11wt_210120_TS_02/mtk/TS_02_rec_shifted.mod	41.66308680205039	0.37718049547026494	27.686639494802257	82	True	True	81	1	-1	81	1	-1	79	1	-1	78	1	-1	78	1	-1	78	1	-1	78	1	-1	78	1	-1	77	1	-1	75	1	-1	75	1	-1	74	1	-1	74	1	-1	73
PR8	A549-Rab11wt	210120_TS_02	../tomograms/PR8_Rab11wt_210120_TS_02/mtk/TS_02_rec_shifted.mod	15.7090782189352	62.027491950171566	31.506494132681713	83	True	True	82	1	-1	82	1	-1	80	1	-1	79	1	-1	79	1	-1	79	1	-1	79	1	-1	79	1	-1	78	1	-1	76	1	-1	76	1	-1	75	1	-1	75	1	-1	74
PR8	A549-Rab11wt	210120_TS_02	../tomograms/PR8_Rab11wt_210120_TS_02/mtk/TS_02_rec_shifted.mod	38.133089560668964	77.03581011498343	56.938869884358134	84	True	False	83	1	-1	83	1	-1	81	1	-1	80	1	-1	80	1	-1	80	1	-1	80	1	-1	80	1	-1	79	1	-1	77	1	-1	77	1	-1	76	1	-1	76	1	-1	75
PR8	A549-Rab11wt	210120_TS_02	../tomograms/PR8_Rab11wt_210120_TS_02/mtk/TS_02_rec_shifted.mod	18.710747661484707	2.146201857045789	37.39881123910092	85	True	True	84	1	-1	84	1	-1	82	1	-1	81	1	-1	81	1	-1	81	1	-1	81	1	-1	81	1	-1	80	1	-1	78	1	-1	78	1	-1	77	1	-1	77	1	-1	76
PR8	A549-Rab11wt	210120_TS_02	../tomograms/PR8_Rab11wt_210120_TS_02/mtk/TS_02_rec_shifted.mod	38.03190346398227	69.40278334576134	67.42854321002282	86	True	False	85	1	-1	85	1	-1	83	1	-1	82	1	-1	82	1	-1	82	1	-1	82	1	-1	82	1	-1	81	1	-1	79	1	-1	79	1	-1	78	1	-1	78	1	-1	77
PR8	A549-Rab11wt	210120_TS_02	../tomograms/PR8_Rab11wt_210120_TS_02/mtk/TS_02_rec_shifted.mod	27.077446118299367	51.18538466164194	34.32756857553899	87	True	True	86	1	-1	86	1	-1	84	1	-1	83	1	-1	83	1	-1	83	1	-1	83	1	-1	83	1	-1	82	1	-1	80	1	-1	80	1	-1	79	1	-1	79	1	-1	78
PR8	A549-Rab11wt	210120_TS_02	../tomograms/PR8_Rab11wt_210120_TS_02/mtk/TS_02_rec_shifted.mod	33.899699749911484	30.46365363729324	83.85822662792678	88	True	False	87	1	-1	87	1	-1	85	1	-1	84	1	-1	84	1	-1	84	1	-1	84	1	-1	84	1	-1	83	1	-1	81	1	-1	81	1	-1	80	1	-1	80	1	-1	79
PR8	A549-Rab11wt	210120_TS_02	../tomograms/PR8_Rab11wt_210120_TS_02/mtk/TS_02_rec_shifted.mod	0.8796970360208283	24.721782628307587	26.9648544650954	89	True	True	88	1	-1	5	2	-1	5	2	-1	5	2	-1	5	2	-1	5	2	-1	5	2	-1	5	2	-1	5	2	-1	5	2	-1	5	2	-1	5	2	-1	5	2	-1	5
PR8	A549-Rab11wt	210120_TS_02	../tomograms/PR8_Rab11wt_210120_TS_02/mtk/TS_02_rec_shifted.mod	49.54838410894432	56.07235554856697	40.79503552860479	90	True	True	89	1	-1	88	1	-1	86	1	-1	85	1	-1	85	1	-1	85	1	-1	85	1	-1	85	1	-1	84	1	-1	82	1	-1	82	1	-1	81	1	-1	81	1	-1	80
PR8	A549-Rab11wt	210120_TS_02	../tomograms/PR8_Rab11wt_210120_TS_02/mtk/TS_02_rec_shifted.mod	4.441758806248014	14.898148977304654	92.04484075053412	91	True	False	90	1	-1	89	1	-1	87	1	-1	86	1	-1	86	1	-1	0	2	-1	0	2	-1	0	2	-1	0	2	-1	0	2	-1	0	2	-1	0	2	-1	0	2	-1	0
PR8	A549-Rab11wt	210120_TS_02	../tomograms/PR8_Rab11wt_210120_TS_02/mtk/TS_02_rec_shifted.mod	19.260408150920796	131.24186784360833	40.88243260535312	92	True	True	91	1	-1	90	1	-1	88	1	-1	87	1	-1	87	1	-1	86	1	-1	86	1	-1	86	1	-1	85	1	-1	83	1	-1	83	1	-1	82	1	-1	82	1	-1	81
PR8	A549-Rab11wt	210120_TS_02	../tomograms/PR8_Rab11wt_210120_TS_02/mtk/TS_02_rec_shifted.mod	14.875416220871921	226.63091030533033	44.194114433356894	93	True	True	92	1	-1	91	1	-1	89	1	-1	88	1	-1	88	1	-1	87	1	-1	87	1	-1	87	1	-1	86	1	-1	84	1	-1	84	1	-1	83	1	-1	83	1	-1	82
PR8	A549-Rab11wt	210120_TS_02	../tomograms/PR8_Rab11wt_210120_TS_02/mtk/TS_02_rec_shifted.mod	13.274875607562308	57.48278654576008	34.2844825680093	94	True	True	93	1	-1	92	1	-1	90	1	-1	89	1	-1	89	1	-1	88	1	-1	88	1	-1	88	1	-1	87	1	-1	85	1	-1	85	1	-1	84	1	-1	84	1	-1	83
PR8	A549-Rab11wt	210120_TS_02	../tomograms/PR8_Rab11wt_210120_TS_02/mtk/TS_02_rec_shifted.mod	13.274875607562308	38.439114271664586	35.55905254751695	95	True	True	94	1	-1	93	1	-1	91	1	-1	90	1	-1	90	1	-1	89	1	-1	89	1	-1	89	1	-1	88	1	-1	86	1	-1	86	1	-1	85	1	-1	85	1	-1	84
PR8	A549-Rab11wt	210120_TS_02	../tomograms/PR8_Rab11wt_210120_TS_02/mtk/TS_02_rec_shifted.mod	29.30421206087605	209.57240792857348	inf	96	True	False	95	1	-1	94	1	-1	92	1	-1	91	1	-1	91	1	-1	90	1	-1	90	1	-1	90	1	-1	89	1	-1	87	1	-1	87	1	-1	86	1	-1	86	1	-1	85
PR8	A549-Rab11wt	210120_TS_02	../tomograms/PR8_Rab11wt_210120_TS_02/mtk/TS_02_rec_shifted.mod	25.279320163731555	0.3877815506358693	60.52333565658684	97	True	False	96	1	-1	95	1	-1	93	1	-1	92	1	-1	92	1	-1	91	1	-1	91	1	-1	91	1	-1	90	1	-1	88	1	-1	88	1	-1	87	1	-1	87	1	-1	86
PR8	A549-Rab11wt	210120_TS_02	../tomograms/PR8_Rab11wt_210120_TS_02/mtk/TS_02_rec_shifted.mod	44.04345612068147	115.86163481649335	50.380937132618406	98	True	False	97	1	-1	96	1	-1	94	1	-1	93	1	-1	93	1	-1	92	1	-1	92	1	-1	92	1	-1	91	1	-1	89	1	-1	89	1	-1	88	1	-1	88	1	-1	87
PR8	A549-Rab11wt	210120_TS_02	../tomograms/PR8_Rab11wt_210120_TS_02/mtk/TS_02_rec_shifted.mod	3.9741156577689707	10.339931978226188	27.432520545013897	99	True	True	98	1	-1	97	1	-1	95	1	-1	94	1	-1	70	2	-1	70	2	-1	70	2	-1	70	2	-1	69	2	-1	67	2	-1	67	2	-1	66	2	-1	66	2	-1	65
PR8	A549-Rab11wt	210120_TS_02	../tomograms/PR8_Rab11wt_210120_TS_02/mtk/TS_02_rec_shifted.mod	10.634695953928796	20.39896937459256	33.78746390722621	100	True	True	99	1	-1	98	1	-1	96	1	-1	95	1	-1	94	1	-1	93	1	-1	93	1	-1	93	1	-1	92	1	-1	90	1	-1	90	1	-1	56	2	-1	56	2	-1	55
PR8	A549-Rab11wt	210120_TS_02	../tomograms/PR8_Rab11wt_210120_TS_02/mtk/TS_02_rec_shifted.mod	10.029591549254908	116.02799712966261	49.61230805949826	101	True	False	100	1	-1	99	1	-1	97	1	-1	96	1	-1	95	1	-1	94	1	-1	94	1	-1	94	1	-1	93	1	-1	91	1	-1	91	1	-1	89	2	-1	89	2	-1	88
PR8	A549-Rab11wt	210120_TS_02	../tomograms/PR8_Rab11wt_210120_TS_02/mtk/TS_02_rec_shifted.mod	8.273230330224935	14.409831328141147	30.383205667495083	102	True	True	101	1	-1	100	1	-1	98	1	-1	97	1	-1	96	1	-1	95	1	-1	95	1	-1	95	1	-1	94	1	-1	92	2	-1	92	2	-1	90	2	-1	90	2	-1	89
PR8	A549-Rab11wt	210120_TS_02	../tomograms/PR8_Rab11wt_210120_TS_02/mtk/TS_02_rec_shifted.mod	21.56036034527989	0.2204674073773459	inf	103	True	False	102	1	-1	101	1	-1	99	1	-1	98	1	-1	97	1	-1	96	1	-1	96	1	-1	96	1	-1	95	1	-1	93	1	-1	93	1	-1	91	1	5	91	1	5	90
PR8	A549-Rab11wt	210120_TS_02	../tomograms/PR8_Rab11wt_210120_TS_02/mtk/TS_02_rec_shifted.mod	8.273230330224935	0.07892227579238	28.20289339847307	104	True	True	103	1	-1	102	1	-1	100	1	-1	99	1	-1	98	1	-1	97	1	-1	97	1	-1	97	1	-1	96	1	-1	92	2	-1	92	2	-1	90	2	4	90	2	4	89
PR8	A549-Rab11wt	210120_TS_02	../tomograms/PR8_Rab11wt_210120_TS_02/mtk/TS_02_rec_shifted.mod	59.92445831464958	0.017648739169286158	41.81553345866846	105	True	True	104	1	-1	103	1	-1	101	1	-1	100	1	-1	99	1	-1	98	1	-1	98	1	-1	98	1	-1	97	1	-1	94	1	-1	94	1	-1	92	1	6	92	1	6	91
PR8	A549-Rab11wt	210120_TS_02	../tomograms/PR8_Rab11wt_210120_TS_02/mtk/TS_02_rec_shifted.mod	46.339173321537174	29.83802488303213	70.18795442254152	106	True	False	105	1	-1	104	1	-1	102	1	-1	101	1	-1	100	1	-1	99	1	-1	99	1	-1	99	1	-1	98	1	-1	95	1	3	95	1	3	93	1	7	93	1	7	92
PR8	A549-Rab11wt	210120_TS_02	../tomograms/PR8_Rab11wt_210120_TS_02/mtk/TS_02_rec_shifted.mod	57.424224677954875	103.96755606923172	77.01897869166868	107	True	False	106	1	-1	105	1	-1	103	1	-1	102	1	-1	101	1	-1	100	1	-1	100	1	-1	100	1	-1	99	1	-1	96	1	4	96	1	4	94	1	8	94	1	8	93
PR8	A549-Rab11wt	210120_TS_02	../tomograms/PR8_Rab11wt_210120_TS_02/mtk/TS_02_rec_shifted.mod	35.765180877209794	3.4175872512648593	88.54608947442219	108	True	False	107	1	-1	106	1	-1	104	1	-1	103	1	-1	102	1	-1	101	1	-1	101	1	-1	101	1	-1	100	1	-1	97	1	5	97	1	5	95	1	9	95	1	9	94
PR8	A549-Rab11wt	210120_TS_02	../tomograms/PR8_Rab11wt_210120_TS_02/mtk/TS_02_rec_shifted.mod	37.667063418192654	100.02216486634859	38.70193477625225	109	True	True	108	1	-1	107	1	-1	105	1	-1	104	1	-1	103	1	-1	102	1	-1	102	1	-1	102	1	-1	101	1	3	98	1	6	98	1	6	96	1	10	96	1	10	95
PR8	A549-Rab11wt	210120_TS_02	../tomograms/PR8_Rab11wt_210120_TS_02/mtk/TS_02_rec_shifted.mod	17.804316649854776	41.45749937498494	35.93027400463438	110	True	True	109	1	-1	108	1	-1	106	1	-1	105	1	-1	104	1	-1	103	1	-1	103	1	2	103	1	2	102	1	4	99	1	7	99	1	7	97	1	11	97	1	11	96
PR8	A549-Rab11wt	210120_TS_02	../tomograms/PR8_Rab11wt_210120_TS_02/mtk/TS_02_rec_shifted.mod	12.553517946078637	27.52663669403333	38.091485925433055	111	True	True	110	1	-1	109	1	-1	107	1	-1	106	1	-1	105	1	-1	104	1	1	104	1	3	104	1	3	103	1	5	100	1	8	100	1	8	98	1	12	98	1	12	89
PR8	A549-Rab11wt	210120_TS_02	../tomograms/PR8_Rab11wt_210120_TS_02/mtk/TS_02_rec_shifted.mod	5.590475934477375	53.982188117987484	29.784923339479548	112	True	True	111	1	-1	110	1	-1	108	1	-1	107	1	-1	106	1	1	105	1	2	28	2	1	28	2	1	28	2	2	27	2	2	27	2	2	27	2	2	27	2	2	27
PR8	A549-Rab11wt	210120_TS_02	../tomograms/PR8_Rab11wt_210120_TS_02/mtk/TS_02_rec_shifted.mod	91.43000278164727	51.82981837364727	34.52285196136222	113	True	True	112	1	-1	111	1	-1	109	1	-1	108	1	1	107	1	2	106	1	3	105	1	4	105	1	4	104	1	6	101	1	9	101	1	9	99	1	13	99	1	13	97
PR8	A549-Rab11wt	210120_TS_02	../tomograms/PR8_Rab11wt_210120_TS_02/mtk/TS_02_rec_shifted.mod	77.5215854402247	55.45007216834885	26.816855181565884	114	True	True	113	1	-1	112	1	-1	110	1	0	109	1	2	108	1	3	107	1	4	106	1	5	106	1	5	105	1	7	102	1	10	102	1	10	100	1	14	100	1	14	98
PR8	A549-Rab11wt	210120_TS_02	../tomograms/PR8_Rab11wt_210120_TS_02/mtk/TS_02_rec_shifted.mod	10.029591549254908	129.14688846956977	44.194114433356894	115	True	True	114	1	-1	113	1	-1	111	1	1	110	1	3	109	1	4	108	1	5	107	1	6	107	1	6	106	1	8	103	1	11	103	1	11	89	2	3	89	2	3	88
PR8	A549-Rab11wt	210120_TS_02	../tomograms/PR8_Rab11wt_210120_TS_02/mtk/TS_02_rec_shifted.mod	31.203621097997562	72.00008749526727	36.52497604754088	116	True	True	115	1	-1	114	1	0	112	1	2	111	1	4	110	1	5	109	1	6	108	1	7	108	1	7	107	1	9	104	1	12	104	1	12	101	1	15	101	1	15	99
PR8	A549wt	211220_TS_16	../tomograms/PR8_A549wt_211220_TS_16/TS_16_rec.mod	14.191759204142059	12.77450390243051	38.62858183221914	1	False	True	0	1	-1	0	1	-1	0	1	-1	0	1	-1	0	1	-1	0	1	-1	0	1	-1	0	1	-1	0	1	-1	0	1	-1	0	1	-1	0	1	-1	0	1	-1	0
PR8	A549wt	211220_TS_16	../tomograms/PR8_A549wt_211220_TS_16/TS_16_rec.mod	12.953805129070101	21.89218247691328	43.348680816995504	2	False	True	1	1	-1	1	1	-1	1	1	-1	1	1	-1	1	1	-1	1	1	-1	1	1	-1	1	1	-1	1	1	-1	1	1	-1	1	1	-1	1	1	-1	1	1	-1	1
PR8	A549wt	211220_TS_16	../tomograms/PR8_A549wt_211220_TS_16/TS_16_rec.mod	10.677614252161664	17.62939278285228	59.47099050870639	3	False	False	2	1	-1	2	1	-1	2	1	-1	2	1	-1	2	1	-1	2	1	-1	2	1	-1	2	1	-1	2	1	-1	2	1	-1	2	1	-1	2	2	-1	2	2	-1	1
PR8	A549wt	211220_TS_16	../tomograms/PR8_A549wt_211220_TS_16/TS_16_rec.mod	14.33194855864442	24.134476060165756	42.07502881430614	4	False	True	3	1	-1	3	1	-1	3	1	-1	3	1	-1	3	1	-1	3	1	-1	3	1	-1	3	1	-1	3	1	-1	3	1	-1	3	1	-1	3	1	-1	3	1	-1	2
PR8	A549wt	211220_TS_16	../tomograms/PR8_A549wt_211220_TS_16/TS_16_rec.mod	14.33194855864442	31.014622473388716	7.980261363170969	5	False	True	4	1	-1	4	1	-1	4	1	-1	4	1	-1	4	1	-1	4	1	-1	4	1	-1	4	1	-1	4	1	-1	4	1	-1	4	1	-1	4	1	-1	4	1	-1	3
PR8	A549wt	211220_TS_16	../tomograms/PR8_A549wt_211220_TS_16/TS_16_rec.mod	17.603574369900805	34.73457054383513	52.93735716874128	6	False	False	5	1	-1	5	1	-1	5	1	-1	5	1	-1	5	1	-1	5	1	-1	5	1	-1	5	1	-1	5	1	-1	5	1	-1	5	1	-1	5	1	-1	5	1	-1	4
PR8	A549wt	211220_TS_16	../tomograms/PR8_A549wt_211220_TS_16/TS_16_rec.mod	17.603574369900805	31.79495272791663	40.863371913355536	7	False	True	6	1	-1	6	1	-1	6	1	-1	6	1	-1	6	1	-1	6	1	-1	6	1	-1	6	1	-1	6	1	-1	6	1	-1	6	1	-1	6	1	-1	6	1	-1	5
PR8	A549wt	211220_TS_16	../tomograms/PR8_A549wt_211220_TS_16/TS_16_rec.mod	36.583132165305585	32.32410510685489	57.39019703214234	8	False	False	7	1	-1	7	1	-1	7	1	-1	7	1	-1	7	1	-1	7	1	-1	7	1	-1	7	1	-1	7	1	-1	7	1	-1	7	1	-1	7	1	-1	7	1	-1	6
PR8	A549wt	211220_TS_16	../tomograms/PR8_A549wt_211220_TS_16/TS_16_rec.mod	20.995723676958814	24.97487015912634	51.34213813304136	9	False	False	8	1	-1	8	1	-1	8	1	-1	8	1	-1	8	1	-1	8	1	-1	8	1	-1	8	1	-1	8	1	-1	8	1	-1	8	1	-1	8	1	-1	8	1	-1	7
PR8	A549wt	211220_TS_16	../tomograms/PR8_A549wt_211220_TS_16/TS_16_rec.mod	24.486205209294923	46.15300670609911	43.380379868761686	10	False	True	9	1	-1	9	1	-1	9	1	-1	9	1	-1	9	1	-1	9	1	-1	9	1	-1	9	1	-1	9	1	-1	9	1	-1	9	1	-1	9	1	-1	9	1	-1	8
PR8	A549wt	211220_TS_16	../tomograms/PR8_A549wt_211220_TS_16/TS_16_rec.mod	22.633593970117907	19.279837361081647	38.77013347122352	11	False	True	10	1	-1	10	1	-1	10	1	-1	10	1	-1	10	1	-1	10	1	-1	10	1	-1	10	1	-1	10	1	-1	10	1	-1	10	1	-1	10	1	-1	10	1	-1	9
PR8	A549wt	211220_TS_16	../tomograms/PR8_A549wt_211220_TS_16/TS_16_rec.mod	15.518841839703198	15.35317505169424	40.23315281541382	12	False	True	11	1	-1	11	1	-1	11	1	-1	11	1	-1	11	1	-1	11	1	-1	11	1	-1	11	1	-1	11	1	-1	11	1	-1	11	1	-1	11	1	-1	11	1	-1	10
PR8	A549wt	211220_TS_16	../tomograms/PR8_A549wt_211220_TS_16/TS_16_rec.mod	14.410546244740425	40.66590263634468	63.80226142056915	13	False	False	12	1	-1	12	1	-1	12	1	-1	12	1	-1	12	1	-1	12	1	-1	12	1	-1	12	1	-1	12	1	-1	12	1	-1	12	1	-1	12	1	-1	12	1	-1	11
PR8	A549wt	211220_TS_16	../tomograms/PR8_A549wt_211220_TS_16/TS_16_rec.mod	14.695133197561198	29.048816617733326	61.80505641305093	14	False	False	13	1	-1	13	1	-1	13	1	-1	13	1	-1	13	1	-1	13	1	-1	13	1	-1	13	1	-1	13	1	-1	13	1	-1	13	1	-1	13	1	-1	13	1	-1	12
PR8	A549wt	211220_TS_16	../tomograms/PR8_A549wt_211220_TS_16/TS_16_rec.mod	14.695133197561198	37.673302756035284	36.64569354510209	15	False	True	14	1	-1	14	1	-1	14	1	-1	14	1	-1	14	1	-1	14	1	-1	14	1	-1	14	1	-1	14	1	-1	14	1	-1	14	1	-1	14	1	-1	14	1	-1	13
PR8	A549wt	211220_TS_16	../tomograms/PR8_A549wt_211220_TS_16/TS_16_rec.mod	15.853109972459626	29.97238304427024	43.86416300746534	16	False	True	15	1	-1	15	1	-1	15	1	-1	15	1	-1	15	1	-1	15	1	-1	15	1	-1	15	1	-1	15	1	-1	15	1	-1	15	1	-1	15	1	-1	15	1	-1	14
PR8	A549wt	211220_TS_16	../tomograms/PR8_A549wt_211220_TS_16/TS_16_rec.mod	10.35539639540163	23.4955749397863	45.23934226070516	17	False	False	16	1	-1	16	1	-1	16	1	-1	16	1	-1	16	1	-1	16	1	-1	16	1	-1	16	1	-1	16	1	-1	16	1	-1	16	1	-1	16	2	-1	16	2	-1	15
PR8	A549wt	211220_TS_16	../tomograms/PR8_A549wt_211220_TS_16/TS_16_rec.mod	10.35539639540163	13.024027901826457	45.23934226070516	18	False	False	17	1	-1	17	1	-1	17	1	-1	17	1	-1	17	1	-1	17	1	-1	17	1	-1	17	1	-1	17	1	-1	17	1	-1	17	1	-1	16	2	-1	16	2	-1	15
PR8	A549wt	211220_TS_16	../tomograms/PR8_A549wt_211220_TS_16/TS_16_rec.mod	15.361041020122292	21.1086200500273	34.03564878734706	19	False	True	18	1	-1	18	1	-1	18	1	-1	18	1	-1	18	1	-1	18	1	-1	18	1	-1	18	1	-1	18	1	-1	18	1	-1	18	1	-1	17	1	-1	17	1	-1	16
PR8	A549wt	211220_TS_16	../tomograms/PR8_A549wt_211220_TS_16/TS_16_rec.mod	16.58074708191231	35.51374264862443	67.80447080940301	20	False	False	19	1	-1	19	1	-1	19	1	-1	19	1	-1	19	1	-1	19	1	-1	19	1	-1	19	1	-1	19	1	-1	19	1	-1	19	1	-1	18	1	-1	18	1	-1	17
PR8	A549wt	211220_TS_16	../tomograms/PR8_A549wt_211220_TS_16/TS_16_rec.mod	15.816909656084594	27.36281215957045	53.05922826671706	21	False	False	20	1	-1	20	1	-1	20	1	-1	20	1	-1	20	1	-1	20	1	-1	20	1	-1	20	1	-1	20	1	-1	20	1	-1	20	1	-1	19	1	-1	19	1	-1	18
PR8	A549wt	211220_TS_16	../tomograms/PR8_A549wt_211220_TS_16/TS_16_rec.mod	15.184570078410214	35.29169065904916	58.35487584010894	22	False	False	21	1	-1	21	1	-1	21	1	-1	21	1	-1	21	1	-1	21	1	-1	21	1	-1	21	1	-1	21	1	-1	21	1	-1	21	1	-1	20	1	-1	20	1	-1	19
PR8	A549wt	211220_TS_16	../tomograms/PR8_A549wt_211220_TS_16/TS_16_rec.mod	15.816909656084594	31.661866842757274	38.98918954740054	23	False	True	22	1	-1	22	1	-1	22	1	-1	22	1	-1	22	1	-1	22	1	-1	22	1	-1	22	1	-1	22	1	-1	22	1	-1	22	1	-1	21	1	-1	21	1	-1	20
PR8	A549wt	211220_TS_16	../tomograms/PR8_A549wt_211220_TS_16/TS_16_rec.mod	15.994695521292654	33.42322648624557	43.98688538935532	24	False	True	23	1	-1	23	1	-1	23	1	-1	23	1	-1	23	1	-1	23	1	-1	23	1	-1	23	1	-1	23	1	-1	23	1	-1	23	1	-1	22	1	-1	22	1	-1	21
PR8	A549wt	211220_TS_16	../tomograms/PR8_A549wt_211220_TS_16/TS_16_rec.mod	10.495623968793979	33.97490619351383	60.85529373725137	25	False	False	24	1	-1	24	1	-1	24	1	-1	24	1	-1	24	1	-1	24	1	-1	24	1	-1	24	1	-1	24	1	-1	24	1	-1	24	1	-1	23	2	-1	23	2	-1	22
PR8	A549wt	211220_TS_16	../tomograms/PR8_A549wt_211220_TS_16/TS_16_rec.mod	10.495623968793979	33.30752792987124	58.94994548524838	26	False	False	25	1	-1	25	1	-1	25	1	-1	25	1	-1	25	1	-1	25	1	-1	25	1	-1	25	1	-1	25	1	-1	25	1	-1	25	1	-1	23	2	-1	23	2	-1	22
PR8	A549wt	211220_TS_16	../tomograms/PR8_A549wt_211220_TS_16/TS_16_rec.mod	22.633593970117907	32.07243938624534	34.177000906650235	27	False	True	26	1	-1	26	1	-1	26	1	-1	26	1	-1	26	1	-1	26	1	-1	26	1	-1	26	1	-1	26	1	-1	26	1	-1	26	1	-1	24	1	-1	24	1	-1	23
PR8	A549wt	211220_TS_16	../tomograms/PR8_A549wt_211220_TS_16/TS_16_rec.mod	8.194863877511223	23.271836398706068	63.70733338851911	28	False	False	27	1	-1	27	1	-1	27	1	-1	27	1	-1	27	1	-1	27	1	-1	27	1	-1	27	1	-1	27	1	-1	27	2	-1	27	2	-1	25	2	-1	25	2	-1	24
PR8	A549wt	211220_TS_16	../tomograms/PR8_A549wt_211220_TS_16/TS_16_rec.mod	23.456012362742406	27.47775331468019	43.24335753235929	29	False	True	28	1	-1	28	1	-1	28	1	-1	28	1	-1	28	1	-1	28	1	-1	28	1	-1	28	1	-1	28	1	-1	28	1	-1	28	1	-1	26	1	-1	26	1	-1	25
PR8	A549wt	211220_TS_16	../tomograms/PR8_A549wt_211220_TS_16/TS_16_rec.mod	39.354254907866604	54.59984117487886	20.325627512177622	30	False	True	29	1	-1	29	1	-1	29	1	-1	29	1	-1	29	1	-1	29	1	-1	29	1	-1	29	1	-1	29	1	-1	29	1	-1	29	1	-1	27	1	-1	27	1	-1	26
PR8	A549wt	211220_TS_16	../tomograms/PR8_A549wt_211220_TS_16/TS_16_rec.mod	10.677614252161664	29.4850737597821	59.29867387657719	31	False	False	30	1	-1	30	1	-1	30	1	-1	30	1	-1	30	1	-1	30	1	-1	30	1	-1	30	1	-1	30	1	-1	30	1	-1	30	1	-1	2	2	-1	2	2	-1	1
PR8	A549wt	211220_TS_16	../tomograms/PR8_A549wt_211220_TS_16/TS_16_rec.mod	12.029189229703405	19.772882919003195	61.488228051838256	32	False	False	31	1	-1	31	1	-1	31	1	-1	31	1	-1	31	1	-1	31	1	-1	31	1	-1	31	1	-1	31	1	-1	31	1	-1	31	1	-1	28	1	-1	28	1	-1	22
PR8	A549wt	211220_TS_16	../tomograms/PR8_A549wt_211220_TS_16/TS_16_rec.mod	36.87252272253729	12.646570157456088	53.42753298158705	33	False	False	32	1	-1	32	1	-1	32	1	-1	32	1	-1	32	1	-1	32	1	-1	32	1	-1	32	1	-1	32	1	-1	32	1	-1	32	1	-1	29	1	-1	29	1	-1	27
PR8	A549wt	211220_TS_16	../tomograms/PR8_A549wt_211220_TS_16/TS_16_rec.mod	14.595382952666304	41.913327449127074	47.49199633412096	34	False	False	33	1	-1	33	1	-1	33	1	-1	33	1	-1	33	1	-1	33	1	-1	33	1	-1	33	1	-1	33	1	-1	33	1	-1	33	1	-1	30	1	-1	30	1	-1	28
PR8	A549wt	211220_TS_16	../tomograms/PR8_A549wt_211220_TS_16/TS_16_rec.mod	14.595382952666304	57.14812031403783	73.73018405128792	35	False	False	34	1	-1	34	1	-1	34	1	-1	34	1	-1	34	1	-1	34	1	-1	34	1	-1	34	1	-1	34	1	-1	34	1	-1	34	1	-1	31	1	-1	31	1	-1	29
PR8	A549wt	211220_TS_16	../tomograms/PR8_A549wt_211220_TS_16/TS_16_rec.mod	37.641648090603454	94.51623927566285	63.09263218665288	36	False	False	35	1	-1	35	1	-1	35	1	-1	35	1	-1	35	1	-1	35	1	-1	35	1	-1	35	1	-1	35	1	-1	35	1	-1	35	1	-1	32	1	-1	32	1	-1	30
PR8	A549wt	211220_TS_16	../tomograms/PR8_A549wt_211220_TS_16/TS_16_rec.mod	15.462411424479404	17.532592255014045	63.040079720867055	37	False	False	36	1	-1	36	1	-1	36	1	-1	36	1	-1	36	1	-1	36	1	-1	36	1	-1	36	1	-1	36	1	-1	36	1	-1	36	1	-1	33	1	-1	33	1	-1	31
PR8	A549wt	211220_TS_16	../tomograms/PR8_A549wt_211220_TS_16/TS_16_rec.mod	16.59513578678106	15.91696115196857	68.19639352658608	38	False	False	37	1	-1	37	1	-1	37	1	-1	37	1	-1	37	1	-1	37	1	-1	37	1	-1	37	1	-1	37	1	-1	37	1	-1	37	1	-1	34	1	-1	34	1	-1	32
PR8	A549wt	211220_TS_16	../tomograms/PR8_A549wt_211220_TS_16/TS_16_rec.mod	18.333239360410975	33.425100954864284	61.375796009599306	39	False	False	38	1	-1	38	1	-1	38	1	-1	38	1	-1	38	1	-1	38	1	-1	38	1	-1	38	1	-1	38	1	-1	38	1	-1	38	1	-1	35	1	-1	35	1	-1	33
PR8	A549wt	211220_TS_16	../tomograms/PR8_A549wt_211220_TS_16/TS_16_rec.mod	15.462411424479404	11.887558208513417	59.16330954340396	40	False	False	39	1	-1	39	1	-1	39	1	-1	39	1	-1	39	1	-1	39	1	-1	39	1	-1	39	1	-1	39	1	-1	39	1	-1	39	1	-1	36	1	-1	36	1	-1	34
PR8	A549wt	211220_TS_16	../tomograms/PR8_A549wt_211220_TS_16/TS_16_rec.mod	15.361041020122292	23.824792615389605	8.79655219991378	41	False	True	40	1	-1	40	1	-1	40	1	-1	40	1	-1	40	1	-1	40	1	-1	40	1	-1	40	1	-1	40	1	-1	40	1	-1	40	1	-1	37	1	-1	37	1	-1	35
PR8	A549wt	211220_TS_16	../tomograms/PR8_A549wt_211220_TS_16/TS_16_rec.mod	12.825179421062849	23.165461936783505	36.39277046339124	42	False	True	41	1	-1	41	1	-1	41	1	-1	41	1	-1	41	1	-1	41	1	-1	41	1	-1	41	1	-1	41	1	-1	41	1	-1	41	1	-1	38	1	-1	38	1	-1	36
PR8	A549wt	211220_TS_16	../tomograms/PR8_A549wt_211220_TS_16/TS_16_rec.mod	12.825179421062849	13.805257818599756	37.90414747677304	43	False	True	42	1	-1	42	1	-1	42	1	-1	42	1	-1	42	1	-1	42	1	-1	42	1	-1	42	1	-1	42	1	-1	42	1	-1	42	1	-1	39	1	-1	39	1	-1	36
PR8	A549wt	211220_TS_16	../tomograms/PR8_A549wt_211220_TS_16/TS_16_rec.mod	9.421192952456233	38.19673420124423	30.86905241211701	44	False	True	43	1	-1	43	1	-1	43	1	-1	43	1	-1	43	1	-1	43	1	-1	43	1	-1	43	1	-1	43	1	-1	43	1	-1	43	2	-1	40	2	-1	40	2	-1	37
PR8	A549wt	211220_TS_16	../tomograms/PR8_A549wt_211220_TS_16/TS_16_rec.mod	9.421192952456233	43.22041866411888	64.3589511018749	45	False	False	44	1	-1	44	1	-1	44	1	-1	44	1	-1	44	1	-1	44	1	-1	44	1	-1	44	1	-1	44	1	-1	44	1	-1	43	2	-1	40	2	-1	40	2	-1	37
PR8	A549wt	211220_TS_16	../tomograms/PR8_A549wt_211220_TS_16/TS_16_rec.mod	26.788707099573923	66.808758932804	51.82780673426013	46	False	False	45	1	-1	45	1	-1	45	1	-1	45	1	-1	45	1	-1	45	1	-1	45	1	-1	45	1	-1	45	1	-1	45	1	-1	44	1	-1	41	1	-1	41	1	-1	38
PR8	A549wt	211220_TS_16	../tomograms/PR8_A549wt_211220_TS_16/TS_16_rec.mod	26.218527125267617	61.67616606415212	52.91753914447805	47	False	False	46	1	-1	46	1	-1	46	1	-1	46	1	-1	46	1	-1	46	1	-1	46	1	-1	46	1	-1	46	1	-1	46	1	-1	45	1	-1	42	1	-1	42	1	-1	39
PR8	A549wt	211220_TS_16	../tomograms/PR8_A549wt_211220_TS_16/TS_16_rec.mod	44.49685790711776	70.87997889012212	45.02486784954926	48	False	False	47	1	-1	47	1	-1	47	1	-1	47	1	-1	47	1	-1	47	1	-1	47	1	-1	47	1	-1	47	1	-1	47	1	-1	46	1	-1	43	1	-1	43	1	-1	40
PR8	A549wt	211220_TS_16	../tomograms/PR8_A549wt_211220_TS_16/TS_16_rec.mod	16.530611895961695	34.525583824159916	66.75499137122128	49	False	False	48	1	-1	48	1	-1	48	1	-1	48	1	-1	48	1	-1	48	1	-1	48	1	-1	48	1	-1	48	1	-1	48	1	-1	47	1	-1	44	1	-1	44	1	-1	41
PR8	A549wt	211220_TS_16	../tomograms/PR8_A549wt_211220_TS_16/TS_16_rec.mod	16.58074708191231	19.878443423944404	68.34889304342651	50	False	False	49	1	-1	49	1	-1	49	1	-1	49	1	-1	49	1	-1	49	1	-1	49	1	-1	49	1	-1	49	1	-1	49	1	-1	48	1	-1	45	1	-1	45	1	-1	42
PR8	A549wt	211220_TS_16	../tomograms/PR8_A549wt_211220_TS_16/TS_16_rec.mod	16.656258228243683	17.56517918519846	54.481488116130514	51	False	False	50	1	-1	50	1	-1	50	1	-1	50	1	-1	50	1	-1	50	1	-1	50	1	-1	50	1	-1	50	1	-1	50	1	-1	49	1	-1	46	1	-1	46	1	-1	43
PR8	A549wt	211220_TS_16	../tomograms/PR8_A549wt_211220_TS_16/TS_16_rec.mod	26.745880678964966	18.22456044545319	39.43805578400425	52	False	True	51	1	-1	51	1	-1	51	1	-1	51	1	-1	51	1	-1	51	1	-1	51	1	-1	51	1	-1	51	1	-1	51	1	-1	50	1	-1	47	1	-1	47	1	-1	44
PR8	A549wt	211220_TS_16	../tomograms/PR8_A549wt_211220_TS_16/TS_16_rec.mod	13.838998879243587	26.019047028248163	40.88039993234762	53	False	True	52	1	-1	52	1	-1	52	1	-1	52	1	-1	52	1	-1	52	1	-1	52	1	-1	52	1	-1	52	1	-1	52	1	-1	51	1	-1	48	1	-1	48	1	-1	45
PR8	A549wt	211220_TS_16	../tomograms/PR8_A549wt_211220_TS_16/TS_16_rec.mod	7.611559515461623	21.23750799297374	60.72502614367803	54	False	False	53	1	-1	53	1	-1	53	1	-1	53	1	-1	53	1	-1	53	1	-1	53	1	-1	53	1	-1	53	2	-1	53	2	-1	52	2	-1	49	2	-1	49	2	-1	46
PR8	A549wt	211220_TS_16	../tomograms/PR8_A549wt_211220_TS_16/TS_16_rec.mod	12.511387189334624	11.386544172184564	57.41585592081703	55	False	False	54	1	-1	54	1	-1	54	1	-1	54	1	-1	54	1	-1	54	1	-1	54	1	-1	54	1	-1	54	1	-1	54	1	-1	53	1	-1	50	1	-1	50	1	-1	46
PR8	A549wt	211220_TS_16	../tomograms/PR8_A549wt_211220_TS_16/TS_16_rec.mod	7.611559515461623	31.633193419061733	41.87847699661658	56	False	True	55	1	-1	55	1	-1	55	1	-1	55	1	-1	55	1	-1	55	1	-1	55	1	-1	55	1	-1	53	2	-1	53	2	-1	52	2	-1	49	2	-1	49	2	-1	46
PR8	A549wt	211220_TS_16	../tomograms/PR8_A549wt_211220_TS_16/TS_16_rec.mod	35.448834595359926	122.08877827426062	30.86905241211701	57	False	True	56	1	-1	56	1	-1	56	1	-1	56	1	-1	56	1	-1	56	1	-1	56	1	-1	56	1	-1	55	1	-1	55	1	-1	54	1	-1	51	1	-1	51	1	-1	47
PR8	A549wt	211220_TS_16	../tomograms/PR8_A549wt_211220_TS_16/TS_16_rec.mod	18.312158564784202	21.386098835448127	55.6938141875343	58	False	False	57	1	-1	57	1	-1	57	1	-1	57	1	-1	57	1	-1	57	1	-1	57	1	-1	57	1	-1	56	1	-1	56	1	-1	55	1	-1	52	1	-1	52	1	-1	48
PR8	A549wt	211220_TS_16	../tomograms/PR8_A549wt_211220_TS_16/TS_16_rec.mod	15.184570078410214	11.718676887050863	46.47474417605672	59	False	False	58	1	-1	58	1	-1	58	1	-1	58	1	-1	58	1	-1	58	1	-1	58	1	-1	58	1	-1	57	1	-1	57	1	-1	56	1	-1	53	1	-1	53	1	-1	49
PR8	A549wt	211220_TS_16	../tomograms/PR8_A549wt_211220_TS_16/TS_16_rec.mod	35.788681129799365	22.2369684027161	45.198502963356916	60	False	False	59	1	-1	59	1	-1	59	1	-1	59	1	-1	59	1	-1	59	1	-1	59	1	-1	59	1	-1	58	1	-1	58	1	-1	57	1	-1	54	1	-1	54	1	-1	50
PR8	A549wt	211220_TS_16	../tomograms/PR8_A549wt_211220_TS_16/TS_16_rec.mod	24.529853006780584	25.613003386173986	47.201879514731324	61	False	False	60	1	-1	60	1	-1	60	1	-1	60	1	-1	60	1	-1	60	1	-1	60	1	-1	60	1	-1	59	1	-1	59	1	-1	58	1	-1	55	1	-1	55	1	-1	51
PR8	A549wt	211220_TS_16	../tomograms/PR8_A549wt_211220_TS_16/TS_16_rec.mod	13.838998879243587	27.109027777793422	41.50972976546299	62	False	True	61	1	-1	61	1	-1	61	1	-1	61	1	-1	61	1	-1	61	1	-1	61	1	-1	61	1	-1	60	1	-1	60	1	-1	59	1	-1	56	1	-1	56	1	-1	52
PR8	A549wt	211220_TS_16	../tomograms/PR8_A549wt_211220_TS_16/TS_16_rec.mod	6.920190659275334	15.068732011417346	50.91549787815555	63	False	False	62	1	-1	62	1	-1	62	1	-1	62	1	-1	62	1	-1	62	1	-1	62	1	-1	62	2	-1	61	2	-1	61	2	-1	60	2	-1	57	2	1	57	2	1	53
PR8	A549wt	211220_TS_16	../tomograms/PR8_A549wt_211220_TS_16/TS_16_rec.mod	6.920190659275334	8.61688667057976	35.729836154173924	64	False	True	63	1	-1	63	1	-1	63	1	-1	63	1	-1	63	1	-1	63	1	-1	63	1	-1	62	2	-1	61	2	-1	61	2	-1	60	2	-1	57	2	1	57	2	1	53
PR8	A549wt	211220_TS_16	../tomograms/PR8_A549wt_211220_TS_16/TS_16_rec.mod	8.194863877511223	9.300314470027915	54.87809216478009	65	False	False	64	1	-1	64	1	-1	64	1	-1	64	1	-1	64	1	-1	64	1	-1	64	1	-1	63	1	-1	62	1	-1	27	2	-1	27	2	-1	25	2	0	25	2	0	24
PR8	A549wt	211220_TS_16	../tomograms/PR8_A549wt_211220_TS_16/TS_16_rec.mod	15.015311365814615	32.03754578809195	57.127011984522234	66	False	False	65	1	-1	65	1	-1	65	1	-1	65	1	-1	65	1	-1	65	1	-1	65	1	-1	64	1	-1	63	1	-1	62	1	-1	61	1	0	58	1	2	58	1	2	54
PR8	A549wt	211220_TS_16	../tomograms/PR8_A549wt_211220_TS_16/TS_16_rec.mod	19.1405930159388	38.28517307518312	34.71576597923739	67	False	True	66	1	-1	66	1	-1	66	1	-1	66	1	-1	66	1	-1	66	1	-1	66	1	-1	65	1	-1	64	1	-1	63	1	0	62	1	1	59	1	3	59	1	3	55
PR8	A549wt	211220_TS_16	../tomograms/PR8_A549wt_211220_TS_16/TS_16_rec.mod	14.410546244740425	37.40526771252372	57.87660567802394	68	False	False	67	1	-1	67	1	-1	67	1	-1	67	1	-1	67	1	-1	67	1	-1	67	1	-1	66	1	-1	65	1	0	64	1	1	63	1	2	60	1	4	60	1	4	56
PR8	A549wt	211220_TS_16	../tomograms/PR8_A549wt_211220_TS_16/TS_16_rec.mod	19.517876001705638	31.617791465491585	60.74716289237934	69	False	False	68	1	-1	68	1	-1	68	1	-1	68	1	-1	68	1	-1	68	1	-1	68	1	-1	67	1	0	66	1	1	65	1	2	64	1	3	61	1	5	61	1	5	57
PR8	A549wt	211220_TS_16	../tomograms/PR8_A549wt_211220_TS_16/mtk/TS_16_rec_shifted.mod	26.758831584079562	60.94104352900047	33.08760702038758	1	True	True	0	1	-1	0	1	-1	0	1	-1	0	1	-1	0	1	-1	0	1	-1	0	1	-1	0	1	-1	0	1	-1	0	1	-1	0	1	-1	0	1	-1	0	1	-1	0
PR8	A549wt	211220_TS_16	../tomograms/PR8_A549wt_211220_TS_16/mtk/TS_16_rec_shifted.mod	33.930527601224014	0.3886425807856575	65.40499929971637	2	True	False	1	1	-1	1	1	-1	1	1	-1	1	1	-1	1	1	-1	1	1	-1	1	1	-1	1	1	-1	1	1	-1	1	1	-1	1	1	-1	1	1	-1	1	1	-1	1
PR8	A549wt	211220_TS_16	../tomograms/PR8_A549wt_211220_TS_16/mtk/TS_16_rec_shifted.mod	13.836655913338092	32.7293059270158	53.09500213194187	3	True	False	2	1	-1	2	1	-1	2	1	-1	2	1	-1	2	1	-1	2	1	-1	2	1	-1	2	1	-1	2	1	-1	2	1	-1	2	1	-1	2	1	-1	2	1	-1	2
PR8	A549wt	211220_TS_16	../tomograms/PR8_A549wt_211220_TS_16/mtk/TS_16_rec_shifted.mod	52.757839217120654	164.47448560093554	67.64151371018899	4	True	False	3	1	-1	3	1	-1	3	1	-1	3	1	-1	3	1	-1	3	1	-1	3	1	-1	3	1	-1	3	1	-1	3	1	-1	3	1	-1	3	1	-1	3	1	-1	3
PR8	A549wt	211220_TS_16	../tomograms/PR8_A549wt_211220_TS_16/mtk/TS_16_rec_shifted.mod	2.5975099264152384	66.58854306394437	29.734564765392104	5	True	True	4	1	-1	4	1	-1	4	1	-1	4	2	-1	4	2	-1	4	2	-1	4	3	0	4	3	0	4	3	0	4	3	0	4	3	0	4	3	0	4	3	0	4
PR8	A549wt	211220_TS_16	../tomograms/PR8_A549wt_211220_TS_16/mtk/TS_16_rec_shifted.mod	6.441241655652209	104.78680505723946	39.066708080343844	6	True	True	5	1	-1	5	1	-1	5	1	-1	5	1	-1	5	1	-1	5	1	-1	5	1	-1	5	2	-1	5	2	-1	5	2	-1	5	2	-1	5	2	-1	5	2	-1	5
PR8	A549wt	211220_TS_16	../tomograms/PR8_A549wt_211220_TS_16/mtk/TS_16_rec_shifted.mod	26.758831584079562	24.156714070088174	58.80091987258958	7	True	False	6	1	-1	6	1	-1	6	1	-1	6	1	-1	6	1	-1	6	1	-1	6	1	-1	6	1	-1	6	1	-1	6	1	-1	6	1	-1	6	1	-1	6	1	-1	6
PR8	A549wt	211220_TS_16	../tomograms/PR8_A549wt_211220_TS_16/mtk/TS_16_rec_shifted.mod	35.925670329839306	55.152351460716574	55.196632012359856	8	True	False	7	1	-1	7	1	-1	7	1	-1	7	1	-1	7	1	-1	7	1	-1	7	1	-1	7	1	-1	7	1	-1	7	1	-1	7	1	-1	7	1	-1	7	1	-1	7
PR8	A549wt	211220_TS_16	../tomograms/PR8_A549wt_211220_TS_16/mtk/TS_16_rec_shifted.mod	20.066996714200524	122.33843744229948	53.93357583552959	9	True	False	8	1	-1	8	1	-1	8	1	-1	8	1	-1	8	1	-1	8	1	-1	8	1	-1	8	1	-1	8	1	-1	8	1	-1	8	1	-1	8	1	-1	8	1	-1	8
PR8	A549wt	211220_TS_16	../tomograms/PR8_A549wt_211220_TS_16/mtk/TS_16_rec_shifted.mod	32.344298271061234	21.600307771185086	37.71044594319752	10	True	True	9	1	-1	9	1	-1	9	1	-1	9	1	-1	9	1	-1	9	1	-1	9	1	-1	9	1	-1	9	1	-1	9	1	-1	9	1	-1	9	1	-1	9	1	-1	9
PR8	A549wt	211220_TS_16	../tomograms/PR8_A549wt_211220_TS_16/mtk/TS_16_rec_shifted.mod	14.996848132684097	89.3820977711787	23.41096807053714	11	True	True	10	1	-1	10	1	-1	10	1	-1	10	1	-1	10	1	-1	10	1	-1	10	1	-1	10	1	-1	10	1	-1	10	1	-1	10	1	-1	10	1	-1	10	1	-1	10
PR8	A549wt	211220_TS_16	../tomograms/PR8_A549wt_211220_TS_16/mtk/TS_16_rec_shifted.mod	36.90493841710582	82.51170463567458	41.53819820853898	12	True	True	11	1	-1	11	1	-1	11	1	-1	11	1	-1	11	1	-1	11	1	-1	11	1	-1	11	1	-1	11	1	-1	11	1	-1	11	1	-1	11	1	-1	11	1	-1	11
PR8	A549wt	211220_TS_16	../tomograms/PR8_A549wt_211220_TS_16/mtk/TS_16_rec_shifted.mod	9.383587984911003	0.18414403556147974	66.9503550627947	13	True	False	12	1	-1	12	1	-1	12	1	-1	12	1	-1	12	1	-1	12	1	-1	12	1	-1	12	1	-1	12	1	-1	12	1	-1	12	2	-1	12	2	-1	12	2	-1	12
PR8	A549wt	211220_TS_16	../tomograms/PR8_A549wt_211220_TS_16/mtk/TS_16_rec_shifted.mod	16.92515876501857	71.71942228932687	61.86202743683359	14	True	False	13	1	-1	13	1	-1	13	1	-1	13	1	-1	13	1	-1	13	1	-1	13	1	-1	13	1	-1	13	1	-1	13	1	-1	13	1	-1	13	1	-1	13	1	-1	13
PR8	A549wt	211220_TS_16	../tomograms/PR8_A549wt_211220_TS_16/mtk/TS_16_rec_shifted.mod	23.22911853140936	136.78446647759043	30.902982641339168	15	True	True	14	1	-1	14	1	-1	14	1	-1	14	1	-1	14	1	-1	14	1	-1	14	1	-1	14	1	-1	14	1	-1	14	1	-1	14	1	-1	14	1	-1	14	1	-1	14
PR8	A549wt	211220_TS_16	../tomograms/PR8_A549wt_211220_TS_16/mtk/TS_16_rec_shifted.mod	5.232137398415536	22.052632538087998	8.701001610491941	16	True	True	15	1	-1	15	1	-1	15	1	-1	15	1	-1	15	1	-1	15	1	-1	15	2	-1	15	2	-1	15	2	-1	15	2	-1	15	2	-1	15	2	-1	15	2	-1	15
PR8	A549wt	211220_TS_16	../tomograms/PR8_A549wt_211220_TS_16/mtk/TS_16_rec_shifted.mod	14.996848132684097	102.25308552468721	35.729836154173924	17	True	True	16	1	-1	16	1	-1	16	1	-1	16	1	-1	16	1	-1	16	1	-1	16	1	-1	16	1	-1	16	1	-1	16	1	-1	16	1	-1	16	1	-1	16	1	-1	16
PR8	A549wt	211220_TS_16	../tomograms/PR8_A549wt_211220_TS_16/mtk/TS_16_rec_shifted.mod	36.49846555863438	79.50913657114404	33.098504767005515	18	True	True	17	1	-1	17	1	-1	17	1	-1	17	1	-1	17	1	-1	17	1	-1	17	1	-1	17	1	-1	17	1	-1	17	1	-1	17	1	-1	17	1	-1	17	1	-1	17
PR8	A549wt	211220_TS_16	../tomograms/PR8_A549wt_211220_TS_16/mtk/TS_16_rec_shifted.mod	34.25631001233196	46.477988541239306	36.03478328316225	19	True	True	18	1	-1	18	1	-1	18	1	-1	18	1	-1	18	1	-1	18	1	-1	18	1	-1	18	1	-1	18	1	-1	18	1	-1	18	1	-1	18	1	-1	18	1	-1	18
PR8	A549wt	211220_TS_16	../tomograms/PR8_A549wt_211220_TS_16/mtk/TS_16_rec_shifted.mod	9.383587984911003	17.523816602191513	71.60061205311038	20	True	False	19	1	-1	19	1	-1	19	1	-1	19	1	-1	19	1	-1	19	1	-1	19	1	-1	19	1	-1	19	1	-1	19	1	-1	12	2	-1	12	2	-1	12	2	-1	12
PR8	A549wt	211220_TS_16	../tomograms/PR8_A549wt_211220_TS_16/mtk/TS_16_rec_shifted.mod	49.61100893606335	19.559643668970814	31.372709325227767	21	True	True	20	1	-1	20	1	-1	20	1	-1	20	1	-1	20	1	-1	20	1	-1	20	1	-1	20	1	-1	20	1	-1	20	1	-1	19	1	-1	19	1	-1	19	1	-1	19
PR8	A549wt	211220_TS_16	../tomograms/PR8_A549wt_211220_TS_16/mtk/TS_16_rec_shifted.mod	15.678513621151822	57.511429722818896	38.12966054845026	22	True	True	21	1	-1	21	1	-1	21	1	-1	21	1	-1	21	1	-1	21	1	-1	21	1	-1	21	1	-1	21	1	-1	21	1	-1	20	1	-1	20	1	-1	20	1	-1	20
PR8	A549wt	211220_TS_16	../tomograms/PR8_A549wt_211220_TS_16/mtk/TS_16_rec_shifted.mod	24.96329776323265	150.76222369198004	53.93357583552959	23	True	False	22	1	-1	22	1	-1	22	1	-1	22	1	-1	22	1	-1	22	1	-1	22	1	-1	22	1	-1	22	1	-1	22	1	-1	21	1	1	21	1	1	21	1	1	21
PR8	A549wt	211220_TS_16	../tomograms/PR8_A549wt_211220_TS_16/mtk/TS_16_rec_shifted.mod	2.7011707222622077	101.87422020527973	56.6837717158235	24	True	False	23	1	-1	23	1	-1	23	1	-1	23	2	-1	23	2	-1	23	2	-1	23	2	-1	23	2	-1	23	2	-1	23	3	1	22	3	-1	22	3	-1	22	3	-1	22
PR8	A549wt	211220_TS_16	../tomograms/PR8_A549wt_211220_TS_16/mtk/TS_16_rec_shifted.mod	17.172247199670522	80.61751012759107	49.26520160559685	25	True	False	24	1	-1	24	1	-1	24	1	-1	24	1	-1	24	1	-1	24	1	-1	24	1	-1	24	1	-1	24	1	-1	24	1	-1	23	1	-1	23	1	-1	23	1	-1	23
PR8	A549wt	211220_TS_16	../tomograms/PR8_A549wt_211220_TS_16/mtk/TS_16_rec_shifted.mod	5.049975040422882	67.37590900051185	38.14361072935253	26	True	True	25	1	-1	25	1	-1	25	1	-1	25	1	-1	25	1	-1	25	1	-1	4	3	-1	4	3	-1	4	3	-1	4	3	-1	4	3	-1	4	3	-1	4	3	-1	4
PR8	A549wt	211220_TS_16	../tomograms/PR8_A549wt_211220_TS_16/mtk/TS_16_rec_shifted.mod	1.225262321267279	100.19642909515724	42.487998232159235	27	True	True	26	1	-1	26	1	-1	26	2	-1	26	2	-1	26	2	-1	26	2	-1	25	2	-1	25	2	-1	25	2	-1	25	2	-1	24	2	-1	24	2	-1	24	2	-1	24
PR8	A549wt	211220_TS_16	../tomograms/PR8_A549wt_211220_TS_16/mtk/TS_16_rec_shifted.mod	2.7011707222622077	94.29687816485853	55.24404567168174	28	True	False	27	1	-1	27	1	-1	27	1	-1	23	2	-1	23	2	-1	23	2	-1	23	2	-1	23	2	-1	23	2	-1	23	3	-1	22	3	-1	22	3	-1	22	3	-1	22
PR8	A549wt	211220_TS_16	../tomograms/PR8_A549wt_211220_TS_16/mtk/TS_16_rec_shifted.mod	37.9052889642921	23.53252992369599	17.784676282156564	29	True	True	28	1	-1	28	1	-1	28	1	-1	27	1	-1	27	1	-1	27	1	-1	26	1	-1	26	1	-1	26	1	-1	26	1	-1	25	1	-1	25	1	-1	25	1	-1	25
PR8	A549wt	211220_TS_16	../tomograms/PR8_A549wt_211220_TS_16/mtk/TS_16_rec_shifted.mod	49.61100893606335	55.372632089906446	54.030659351586245	30	True	False	29	1	-1	29	1	-1	29	1	-1	28	1	-1	28	1	-1	28	1	-1	27	1	-1	27	1	-1	27	1	-1	27	1	-1	26	1	-1	26	1	-1	26	1	-1	26
PR8	A549wt	211220_TS_16	../tomograms/PR8_A549wt_211220_TS_16/mtk/TS_16_rec_shifted.mod	23.47429335286125	119.49374535060129	54.26263623690258	31	True	False	30	1	-1	30	1	-1	30	1	-1	29	1	-1	29	1	-1	29	1	-1	28	1	-1	28	1	-1	28	1	-1	28	1	-1	27	1	-1	27	1	-1	27	1	-1	27
PR8	A549wt	211220_TS_16	../tomograms/PR8_A549wt_211220_TS_16/mtk/TS_16_rec_shifted.mod	23.138783073383255	78.61474251150628	44.49910257545563	32	True	True	31	1	-1	31	1	-1	31	1	-1	30	1	-1	30	1	-1	30	1	-1	29	1	-1	29	1	-1	29	1	-1	29	1	-1	28	1	-1	28	1	-1	28	1	-1	28
PR8	A549wt	211220_TS_16	../tomograms/PR8_A549wt_211220_TS_16/mtk/TS_16_rec_shifted.mod	23.257684706752755	100.88619619746824	65.14136600084026	33	True	False	32	1	-1	32	1	-1	32	1	-1	31	1	-1	31	1	-1	31	1	-1	30	1	-1	30	1	-1	30	1	-1	30	1	-1	29	1	-1	29	1	-1	29	1	-1	29
PR8	A549wt	211220_TS_16	../tomograms/PR8_A549wt_211220_TS_16/mtk/TS_16_rec_shifted.mod	4.392008260781861	3.055216945331456	57.226157687160025	34	True	False	33	1	-1	33	1	-1	33	1	-1	32	1	-1	32	1	-1	32	2	-1	31	2	-1	31	2	-1	31	2	-1	31	2	-1	30	2	-1	30	2	-1	30	2	-1	30
PR8	A549wt	211220_TS_16	../tomograms/PR8_A549wt_211220_TS_16/mtk/TS_16_rec_shifted.mod	15.460592875885736	110.97570112289894	20.26915645613583	35	True	True	34	1	-1	34	1	-1	34	1	-1	33	1	-1	33	1	-1	33	1	-1	32	1	-1	32	1	-1	32	1	-1	32	1	-1	31	1	-1	31	1	-1	31	1	-1	31
PR8	A549wt	211220_TS_16	../tomograms/PR8_A549wt_211220_TS_16/mtk/TS_16_rec_shifted.mod	40.075064362463806	71.26909122763428	68.88654915980264	36	True	False	35	1	-1	35	1	-1	35	1	-1	34	1	-1	34	1	-1	34	1	-1	33	1	-1	33	1	-1	33	1	-1	33	1	-1	32	1	-1	32	1	-1	32	1	-1	32
PR8	A549wt	211220_TS_16	../tomograms/PR8_A549wt_211220_TS_16/mtk/TS_16_rec_shifted.mod	16.95106235913651	41.028329157409495	36.06082261592356	37	True	True	36	1	-1	36	1	-1	36	1	-1	35	1	-1	35	1	-1	35	1	-1	34	1	-1	34	1	-1	34	1	-1	34	1	-1	33	1	-1	33	1	-1	33	1	-1	33
PR8	A549wt	211220_TS_16	../tomograms/PR8_A549wt_211220_TS_16/mtk/TS_16_rec_shifted.mod	2.5975099264152384	71.87751244466	49.86395199179701	38	True	False	37	1	-1	37	1	-1	37	1	-1	4	2	-1	4	2	-1	4	2	-1	4	3	-1	4	3	-1	4	3	-1	4	3	-1	4	3	-1	4	3	-1	4	3	-1	4
PR8	A549wt	211220_TS_16	../tomograms/PR8_A549wt_211220_TS_16/mtk/TS_16_rec_shifted.mod	36.5305040702538	39.18579582266233	48.30279064492895	39	True	False	38	1	-1	38	1	-1	38	1	-1	36	1	-1	36	1	-1	36	1	-1	35	1	-1	35	1	-1	35	1	-1	35	1	-1	34	1	-1	34	1	-1	34	1	-1	34
PR8	A549wt	211220_TS_16	../tomograms/PR8_A549wt_211220_TS_16/mtk/TS_16_rec_shifted.mod	4.392008260781861	21.320574042951094	50.552648033025136	40	True	False	39	1	-1	39	1	-1	39	1	-1	37	1	-1	37	1	-1	32	2	-1	31	2	-1	31	2	-1	31	2	-1	31	2	-1	30	2	-1	30	2	-1	30	2	-1	30
PR8	A549wt	211220_TS_16	../tomograms/PR8_A549wt_211220_TS_16/mtk/TS_16_rec_shifted.mod	15.678513621151822	20.477912791436378	37.52189828266415	41	True	True	40	1	-1	40	1	-1	40	1	-1	38	1	-1	38	1	-1	37	1	-1	36	1	-1	36	1	-1	36	1	-1	36	1	-1	35	1	-1	35	1	-1	35	1	-1	35
PR8	A549wt	211220_TS_16	../tomograms/PR8_A549wt_211220_TS_16/mtk/TS_16_rec_shifted.mod	5.232137398415536	15.008463214668906	31.505884093242617	42	True	True	41	1	-1	41	1	-1	41	1	-1	39	1	-1	39	1	-1	38	1	-1	15	2	-1	15	2	-1	15	2	-1	15	2	-1	15	2	-1	15	2	-1	15	2	-1	15
PR8	A549wt	211220_TS_16	../tomograms/PR8_A549wt_211220_TS_16/mtk/TS_16_rec_shifted.mod	32.344298271061234	5.175602536686399	41.46748027025582	43	True	True	42	1	-1	42	1	-1	42	1	-1	40	1	-1	40	1	-1	39	1	-1	37	1	-1	37	1	-1	37	1	-1	37	1	-1	36	1	-1	36	1	-1	36	1	-1	36
PR8	A549wt	211220_TS_16	../tomograms/PR8_A549wt_211220_TS_16/mtk/TS_16_rec_shifted.mod	6.441241655652209	72.3711069447843	39.066708080343844	44	True	True	43	1	-1	43	1	-1	43	1	-1	41	1	-1	41	1	-1	40	1	-1	38	1	-1	5	2	-1	5	2	-1	5	2	-1	5	2	-1	5	2	-1	5	2	-1	5
PR8	A549wt	211220_TS_16	../tomograms/PR8_A549wt_211220_TS_16/mtk/TS_16_rec_shifted.mod	24.838450930690858	55.628332763989526	8.318080078056132	45	True	True	44	1	-1	44	1	-1	44	1	-1	42	1	-1	42	1	-1	41	1	-1	39	1	-1	38	1	-1	38	1	-1	38	1	-1	37	1	-1	37	1	-1	37	1	-1	37
PR8	A549wt	211220_TS_16	../tomograms/PR8_A549wt_211220_TS_16/mtk/TS_16_rec_shifted.mod	27.57666486734831	85.08367595870483	14.01080635928819	46	True	True	45	1	-1	45	1	-1	45	1	-1	43	1	-1	43	1	-1	42	1	-1	40	1	-1	39	1	-1	39	1	-1	39	1	-1	38	1	-1	38	1	-1	38	1	-1	38
PR8	A549wt	211220_TS_16	../tomograms/PR8_A549wt_211220_TS_16/mtk/TS_16_rec_shifted.mod	15.460592875885736	130.27617195375433	50.62221681782582	47	True	False	46	1	-1	46	1	-1	46	1	-1	44	1	-1	44	1	-1	43	1	-1	41	1	-1	40	1	-1	40	1	-1	40	1	-1	39	1	-1	39	1	-1	39	1	-1	39
PR8	A549wt	211220_TS_16	../tomograms/PR8_A549wt_211220_TS_16/mtk/TS_16_rec_shifted.mod	12.314759584518676	72.83858227971332	61.52568331346831	48	True	False	47	1	-1	47	1	-1	47	1	-1	45	1	-1	45	1	-1	44	1	-1	42	1	-1	41	1	-1	41	1	-1	41	1	-1	40	1	-1	40	1	-1	40	1	-1	40
PR8	A549wt	211220_TS_16	../tomograms/PR8_A549wt_211220_TS_16/mtk/TS_16_rec_shifted.mod	1.7644593403747533	88.61570614849352	66.08277694507414	49	True	False	48	1	-1	48	1	-1	48	2	-1	46	2	-1	46	2	-1	45	2	-1	43	2	-1	42	2	-1	42	2	-1	42	2	-1	41	2	-1	41	2	-1	41	2	-1	41
PR8	A549wt	211220_TS_16	../tomograms/PR8_A549wt_211220_TS_16/mtk/TS_16_rec_shifted.mod	1.7644593403747533	87.86003612446451	53.93357583552959	50	True	False	49	1	-1	49	1	-1	48	2	-1	46	2	-1	46	2	-1	45	2	-1	43	2	-1	42	2	-1	42	2	-1	42	2	-1	41	2	-1	41	2	-1	41	2	-1	41
PR8	A549wt	211220_TS_16	../tomograms/PR8_A549wt_211220_TS_16/mtk/TS_16_rec_shifted.mod	34.25631001233196	100.69314593695104	39.18021317664377	51	True	True	50	1	-1	50	1	-1	49	1	-1	47	1	-1	47	1	-1	46	1	-1	44	1	-1	43	1	-1	43	1	-1	43	1	-1	42	1	-1	42	1	-1	42	1	-1	42
PR8	A549wt	211220_TS_16	../tomograms/PR8_A549wt_211220_TS_16/mtk/TS_16_rec_shifted.mod	18.10664793230738	32.247026217398805	34.31663629155556	52	True	True	51	1	-1	51	1	-1	50	1	-1	48	1	-1	48	1	-1	47	1	-1	45	1	-1	44	1	-1	44	1	-1	44	1	-1	43	1	-1	43	1	-1	43	1	-1	43
PR8	A549wt	211220_TS_16	../tomograms/PR8_A549wt_211220_TS_16/mtk/TS_16_rec_shifted.mod	15.565439201988978	84.4924421856567	60.72502614367803	53	True	False	52	1	-1	52	1	-1	51	1	-1	49	1	-1	49	1	-1	48	1	-1	46	1	-1	45	1	-1	45	1	-1	45	1	-1	44	1	-1	44	1	-1	44	1	-1	44
PR8	A549wt	211220_TS_16	../tomograms/PR8_A549wt_211220_TS_16/mtk/TS_16_rec_shifted.mod	33.930527601224014	31.062016354421203	36.50604780078126	54	True	True	53	1	-1	53	1	-1	52	1	-1	50	1	-1	50	1	-1	49	1	-1	47	1	-1	46	1	-1	46	1	-1	46	1	-1	45	1	-1	45	1	-1	45	1	-1	45
PR8	A549wt	211220_TS_16	../tomograms/PR8_A549wt_211220_TS_16/mtk/TS_16_rec_shifted.mod	21.42161088377488	86.5110910421411	53.05975052985701	55	True	False	54	1	-1	54	1	-1	53	1	-1	51	1	-1	51	1	-1	50	1	-1	48	1	-1	47	1	-1	47	1	-1	47	1	-1	46	1	-1	46	1	-1	46	1	-1	46
PR8	A549wt	211220_TS_16	../tomograms/PR8_A549wt_211220_TS_16/mtk/TS_16_rec_shifted.mod	1.225262321267279	88.04161977664688	41.36457777317356	56	True	True	55	1	-1	55	1	-1	26	2	-1	26	2	-1	26	2	-1	26	2	-1	25	2	-1	25	2	-1	25	2	-1	25	2	-1	24	2	-1	24	2	-1	24	2	-1	24
PR8	A549wt	211220_TS_16	../tomograms/PR8_A549wt_211220_TS_16/mtk/TS_16_rec_shifted.mod	25.90503869057567	64.764482680821	62.97606398156013	57	True	False	56	1	-1	56	1	-1	54	1	-1	52	1	-1	52	1	-1	51	1	-1	49	1	-1	48	1	-1	48	1	-1	48	1	-1	47	1	-1	47	1	-1	47	1	-1	47
PR8	A549wt	211220_TS_16	../tomograms/PR8_A549wt_211220_TS_16/mtk/TS_16_rec_shifted.mod	31.195090824247952	23.377863309103013	62.36875465238899	58	True	False	57	1	-1	57	1	-1	55	1	-1	53	1	-1	53	1	-1	52	1	-1	50	1	-1	49	1	-1	49	1	-1	49	1	-1	48	1	-1	48	1	-1	48	1	-1	48
PR8	A549wt	211220_TS_16	../tomograms/PR8_A549wt_211220_TS_16/mtk/TS_16_rec_shifted.mod	38.52098801547526	121.8521282754354	55.217198819278636	59	True	False	58	1	-1	58	1	-1	56	1	-1	54	1	-1	54	1	-1	53	1	-1	51	1	-1	50	1	-1	50	1	-1	50	1	-1	49	1	-1	49	1	-1	49	1	-1	49
PR8	A549wt	211220_TS_16	../tomograms/PR8_A549wt_211220_TS_16/mtk/TS_16_rec_shifted.mod	26.027287100225955	100.10090329075535	65.34856488973762	60	True	False	59	1	-1	59	1	-1	57	1	-1	55	1	-1	55	1	-1	54	1	-1	52	1	-1	51	1	-1	51	1	-1	51	1	-1	50	1	3	50	1	3	50	1	3	50
PR8	A549wt	211220_TS_16	../tomograms/PR8_A549wt_211220_TS_16/mtk/TS_16_rec_shifted.mod	17.615748675243886	0.010525473063449585	68.22240893447932	61	True	False	60	1	-1	60	1	-1	58	1	-1	56	1	-1	56	1	-1	55	1	-1	53	1	-1	52	1	-1	52	1	-1	52	1	2	51	1	4	51	1	4	51	1	4	51
PR8	A549wt	211220_TS_16	../tomograms/PR8_A549wt_211220_TS_16/mtk/TS_16_rec_shifted.mod	17.615748675243886	10.305682591887615	65.6785082480169	62	True	False	61	1	-1	61	1	-1	59	1	-1	57	1	-1	57	1	-1	56	1	-1	54	1	-1	53	1	1	53	1	1	53	1	3	52	1	5	52	1	5	52	1	5	52
PR8	A549wt	211220_TS_16	../tomograms/PR8_A549wt_211220_TS_16/mtk/TS_16_rec_shifted.mod	8.714207568440486	66.68349125527196	47.56176422031367	63	True	False	62	1	-1	62	1	-1	60	1	-1	58	1	-1	58	1	-1	57	1	-1	55	1	1	54	1	2	54	1	2	23	3	1	22	3	2	22	3	2	22	3	2	22
PR8	A549wt	211220_TS_16	../tomograms/PR8_A549wt_211220_TS_16/mtk/TS_16_rec_shifted.mod	18.42302495855111	121.61091090600145	39.732256656384784	64	True	True	63	1	-1	63	1	-1	61	1	-1	59	1	-1	59	1	-1	58	1	-1	56	1	2	55	1	3	55	1	3	54	1	4	53	1	6	53	1	6	53	1	6	53
PR8	A549wt	211220_TS_16	../tomograms/PR8_A549wt_211220_TS_16/mtk/TS_16_rec_shifted.mod	31.42562513723207	67.01269321215771	34.724939282973246	65	True	True	64	1	-1	64	1	-1	62	1	-1	60	1	-1	60	1	-1	59	1	0	57	1	3	56	1	4	56	1	4	55	1	5	54	1	7	54	1	7	54	1	7	54
PR8	A549wt	211220_TS_16	../tomograms/PR8_A549wt_211220_TS_16/mtk/TS_16_rec_shifted.mod	12.314759584518676	23.91470117056324	65.92828787424331	66	True	False	65	1	-1	65	1	-1	63	1	-1	61	1	0	61	1	0	60	1	1	58	1	4	57	1	5	57	1	5	56	1	6	55	1	8	55	1	8	55	1	8	40
PR8	A549wt	211220_TS_16	../tomograms/PR8_A549wt_211220_TS_16/mtk/TS_16_rec_shifted.mod	17.172247199670522	29.960344856593498	59.425653032747995	67	True	False	66	1	-1	66	1	-1	64	1	-1	62	1	1	62	1	1	61	1	2	59	1	5	58	1	6	58	1	6	57	1	7	56	1	9	56	1	9	56	1	9	55
PR8	A549wt	211220_TS_16	../tomograms/PR8_A549wt_211220_TS_16/mtk/TS_16_rec_shifted.mod	15.565439201988978	94.2729562304752	37.10082834073815	68	True	True	67	1	-1	67	1	-1	65	1	0	63	1	2	63	1	2	62	1	3	60	1	6	59	1	7	59	1	7	58	1	8	57	1	10	57	1	10	57	1	10	56
PR8	A549wt	211220_TS_16	../tomograms/PR8_A549wt_211220_TS_16/mtk/TS_16_rec_shifted.mod	52.757839217120654	169.48918842986325	69.83949290805397	69	True	False	68	1	-1	68	1	-1	66	1	1	64	1	3	64	1	3	63	1	4	61	1	7	60	1	8	60	1	8	59	1	9	58	1	11	58	1	11	58	1	11	57
PR8	A549wt	220408_TS_07	../tomograms/PR8_A549wt_220408_TS_07/TS_07_rec.mod	11.443568167695943	85.1258797477906	14.08498713624715	1	False	True	0	1	-1	0	1	-1	0	1	-1	0	1	-1	0	1	-1	0	1	-1	0	1	-1	0	1	-1	0	1	-1	0	1	-1	0	1	-1	0	1	-1	0	2	-1	0
PR8	A549wt	220408_TS_07	../tomograms/PR8_A549wt_220408_TS_07/TS_07_rec.mod	11.443568167695943	117.06101072560507	30.04458249152403	2	False	True	1	1	-1	1	1	-1	1	1	-1	1	1	-1	1	1	-1	1	1	-1	1	1	-1	1	1	-1	1	1	-1	1	1	-1	1	1	-1	1	1	-1	0	2	-1	0
PR8	A549wt	220408_TS_07	../tomograms/PR8_A549wt_220408_TS_07/TS_07_rec.mod	13.423040895486633	66.55184815045864	25.805338347452548	3	False	True	2	1	-1	2	1	-1	2	1	-1	2	1	-1	2	1	-1	2	1	-1	2	1	-1	2	1	-1	2	1	-1	2	1	-1	2	1	-1	2	1	-1	1	1	-1	1
PR8	A549wt	220408_TS_07	../tomograms/PR8_A549wt_220408_TS_07/TS_07_rec.mod	14.914523531657476	13.626269825736593	24.647215803101886	4	False	True	3	1	-1	3	1	-1	3	1	-1	3	1	-1	3	1	-1	3	1	-1	3	1	-1	3	1	-1	3	1	-1	3	1	-1	3	1	-1	3	1	-1	2	1	-1	2
PR8	A549wt	220408_TS_07	../tomograms/PR8_A549wt_220408_TS_07/TS_07_rec.mod	11.067915552580061	11.918760599584415	8.038704683300018	5	False	True	4	1	-1	4	1	-1	4	1	-1	4	1	-1	4	1	-1	4	1	-1	4	1	-1	4	1	-1	4	1	-1	4	1	-1	4	1	-1	4	1	-1	3	2	-1	3
PR8	A549wt	220408_TS_07	../tomograms/PR8_A549wt_220408_TS_07/TS_07_rec.mod	12.549419654570256	47.87343765151411	5.484018558371135	6	False	True	5	1	-1	5	1	-1	5	1	-1	5	1	-1	5	1	-1	5	1	-1	5	1	-1	5	1	-1	5	1	-1	5	1	-1	5	1	-1	5	1	-1	4	1	-1	4
PR8	A549wt	220408_TS_07	../tomograms/PR8_A549wt_220408_TS_07/TS_07_rec.mod	14.859180830637458	42.74436893639294	33.49881998747849	7	False	True	6	1	-1	6	1	-1	6	1	-1	6	1	-1	6	1	-1	6	1	-1	6	1	-1	6	1	-1	6	1	-1	6	1	-1	6	1	-1	6	1	-1	5	1	0	5
PR8	A549wt	220408_TS_07	../tomograms/PR8_A549wt_220408_TS_07/TS_07_rec.mod	11.707971879829774	13.697537325995915	42.42537466417453	8	False	True	7	1	-1	7	1	-1	7	1	-1	7	1	-1	7	1	-1	7	1	-1	7	1	-1	7	1	-1	7	1	-1	7	1	-1	7	1	-1	7	1	-1	6	4	-1	6
PR8	A549wt	220408_TS_07	../tomograms/PR8_A549wt_220408_TS_07/TS_07_rec.mod	10.163974135510406	33.372475619401506	40.7314071929872	9	False	True	8	1	-1	8	1	-1	8	1	-1	8	1	-1	8	1	-1	8	1	-1	8	1	-1	8	1	-1	8	1	-1	8	1	-1	8	1	-1	8	3	0	6	4	-1	6
PR8	A549wt	220408_TS_07	../tomograms/PR8_A549wt_220408_TS_07/TS_07_rec.mod	18.530715091106497	47.54690171719711	25.605115509988952	10	False	True	9	1	-1	9	1	-1	9	1	-1	9	1	-1	9	1	-1	9	1	-1	9	1	-1	9	1	-1	9	1	-1	9	1	-1	9	1	-1	9	1	-1	7	1	1	7
PR8	A549wt	220408_TS_07	../tomograms/PR8_A549wt_220408_TS_07/TS_07_rec.mod	12.549419654570256	72.71409331753712	25.707639272465517	11	False	True	10	1	-1	10	1	-1	10	1	-1	10	1	-1	10	1	-1	10	1	-1	10	1	-1	10	1	-1	10	1	-1	10	1	-1	10	1	-1	10	1	-1	8	1	-1	4
PR8	A549wt	220408_TS_07	../tomograms/PR8_A549wt_220408_TS_07/TS_07_rec.mod	11.514132474852888	16.26396049921203	26.357135183556757	12	False	True	11	1	-1	11	1	-1	11	1	-1	11	1	-1	11	1	-1	11	1	-1	11	1	-1	11	1	-1	11	1	-1	11	1	-1	11	1	-1	11	1	-1	9	3	-1	8
PR8	A549wt	220408_TS_07	../tomograms/PR8_A549wt_220408_TS_07/TS_07_rec.mod	19.44237283472764	14.44441659832592	35.04748707941876	13	False	True	12	1	-1	12	1	-1	12	1	-1	12	1	-1	12	1	-1	12	1	-1	12	1	-1	12	1	-1	12	1	-1	12	1	-1	12	1	-1	12	1	-1	10	1	-1	9
PR8	A549wt	220408_TS_07	../tomograms/PR8_A549wt_220408_TS_07/TS_07_rec.mod	9.567217269734396	45.73933145424843	29.099656572553258	14	False	True	13	1	-1	13	1	-1	13	1	-1	13	1	-1	13	1	-1	13	1	-1	13	1	-1	13	1	-1	13	1	-1	13	1	-1	13	2	-1	13	2	-1	9	3	-1	8
PR8	A549wt	220408_TS_07	../tomograms/PR8_A549wt_220408_TS_07/TS_07_rec.mod	11.067915552580061	29.944362901224682	26.52215812006173	15	False	True	14	1	-1	14	1	-1	14	1	-1	14	1	-1	14	1	-1	14	1	-1	14	1	-1	14	1	-1	14	1	-1	14	1	-1	14	1	-1	14	1	-1	3	2	-1	3
PR8	A549wt	220408_TS_07	../tomograms/PR8_A549wt_220408_TS_07/TS_07_rec.mod	16.811694690610132	102.84612978106317	27.112155611650454	16	False	True	15	1	-1	15	1	-1	15	1	-1	15	1	-1	15	1	-1	15	1	-1	15	1	-1	15	1	-1	15	1	-1	15	1	-1	15	1	-1	15	1	-1	11	1	-1	10
PR8	A549wt	220408_TS_07	../tomograms/PR8_A549wt_220408_TS_07/TS_07_rec.mod	16.92449528377618	10.956420245376641	9.703937709549093	17	False	True	16	1	-1	16	1	-1	16	1	-1	16	1	-1	16	1	-1	16	1	-1	16	1	-1	16	1	-1	16	1	-1	16	1	-1	16	1	-1	16	1	-1	12	1	-1	11
PR8	A549wt	220408_TS_07	../tomograms/PR8_A549wt_220408_TS_07/TS_07_rec.mod	16.92449528377618	11.352937958652399	31.858854682714018	18	False	True	17	1	-1	17	1	-1	17	1	-1	17	1	-1	17	1	-1	17	1	-1	17	1	-1	17	1	-1	17	1	-1	17	1	-1	17	1	-1	17	1	-1	13	1	-1	12
PR8	A549wt	220408_TS_07	../tomograms/PR8_A549wt_220408_TS_07/TS_07_rec.mod	10.914186957392449	47.47966661787143	36.49920269937653	19	False	True	18	1	-1	18	1	-1	18	1	-1	18	1	-1	18	1	-1	18	1	-1	18	1	-1	18	1	-1	18	1	-1	18	1	-1	18	1	-1	8	3	-1	6	4	-1	6
PR8	A549wt	220408_TS_07	../tomograms/PR8_A549wt_220408_TS_07/TS_07_rec.mod	39.46195727368315	12.153230911822941	12.187221577151984	20	False	True	19	1	-1	19	1	-1	19	1	-1	19	1	-1	19	1	-1	19	1	-1	19	1	-1	19	1	-1	19	1	-1	19	1	-1	19	1	-1	18	1	-1	14	1	-1	13
PR8	A549wt	220408_TS_07	../tomograms/PR8_A549wt_220408_TS_07/TS_07_rec.mod	10.163974135510406	17.13344160933928	4.87086228495869	21	False	True	20	1	-1	20	1	-1	20	1	-1	20	1	-1	20	1	-1	20	1	-1	20	1	-1	20	1	-1	20	1	-1	20	1	-1	20	1	-1	8	3	-1	6	4	-1	6
PR8	A549wt	220408_TS_07	../tomograms/PR8_A549wt_220408_TS_07/TS_07_rec.mod	10.278825818628963	111.96004492761142	22.331502789127807	22	False	True	21	1	-1	21	1	-1	21	1	-1	21	1	-1	21	1	-1	21	1	-1	21	1	-1	21	1	-1	21	1	-1	21	1	-1	21	1	-1	19	2	-1	15	2	-1	14
PR8	A549wt	220408_TS_07	../tomograms/PR8_A549wt_220408_TS_07/TS_07_rec.mod	17.36622516784888	11.9746546602432	24.00001627984072	23	False	True	22	1	-1	22	1	-1	22	1	-1	22	1	-1	22	1	-1	22	1	-1	22	1	-1	22	1	-1	22	1	-1	22	1	-1	22	1	-1	20	1	-1	16	1	-1	15
PR8	A549wt	220408_TS_07	../tomograms/PR8_A549wt_220408_TS_07/TS_07_rec.mod	12.743836712093028	93.1423828811382	27.674802694205596	24	False	True	23	1	-1	23	1	-1	23	1	-1	23	1	-1	23	1	-1	23	1	-1	23	1	-1	23	1	-1	23	1	-1	23	1	-1	23	1	-1	21	1	-1	17	1	-1	16
PR8	A549wt	220408_TS_07	../tomograms/PR8_A549wt_220408_TS_07/TS_07_rec.mod	15.329569914595117	20.391458950571035	15.1517578496729	25	False	True	24	1	-1	24	1	-1	24	1	-1	24	1	-1	24	1	-1	24	1	-1	24	1	-1	24	1	-1	24	1	-1	24	1	-1	24	1	-1	22	1	-1	18	1	-1	17
PR8	A549wt	220408_TS_07	../tomograms/PR8_A549wt_220408_TS_07/TS_07_rec.mod	26.556108849191727	53.65929686789142	24.482563050090462	26	False	True	25	1	-1	25	1	-1	25	1	-1	25	1	-1	25	1	-1	25	1	-1	25	1	-1	25	1	-1	25	1	-1	25	1	-1	25	1	-1	23	1	-1	19	1	-1	18
PR8	A549wt	220408_TS_07	../tomograms/PR8_A549wt_220408_TS_07/TS_07_rec.mod	60.61047173784804	83.6421862620393	27.41986509719911	27	False	True	26	1	-1	26	1	-1	26	1	-1	26	1	-1	26	1	-1	26	1	-1	26	1	-1	26	1	-1	26	1	-1	26	1	-1	26	1	-1	24	1	-1	20	1	-1	19
PR8	A549wt	220408_TS_07	../tomograms/PR8_A549wt_220408_TS_07/TS_07_rec.mod	21.280989217257122	50.19285854885423	3.081214537290514	28	False	True	27	1	-1	27	1	-1	27	1	-1	27	1	-1	27	1	-1	27	1	-1	27	1	-1	27	1	-1	27	1	-1	27	1	-1	27	1	-1	25	1	-1	21	1	-1	20
PR8	A549wt	220408_TS_07	../tomograms/PR8_A549wt_220408_TS_07/TS_07_rec.mod	12.743836712093028	81.51309881955929	27.674802694205596	29	False	True	28	1	-1	28	1	-1	28	1	-1	28	1	-1	28	1	-1	28	1	-1	28	1	-1	28	1	-1	28	1	-1	28	1	-1	28	1	-1	26	1	-1	22	1	-1	16
PR8	A549wt	220408_TS_07	../tomograms/PR8_A549wt_220408_TS_07/TS_07_rec.mod	9.567217269734396	48.82346261767668	2.726312944267496	30	False	True	29	1	-1	29	1	-1	29	1	-1	29	1	-1	29	1	-1	29	1	-1	29	1	-1	29	1	-1	29	1	-1	29	1	-1	13	2	-1	13	2	-1	9	3	2	8
PR8	A549wt	220408_TS_07	../tomograms/PR8_A549wt_220408_TS_07/TS_07_rec.mod	10.278825818628963	110.57266606174606	23.422973874815746	31	False	True	30	1	-1	30	1	-1	30	1	-1	30	1	-1	30	1	-1	30	1	-1	30	1	-1	30	1	-1	30	1	-1	30	1	-1	29	1	-1	19	2	-1	15	2	3	14
PR8	A549wt	220408_TS_07	../tomograms/PR8_A549wt_220408_TS_07/TS_07_rec.mod	22.80558212324577	47.895733275173406	16.08440638186719	32	False	True	31	1	-1	31	1	-1	31	1	-1	31	1	-1	31	1	-1	31	1	-1	31	1	-1	31	1	-1	31	1	-1	31	1	-1	30	1	-1	27	1	-1	23	1	4	21
PR8	A549wt	220408_TS_07	../tomograms/PR8_A549wt_220408_TS_07/TS_07_rec.mod	68.6208728240524	36.965922482206246	18.596150254389613	33	False	True	32	1	-1	32	1	-1	32	1	-1	32	1	-1	32	1	-1	32	1	-1	32	1	-1	32	1	-1	32	1	-1	32	1	-1	31	1	-1	28	1	-1	24	1	5	22
PR8	A549wt	220408_TS_07	../tomograms/PR8_A549wt_220408_TS_07/TS_07_rec.mod	124.22943649847093	10.13344172330148	27.76708987967987	34	False	True	33	1	-1	33	1	-1	33	1	-1	33	1	-1	33	1	-1	33	1	-1	33	1	-1	33	1	-1	33	1	-1	33	1	-1	32	1	-1	29	1	-1	25	1	6	23
PR8	A549wt	220408_TS_07	../tomograms/PR8_A549wt_220408_TS_07/TS_07_rec.mod	22.80558212324577	24.700286020373063	15.578088629543913	35	False	True	34	1	-1	34	1	-1	34	1	-1	34	1	-1	34	1	-1	34	1	-1	34	1	-1	34	1	-1	34	1	-1	34	1	-1	33	1	-1	30	1	1	26	1	7	24
PR8	A549wt	220408_TS_07	../tomograms/PR8_A549wt_220408_TS_07/TS_07_rec.mod	15.329569914595117	23.903529462038787	20.009694960103705	36	False	True	35	1	-1	35	1	-1	35	1	-1	35	1	-1	35	1	-1	35	1	-1	35	1	-1	35	1	-1	35	1	-1	35	1	-1	34	1	-1	31	1	2	27	1	8	25
PR8	A549wt	220408_TS_07	../tomograms/PR8_A549wt_220408_TS_07/TS_07_rec.mod	11.847946350869401	18.927695699999326	23.354752804895195	37	False	True	36	1	-1	36	1	-1	36	1	-1	36	1	-1	36	1	-1	36	1	-1	36	1	-1	36	1	-1	36	1	-1	36	1	-1	35	1	-1	32	1	3	28	2	9	26
PR8	A549wt	220408_TS_07	../tomograms/PR8_A549wt_220408_TS_07/TS_07_rec.mod	11.847946350869401	22.568716576822474	26.27565820232884	38	False	True	37	1	-1	37	1	-1	37	1	-1	37	1	-1	37	1	-1	37	1	-1	37	1	-1	37	1	-1	37	1	-1	37	1	-1	36	1	0	33	1	4	28	2	9	26
PR8	A549wt	220408_TS_07	../tomograms/PR8_A549wt_220408_TS_07/mtk/TS_07_rec_shifted.mod	17.605317039192517	37.153181014733185	1.901799432752907	1	True	True	0	1	-1	0	1	-1	0	1	-1	0	1	-1	0	1	-1	0	1	-1	0	1	-1	0	1	-1	0	1	-1	0	1	-1	0	1	-1	0	1	-1	0	1	-1	0
PR8	A549wt	220408_TS_07	../tomograms/PR8_A549wt_220408_TS_07/mtk/TS_07_rec_shifted.mod	21.80385311327608	109.21225112906397	4.671917168205571	2	True	True	1	1	-1	1	1	-1	1	1	-1	1	1	-1	1	1	-1	1	1	-1	1	1	-1	1	1	-1	1	1	-1	1	1	-1	1	1	-1	1	1	-1	1	1	-1	1
PR8	A549wt	220408_TS_07	../tomograms/PR8_A549wt_220408_TS_07/mtk/TS_07_rec_shifted.mod	31.92952205291169	59.02782714634543	38.13909683648897	3	True	True	2	1	-1	2	1	-1	2	1	-1	2	1	-1	2	1	-1	2	1	-1	2	1	-1	2	1	-1	2	1	-1	2	1	-1	2	1	-1	2	1	-1	2	1	-1	2
PR8	A549wt	220408_TS_07	../tomograms/PR8_A549wt_220408_TS_07/mtk/TS_07_rec_shifted.mod	13.479614952296894	5.9989081975130905	23.5675140193529	4	True	True	3	1	-1	3	1	-1	3	1	-1	3	1	-1	3	1	-1	3	1	-1	3	1	-1	3	1	-1	3	1	-1	3	1	-1	3	1	-1	3	1	-1	3	1	-1	3
PR8	A549wt	220408_TS_07	../tomograms/PR8_A549wt_220408_TS_07/mtk/TS_07_rec_shifted.mod	66.42729981202606	0.31092085556767224	11.643338802770305	5	True	True	4	1	-1	4	1	-1	4	1	-1	4	1	-1	4	1	-1	4	1	-1	4	1	-1	4	1	-1	4	1	-1	4	1	-1	4	1	-1	4	1	-1	4	1	-1	4
PR8	A549wt	220408_TS_07	../tomograms/PR8_A549wt_220408_TS_07/mtk/TS_07_rec_shifted.mod	40.89306715933427	32.8208657121556	37.88919523760777	6	True	True	5	1	-1	5	1	-1	5	1	-1	5	1	-1	5	1	-1	5	1	-1	5	1	-1	5	1	-1	5	1	-1	5	1	-1	5	1	-1	5	1	-1	5	1	-1	5
PR8	A549wt	220408_TS_07	../tomograms/PR8_A549wt_220408_TS_07/mtk/TS_07_rec_shifted.mod	13.72337848523183	0.23161532552315472	41.28223805721224	7	True	True	6	1	-1	6	1	-1	6	1	-1	6	1	-1	6	1	-1	6	1	-1	6	1	-1	6	1	-1	6	1	-1	6	1	-1	6	1	-1	6	1	-1	6	1	-1	6
PR8	A549wt	220408_TS_07	../tomograms/PR8_A549wt_220408_TS_07/mtk/TS_07_rec_shifted.mod	32.035105306710086	1.141680483062882	43.433038929493506	8	True	True	7	1	-1	7	1	-1	7	1	-1	7	1	-1	7	1	-1	7	1	-1	7	1	-1	7	1	-1	7	1	-1	7	1	-1	7	1	-1	7	1	-1	7	1	-1	7
PR8	A549wt	220408_TS_07	../tomograms/PR8_A549wt_220408_TS_07/mtk/TS_07_rec_shifted.mod	32.09913685470379	44.05681251950163	18.527059865834644	9	True	True	8	1	-1	8	1	-1	8	1	-1	8	1	-1	8	1	-1	8	1	-1	8	1	-1	8	1	-1	8	1	-1	8	1	-1	8	1	-1	8	1	-1	8	1	-1	8
PR8	A549wt	220408_TS_07	../tomograms/PR8_A549wt_220408_TS_07/mtk/TS_07_rec_shifted.mod	24.75787608520507	30.587458348423116	17.217685111930013	10	True	True	9	1	-1	9	1	-1	9	1	-1	9	1	-1	9	1	-1	9	1	-1	9	1	-1	9	1	-1	9	1	-1	9	1	-1	9	1	-1	9	1	-1	9	1	-1	9
PR8	A549wt	220408_TS_07	../tomograms/PR8_A549wt_220408_TS_07/mtk/TS_07_rec_shifted.mod	4.997716374357589	28.333785118488432	18.356289821440644	11	True	True	10	1	-1	10	1	-1	10	1	-1	10	1	-1	10	1	-1	10	2	-1	10	2	-1	10	2	-1	10	2	-1	10	2	-1	10	2	-1	10	2	-1	10	2	-1	10
PR8	A549wt	220408_TS_07	../tomograms/PR8_A549wt_220408_TS_07/mtk/TS_07_rec_shifted.mod	11.520359683941004	186.63134761454518	37.41818266632141	12	True	True	11	1	-1	11	1	-1	11	1	-1	11	1	-1	11	1	-1	11	1	-1	11	1	-1	11	1	-1	11	1	-1	11	1	-1	11	1	-1	11	1	-1	11	3	0	11
PR8	A549wt	220408_TS_07	../tomograms/PR8_A549wt_220408_TS_07/mtk/TS_07_rec_shifted.mod	23.017873960886735	4.413526879370716	37.87341089759255	13	True	True	12	1	-1	12	1	-1	12	1	-1	12	1	-1	12	1	-1	12	1	-1	12	1	-1	12	1	-1	12	1	-1	12	1	-1	12	1	-1	12	1	-1	12	1	-1	12
PR8	A549wt	220408_TS_07	../tomograms/PR8_A549wt_220408_TS_07/mtk/TS_07_rec_shifted.mod	35.397511085171466	55.049673007540065	27.540072369754256	14	True	True	13	1	-1	13	1	-1	13	1	-1	13	1	-1	13	1	-1	13	1	-1	13	1	-1	13	1	-1	13	1	-1	13	1	-1	13	1	-1	13	1	-1	13	1	-1	13
PR8	A549wt	220408_TS_07	../tomograms/PR8_A549wt_220408_TS_07/mtk/TS_07_rec_shifted.mod	11.520359683941004	183.16527989240896	36.84334687999121	15	True	True	14	1	-1	14	1	-1	14	1	-1	14	1	-1	14	1	-1	14	1	-1	14	1	-1	14	1	-1	14	1	-1	14	1	-1	14	1	-1	14	1	-1	11	3	-1	11
PR8	A549wt	220408_TS_07	../tomograms/PR8_A549wt_220408_TS_07/mtk/TS_07_rec_shifted.mod	12.350296675103667	25.657832516608575	5.0733436322870755	16	True	True	15	1	-1	15	1	-1	15	1	-1	15	1	-1	15	1	-1	15	1	-1	15	1	-1	15	1	-1	15	1	-1	15	1	-1	15	1	-1	15	1	-1	14	1	-1	14
PR8	A549wt	220408_TS_07	../tomograms/PR8_A549wt_220408_TS_07/mtk/TS_07_rec_shifted.mod	19.54661552450918	79.02953229165684	13.194293325502347	17	True	True	16	1	-1	16	1	-1	16	1	-1	16	1	-1	16	1	-1	16	1	-1	16	1	-1	16	1	-1	16	1	-1	16	1	-1	16	1	-1	16	1	-1	15	1	-1	15
PR8	A549wt	220408_TS_07	../tomograms/PR8_A549wt_220408_TS_07/mtk/TS_07_rec_shifted.mod	21.80385311327608	64.58846614111474	9.408537363816293	18	True	True	17	1	-1	17	1	-1	17	1	-1	17	1	-1	17	1	-1	17	1	-1	17	1	-1	17	1	-1	17	1	-1	17	1	-1	17	1	-1	17	1	-1	16	1	-1	16
PR8	A549wt	220408_TS_07	../tomograms/PR8_A549wt_220408_TS_07/mtk/TS_07_rec_shifted.mod	31.46901306549976	123.5635010219674	26.5781817081512	19	True	True	18	1	-1	18	1	-1	18	1	-1	18	1	-1	18	1	-1	18	1	-1	18	1	-1	18	1	-1	18	1	-1	18	1	-1	18	1	-1	18	1	-1	17	1	-1	17
PR8	A549wt	220408_TS_07	../tomograms/PR8_A549wt_220408_TS_07/mtk/TS_07_rec_shifted.mod	32.09913685470379	22.60856029645895	19.817214510139653	20	True	True	19	1	-1	19	1	-1	19	1	-1	19	1	-1	19	1	-1	19	1	-1	19	1	-1	19	1	-1	19	1	-1	19	1	-1	19	1	-1	19	1	-1	18	1	-1	18
PR8	A549wt	220408_TS_07	../tomograms/PR8_A549wt_220408_TS_07/mtk/TS_07_rec_shifted.mod	42.881114101675074	36.61044250137295	25.78528582837027	21	True	True	20	1	-1	20	1	-1	20	1	-1	20	1	-1	20	1	-1	20	1	-1	20	1	-1	20	1	-1	20	1	-1	20	1	-1	20	1	-1	20	1	-1	19	1	-1	19
PR8	A549wt	220408_TS_07	../tomograms/PR8_A549wt_220408_TS_07/mtk/TS_07_rec_shifted.mod	19.54661552450918	51.91104138670142	18.008410368336857	22	True	True	21	1	-1	21	1	-1	21	1	-1	21	1	-1	21	1	-1	21	1	-1	21	1	-1	21	1	-1	21	1	-1	21	1	-1	21	1	-1	21	1	-1	20	1	-1	20
PR8	A549wt	220408_TS_07	../tomograms/PR8_A549wt_220408_TS_07/mtk/TS_07_rec_shifted.mod	25.976573444976346	4.6724605579627605	43.05034781363208	23	True	True	22	1	-1	22	1	-1	22	1	-1	22	1	-1	22	1	-1	22	1	-1	22	1	-1	22	1	-1	22	1	-1	22	1	-1	22	1	-1	22	1	-1	21	1	-1	21
PR8	A549wt	220408_TS_07	../tomograms/PR8_A549wt_220408_TS_07/mtk/TS_07_rec_shifted.mod	11.599882272019782	179.62729837397998	2.726312944267496	24	True	True	23	1	-1	23	1	-1	23	1	-1	23	1	-1	23	1	-1	23	1	-1	23	1	-1	23	1	-1	23	1	-1	23	1	-1	23	1	-1	23	1	-1	11	3	-1	11
PR8	A549wt	220408_TS_07	../tomograms/PR8_A549wt_220408_TS_07/mtk/TS_07_rec_shifted.mod	12.350296675103667	34.90513938184893	5.783337919467257	25	True	True	24	1	-1	24	1	-1	24	1	-1	24	1	-1	24	1	-1	24	1	-1	24	1	-1	24	1	-1	24	1	-1	24	1	-1	24	1	-1	24	1	-1	22	1	-1	14
PR8	A549wt	220408_TS_07	../tomograms/PR8_A549wt_220408_TS_07/mtk/TS_07_rec_shifted.mod	29.518272149562858	156.38421709633025	18.865887348628057	26	True	True	25	1	-1	25	1	-1	25	1	-1	25	1	-1	25	1	-1	25	1	-1	25	1	-1	25	1	-1	25	1	-1	25	1	-1	25	1	-1	25	1	-1	23	1	-1	22
PR8	A549wt	220408_TS_07	../tomograms/PR8_A549wt_220408_TS_07/mtk/TS_07_rec_shifted.mod	4.997716374357589	12.44983898833864	12.49437118228552	27	True	True	26	1	-1	26	1	-1	26	1	-1	26	1	-1	26	1	-1	10	2	-1	10	2	-1	10	2	-1	10	2	-1	10	2	-1	10	2	-1	10	2	-1	10	2	-1	10
PR8	A549wt	220408_TS_07	../tomograms/PR8_A549wt_220408_TS_07/mtk/TS_07_rec_shifted.mod	40.89306715933427	54.950271929086625	27.959600136880756	28	True	True	27	1	-1	27	1	-1	27	1	-1	27	1	-1	27	1	-1	26	1	-1	26	1	-1	26	1	-1	26	1	-1	26	1	-1	26	1	-1	26	1	-1	24	1	-1	23
PR8	A549wt	220408_TS_07	../tomograms/PR8_A549wt_220408_TS_07/mtk/TS_07_rec_shifted.mod	35.397511085171466	69.59539424810342	3.081214537290514	29	True	True	28	1	-1	28	1	-1	28	1	-1	28	1	-1	28	1	-1	27	1	-1	27	1	-1	27	1	-1	27	1	-1	27	1	-1	27	1	-1	27	1	-1	25	1	-1	24
PR8	A549wt	220408_TS_07	../tomograms/PR8_A549wt_220408_TS_07/mtk/TS_07_rec_shifted.mod	13.72337848523183	0.23756044908354845	37.33209705945686	30	True	True	29	1	-1	29	1	-1	29	1	-1	29	1	-1	29	1	-1	28	1	-1	28	1	-1	28	1	-1	28	1	-1	28	1	-1	28	1	-1	28	1	-1	26	1	-1	25
PR8	A549wt	220408_TS_07	../tomograms/PR8_A549wt_220408_TS_07/mtk/TS_07_rec_shifted.mod	17.40378038742103	5.227939099105502	22.882910247822036	31	True	True	30	1	-1	30	1	-1	30	1	-1	30	1	-1	30	1	-1	29	1	-1	29	1	-1	29	1	-1	29	1	-1	29	1	-1	29	1	-1	29	1	-1	27	1	-1	26
PR8	A549wt	220408_TS_07	../tomograms/PR8_A549wt_220408_TS_07/mtk/TS_07_rec_shifted.mod	35.46723871467757	0.23961801332325802	24.188263482665715	32	True	True	31	1	-1	31	1	-1	31	1	-1	31	1	-1	31	1	-1	30	1	-1	30	1	-1	30	1	-1	30	1	-1	30	1	-1	30	1	-1	30	1	-1	28	1	-1	27
PR8	A549wt	220408_TS_07	../tomograms/PR8_A549wt_220408_TS_07/mtk/TS_07_rec_shifted.mod	24.75787608520507	38.85532557427305	11.706420505296064	33	True	True	32	1	-1	32	1	-1	32	1	-1	32	1	-1	32	1	-1	31	1	-1	31	1	-1	31	1	-1	31	1	-1	31	1	-1	31	1	-1	31	1	-1	29	1	-1	28
PR8	A549wt	220408_TS_07	../tomograms/PR8_A549wt_220408_TS_07/mtk/TS_07_rec_shifted.mod	13.479614952296894	34.95746641699255	11.938498275664523	34	True	True	33	1	-1	33	1	-1	33	1	-1	33	1	-1	33	1	-1	32	1	-1	32	1	-1	32	1	-1	32	1	-1	32	1	-1	32	1	-1	32	1	-1	30	1	-1	29
PR8	A549wt	220408_TS_07	../tomograms/PR8_A549wt_220408_TS_07/mtk/TS_07_rec_shifted.mod	68.69437050066733	0.09968757848011339	29.240377183176708	35	True	True	34	1	-1	34	1	-1	34	1	-1	34	1	-1	34	1	-1	33	1	-1	33	1	-1	33	1	-1	33	1	-1	33	1	-1	33	1	-1	33	1	-1	31	1	-1	30
PR8	A549wt	220408_TS_07	../tomograms/PR8_A549wt_220408_TS_07/mtk/TS_07_rec_shifted.mod	19.701800332566883	169.14771530730266	5.810083906154793	36	True	True	35	1	-1	35	1	-1	35	1	-1	35	1	-1	35	1	-1	34	1	-1	34	1	-1	34	1	-1	34	1	-1	34	1	-1	34	1	-1	34	1	-1	32	1	1	31
PR8	A549wt	220408_TS_07	../tomograms/PR8_A549wt_220408_TS_07/mtk/TS_07_rec_shifted.mod	38.22703612269907	165.10299791234988	18.068893826503324	37	True	True	36	1	-1	36	1	-1	36	1	-1	36	1	-1	36	1	-1	35	1	-1	35	1	-1	35	1	-1	35	1	-1	35	1	-1	35	1	-1	35	1	-1	33	1	2	32
PR8	A549wt	220408_TS_07	../tomograms/PR8_A549wt_220408_TS_07/mtk/TS_07_rec_shifted.mod	19.909580134721303	12.055326250064578	4.820570796230567	38	True	True	37	1	-1	37	1	-1	37	1	-1	37	1	-1	37	1	-1	36	1	0	36	1	0	36	1	0	36	1	0	36	1	0	36	1	0	36	1	0	34	1	3	33
PR8	A549-Rab11dn	211201_TS_06	../tomograms/PR8_Rab11dn_211201_TS_06/TS_06_rec_b2.mod	485.7762624816507	83.82420620501179	78.2162930889556	1	False	False	0	1	-1	0	1	-1	0	1	-1	0	1	-1	0	1	-1	0	1	-1	0	1	-1	0	1	-1	0	1	-1	0	1	-1	0	1	-1	0	1	-1	0	1	-1	0
PR8	A549-Rab11dn	211201_TS_06	../tomograms/PR8_Rab11dn_211201_TS_06/TS_06_rec_b2.mod	26.82654659606306	199.37703867963575	71.15917958763238	2	False	False	1	1	-1	1	1	-1	1	1	-1	1	1	-1	1	1	-1	1	1	-1	1	1	-1	1	1	-1	1	1	-1	1	1	-1	1	1	-1	1	1	-1	1	1	-1	1
PR8	A549-Rab11dn	211201_TS_06	../tomograms/PR8_Rab11dn_211201_TS_06/TS_06_rec_b2.mod	51.64239107340643	226.34564292195478	72.30214369057373	3	False	False	2	1	-1	2	1	-1	2	1	-1	2	1	-1	2	1	-1	2	1	-1	2	1	-1	2	1	-1	2	1	-1	2	1	-1	2	1	-1	2	1	-1	2	1	-1	2
PR8	A549-Rab11dn	211201_TS_06	../tomograms/PR8_Rab11dn_211201_TS_06/TS_06_rec_b2.mod	38.40907526058772	91.3246173620896	110.77107828762216	4	False	False	3	1	-1	3	1	-1	3	1	-1	3	1	-1	3	1	-1	3	1	-1	3	1	-1	3	1	-1	3	1	-1	3	1	-1	3	1	-1	3	1	-1	3	1	-1	3
PR8	A549-Rab11dn	211201_TS_06	../tomograms/PR8_Rab11dn_211201_TS_06/TS_06_rec_b2.mod	38.40907526058772	78.61669629284039	89.87743636802279	5	False	False	4	1	-1	4	1	-1	4	1	-1	4	1	-1	4	1	-1	4	1	-1	4	1	-1	4	1	-1	4	1	-1	4	1	-1	4	1	-1	4	1	-1	4	1	-1	4
PR8	A549-Rab11dn	211201_TS_06	../tomograms/PR8_Rab11dn_211201_TS_06/TS_06_rec_b2.mod	51.64239107340643	155.81005629256865	71.30708251221292	6	False	False	5	1	-1	5	1	-1	5	1	-1	5	1	-1	5	1	-1	5	1	-1	5	1	-1	5	1	-1	5	1	-1	5	1	-1	5	1	-1	5	1	-1	5	1	-1	5
PR8	A549-Rab11dn	211201_TS_06	../tomograms/PR8_Rab11dn_211201_TS_06/TS_06_rec_b2.mod	26.82654659606306	205.6702470102841	68.74138788508175	7	False	False	6	1	-1	6	1	-1	6	1	-1	6	1	-1	6	1	-1	6	1	-1	6	1	-1	6	1	-1	6	1	-1	6	1	-1	6	1	-1	6	1	-1	6	1	-1	6
PR8	A549-Rab11dn	211201_TS_06	../tomograms/PR8_Rab11dn_211201_TS_06/TS_06_rec_b2.mod	34.64201595284452	227.2797736648864	81.12871560964246	8	False	False	7	1	-1	7	1	-1	7	1	-1	7	1	-1	7	1	-1	7	1	-1	7	1	-1	7	1	-1	7	1	-1	7	1	-1	7	1	-1	7	1	-1	7	1	-1	7
PR8	A549-Rab11dn	211201_TS_06	../tomograms/PR8_Rab11dn_211201_TS_06/TS_06_rec_b2.mod	37.825024882870686	271.09535986194766	84.10279570747814	9	False	False	8	1	-1	8	1	-1	8	1	-1	8	1	-1	8	1	-1	8	1	-1	8	1	-1	8	1	-1	8	1	-1	8	1	-1	8	1	-1	8	1	-1	8	1	-1	8
PR8	A549-Rab11dn	211201_TS_06	../tomograms/PR8_Rab11dn_211201_TS_06/TS_06_rec_b2.mod	34.64201595284452	242.7244556333134	84.87623093279858	10	False	False	9	1	-1	9	1	-1	9	1	-1	9	1	-1	9	1	-1	9	1	-1	9	1	-1	9	1	-1	9	1	-1	9	1	-1	9	1	-1	9	1	-1	9	1	-1	9
PR8	A549-Rab11dn	211201_TS_06	../tomograms/PR8_Rab11dn_211201_TS_06/TS_06_rec_b2.mod	65.92995647028278	17.163367703828246	21.302973912560528	11	False	True	10	1	-1	10	1	-1	10	1	-1	10	1	-1	10	1	-1	10	1	-1	10	1	-1	10	1	-1	10	1	-1	10	1	-1	10	1	-1	10	1	-1	10	1	-1	10
[truncated: 335 more rows]
[truncated: 41 more columns]
