# Supplementary material for: Visualizing influenza A virus assembly by in situ cryo-electron tomography
Source: Nat Commun. 2025 Oct 23;16:9394. doi: 10.1038/s41467-025-65117-z (PMC12550032; doi:10.1038/s41467-025-65117-z)
Supplement: Supplementary file 13 — Source Data [file 41467_2025_65117_MOESM13_ESM.zip › fig_02_p_03_f_vRNP_cluster_membrane_distances.csv]

	virus	shifted_vRNP	cell_line	ts	cluster_id thresh=18	cluster_size thresh=18	vRNP_membrane_distances	condition
0	PR8	False	A549-Rab11dn	211201_TS_06	0	1	83.82420620501179	A549-Rab11dn_PR8_segmentation
1	PR8	False	A549-Rab11dn	211201_TS_06	1	1	199.37703867963572	A549-Rab11dn_PR8_segmentation
2	PR8	False	A549-Rab11dn	211201_TS_06	2	1	226.3456429219548	A549-Rab11dn_PR8_segmentation
3	PR8	False	A549-Rab11dn	211201_TS_06	3	1	91.3246173620896	A549-Rab11dn_PR8_segmentation
4	PR8	False	A549-Rab11dn	211201_TS_06	4	1	78.61669629284039	A549-Rab11dn_PR8_segmentation
5	PR8	False	A549-Rab11dn	211201_TS_06	5	1	155.81005629256865	A549-Rab11dn_PR8_segmentation
6	PR8	False	A549-Rab11dn	211201_TS_06	6	1	205.6702470102841	A549-Rab11dn_PR8_segmentation
7	PR8	False	A549-Rab11dn	211201_TS_06	7	1	227.2797736648864	A549-Rab11dn_PR8_segmentation
8	PR8	False	A549-Rab11dn	211201_TS_06	8	1	271.09535986194766	A549-Rab11dn_PR8_segmentation
9	PR8	False	A549-Rab11dn	211201_TS_06	9	1	242.7244556333134	A549-Rab11dn_PR8_segmentation
10	PR8	False	A549-Rab11dn	211201_TS_06	10	1	17.163367703828246	A549-Rab11dn_PR8_segmentation
11	PR8	False	A549-Rab11dn	220815_TS_07	0	2	30.431199332294085	A549-Rab11dn_PR8_segmentation
12	PR8	False	A549-Rab11dn	220815_TS_07	1	2	13.782184362990376	A549-Rab11dn_PR8_segmentation
13	PR8	False	A549-Rab11dn	220815_TS_07	2	4	11.823511509175466	A549-Rab11dn_PR8_segmentation
14	PR8	False	A549-Rab11dn	220815_TS_07	3	1	8.636821191398475	A549-Rab11dn_PR8_segmentation
15	PR8	False	A549-Rab11dn	220815_TS_07	4	1	18.70535153412113	A549-Rab11dn_PR8_segmentation
16	PR8	False	A549-Rab11dn	220815_TS_07	5	1	23.50111432108821	A549-Rab11dn_PR8_segmentation
17	PR8	False	A549-Rab11dn	220815_TS_07	6	1	21.440941239013355	A549-Rab11dn_PR8_segmentation
18	PR8	False	A549-Rab11dn	220815_TS_07	7	1	32.71063899754162	A549-Rab11dn_PR8_segmentation
19	PR8	False	A549-Rab11dn	220815_TS_07	8	1	54.724334490134254	A549-Rab11dn_PR8_segmentation
20	PR8	False	A549-Rab11dn	220815_TS_07	9	1	19.55164621244254	A549-Rab11dn_PR8_segmentation
21	PR8	False	A549-Rab11dn	220815_TS_07	10	1	32.2905856711404	A549-Rab11dn_PR8_segmentation
22	PR8	False	A549-Rab11dn	220815_TS_07	11	1	51.03510956801352	A549-Rab11dn_PR8_segmentation
23	PR8	False	A549-Rab11dn	220815_TS_07	12	1	39.03048212087171	A549-Rab11dn_PR8_segmentation
24	PR8	False	A549-Rab11dn	220815_TS_07	13	1	438.18207918002526	A549-Rab11dn_PR8_segmentation
25	PR8	False	A549-Rab11dn	220815_TS_07	14	1	327.64955126646623	A549-Rab11dn_PR8_segmentation
26	PR8	False	A549-Rab11dn	220815_TS_10	0	1	42.0164837274957	A549-Rab11dn_PR8_segmentation
27	PR8	False	A549-Rab11dn	220815_TS_10	1	1	29.233934917364195	A549-Rab11dn_PR8_segmentation
28	PR8	False	A549-Rab11dn	220815_TS_10	2	1	78.77125762457077	A549-Rab11dn_PR8_segmentation
29	PR8	False	A549-Rab11dn	220815_TS_10	3	1	34.56221862785636	A549-Rab11dn_PR8_segmentation
30	PR8	False	A549-Rab11dn	220815_TS_10	4	1	201.75485171875823	A549-Rab11dn_PR8_segmentation
31	PR8	False	A549-Rab11dn	220815_TS_10	5	1	32.03618088220473	A549-Rab11dn_PR8_segmentation
32	PR8	False	A549-Rab11dn	220815_TS_10	6	1	16.471901392738637	A549-Rab11dn_PR8_segmentation
33	PR8	False	A549-Rab11dn	220815_TS_10	7	1	18.656441480472512	A549-Rab11dn_PR8_segmentation
34	PR8	False	A549-Rab11dn	220815_TS_10	8	1	26.20571131458217	A549-Rab11dn_PR8_segmentation
35	PR8	False	A549-Rab11dn	220815_TS_10	9	1	26.013304822986008	A549-Rab11dn_PR8_segmentation
36	PR8	False	A549-Rab11dn	220815_TS_10	10	1	14.208625470274832	A549-Rab11dn_PR8_segmentation
37	PR8	False	A549-Rab11dn	220815_TS_10	11	2	233.4217157731799	A549-Rab11dn_PR8_segmentation
38	PR8	False	A549-Rab11dn	220815_TS_10	12	1	59.52944076304063	A549-Rab11dn_PR8_segmentation
39	PR8	False	A549-Rab11dn	220815_TS_10	13	1	24.78896852903728	A549-Rab11dn_PR8_segmentation
40	PR8	False	A549-Rab11dn	220815_TS_10	14	1	35.34522832707966	A549-Rab11dn_PR8_segmentation
41	PR8	False	A549-Rab11dn	220815_TS_10	15	1	37.48709998204895	A549-Rab11dn_PR8_segmentation
42	PR8	False	A549-Rab11dn	220815_TS_10	16	1	16.19784936107887	A549-Rab11dn_PR8_segmentation
43	PR8	False	A549-Rab11dn	220815_TS_10	17	1	184.55843337811532	A549-Rab11dn_PR8_segmentation
44	PR8	False	A549-Rab11wt	210120_TS_02	0	3	16.560958356891184	A549-Rab11wt_PR8_segmentation
45	PR8	False	A549-Rab11wt	210120_TS_02	1	1	17.15770597722479	A549-Rab11wt_PR8_segmentation
46	PR8	False	A549-Rab11wt	210120_TS_02	2	2	32.31508787093458	A549-Rab11wt_PR8_segmentation
47	PR8	False	A549-Rab11wt	210120_TS_02	3	1	31.424145966904465	A549-Rab11wt_PR8_segmentation
48	PR8	False	A549-Rab11wt	210120_TS_02	4	1	21.37563897321808	A549-Rab11wt_PR8_segmentation
49	PR8	False	A549-Rab11wt	210120_TS_02	5	1	35.8982313180222	A549-Rab11wt_PR8_segmentation
50	PR8	False	A549-Rab11wt	210120_TS_02	6	2	10.992553014535508	A549-Rab11wt_PR8_segmentation
51	PR8	False	A549-Rab11wt	210120_TS_02	7	1	23.563066755018014	A549-Rab11wt_PR8_segmentation
52	PR8	False	A549-Rab11wt	210120_TS_02	8	3	15.518335309482405	A549-Rab11wt_PR8_segmentation
53	PR8	False	A549-Rab11wt	210120_TS_02	9	1	20.053964619439903	A549-Rab11wt_PR8_segmentation
54	PR8	False	A549-Rab11wt	210120_TS_02	10	4	18.050839465949757	A549-Rab11wt_PR8_segmentation
55	PR8	False	A549-Rab11wt	210120_TS_02	11	3	33.64493842434565	A549-Rab11wt_PR8_segmentation
56	PR8	False	A549-Rab11wt	210120_TS_02	12	1	15.260628069108316	A549-Rab11wt_PR8_segmentation
57	PR8	False	A549-Rab11wt	210120_TS_02	13	6	18.278221458848	A549-Rab11wt_PR8_segmentation
58	PR8	False	A549-Rab11wt	210120_TS_02	14	1	60.876745714906434	A549-Rab11wt_PR8_segmentation
59	PR8	False	A549-Rab11wt	210120_TS_02	15	3	23.01412697488376	A549-Rab11wt_PR8_segmentation
60	PR8	False	A549-Rab11wt	210120_TS_02	16	4	11.228687133028462	A549-Rab11wt_PR8_segmentation
61	PR8	False	A549-Rab11wt	210120_TS_02	17	5	14.399065998504131	A549-Rab11wt_PR8_segmentation
62	PR8	False	A549-Rab11wt	210120_TS_02	18	2	15.842019634074454	A549-Rab11wt_PR8_segmentation
63	PR8	False	A549-Rab11wt	210120_TS_02	19	5	22.241882712961036	A549-Rab11wt_PR8_segmentation
64	PR8	False	A549-Rab11wt	210120_TS_02	20	1	18.220145167620625	A549-Rab11wt_PR8_segmentation
65	PR8	False	A549-Rab11wt	210120_TS_02	21	2	16.817021115972047	A549-Rab11wt_PR8_segmentation
66	PR8	False	A549-Rab11wt	210120_TS_02	22	8	14.437345237244408	A549-Rab11wt_PR8_segmentation
67	PR8	False	A549-Rab11wt	210120_TS_02	23	1	15.53531674401972	A549-Rab11wt_PR8_segmentation
68	PR8	False	A549-Rab11wt	210120_TS_02	24	1	22.81216623281633	A549-Rab11wt_PR8_segmentation
69	PR8	False	A549-Rab11wt	210120_TS_02	25	3	12.92538185074021	A549-Rab11wt_PR8_segmentation
70	PR8	False	A549-Rab11wt	210120_TS_02	26	1	74.74236381876929	A549-Rab11wt_PR8_segmentation
71	PR8	False	A549-Rab11wt	210120_TS_02	27	1	20.742574285413475	A549-Rab11wt_PR8_segmentation
72	PR8	False	A549-Rab11wt	210120_TS_02	28	3	11.655162892191491	A549-Rab11wt_PR8_segmentation
73	PR8	False	A549-Rab11wt	210120_TS_02	29	1	12.20355429547814	A549-Rab11wt_PR8_segmentation
74	PR8	False	A549-Rab11wt	210120_TS_02	30	1	22.52405456540164	A549-Rab11wt_PR8_segmentation
75	PR8	False	A549-Rab11wt	210120_TS_02	31	1	19.186004087888715	A549-Rab11wt_PR8_segmentation
76	PR8	False	A549-Rab11wt	210120_TS_02	32	1	12.070533424938336	A549-Rab11wt_PR8_segmentation
77	PR8	False	A549-Rab11wt	210120_TS_02	33	2	9.619125439923524	A549-Rab11wt_PR8_segmentation
78	PR8	False	A549-Rab11wt	210120_TS_02	34	2	14.66337754648189	A549-Rab11wt_PR8_segmentation
79	PR8	False	A549-Rab11wt	210120_TS_02	35	2	20.5538858893406	A549-Rab11wt_PR8_segmentation
80	PR8	False	A549-Rab11wt	210120_TS_02	36	1	46.40434281442178	A549-Rab11wt_PR8_segmentation
81	PR8	False	A549-Rab11wt	210120_TS_02	37	2	9.296060458307275	A549-Rab11wt_PR8_segmentation
82	PR8	False	A549-Rab11wt	210120_TS_02	38	1	16.247198755976413	A549-Rab11wt_PR8_segmentation
83	PR8	False	A549-Rab11wt	210120_TS_02	39	3	20.92552463988653	A549-Rab11wt_PR8_segmentation
84	PR8	False	A549-Rab11wt	210120_TS_02	40	1	35.979765610247604	A549-Rab11wt_PR8_segmentation
85	PR8	False	A549-Rab11wt	210120_TS_02	41	1	15.84594034352486	A549-Rab11wt_PR8_segmentation
86	PR8	False	A549-Rab11wt	210120_TS_02	42	1	56.07771191673381	A549-Rab11wt_PR8_segmentation
87	PR8	False	A549-Rab11wt	210120_TS_02	43	1	25.101607938573157	A549-Rab11wt_PR8_segmentation
88	PR8	False	A549-Rab11wt	210120_TS_02	44	1	20.057116017179517	A549-Rab11wt_PR8_segmentation
89	PR8	False	A549-Rab11wt	210120_TS_02	45	1	25.36541456667824	A549-Rab11wt_PR8_segmentation
90	PR8	False	A549-Rab11wt	210120_TS_02	46	1	22.567931705203748	A549-Rab11wt_PR8_segmentation
91	PR8	False	A549-Rab11wt	210120_TS_02	47	1	19.71275190488412	A549-Rab11wt_PR8_segmentation
92	PR8	False	A549-Rab11wt	210120_TS_02	48	1	40.27433871564884	A549-Rab11wt_PR8_segmentation
93	PR8	False	A549-Rab11wt	210120_TS_02	49	1	22.688635265862395	A549-Rab11wt_PR8_segmentation
94	PR8	False	A549-Rab11wt	210120_TS_02	50	2	20.375517573542226	A549-Rab11wt_PR8_segmentation
95	PR8	False	A549-Rab11wt	210120_TS_02	51	1	17.97868753069032	A549-Rab11wt_PR8_segmentation
96	PR8	False	A549-Rab11wt	210120_TS_02	52	1	46.08554123072099	A549-Rab11wt_PR8_segmentation
97	PR8	False	A549-Rab11wt	210120_TS_02	53	1	34.772279086748675	A549-Rab11wt_PR8_segmentation
98	PR8	False	A549-Rab11wt	210120_TS_02	54	1	13.808582810941616	A549-Rab11wt_PR8_segmentation
99	PR8	False	A549-Rab11wt	210120_TS_02	55	3	43.961331661327485	A549-Rab11wt_PR8_segmentation
100	PR8	False	A549-Rab11wt	210120_TS_02	56	1	20.25411695601483	A549-Rab11wt_PR8_segmentation
101	PR8	False	A549-Rab11wt	210120_TS_02	57	1	24.17445415885655	A549-Rab11wt_PR8_segmentation
102	PR8	False	A549-Rab11wt	210120_TS_02	58	1	16.397661449142575	A549-Rab11wt_PR8_segmentation
103	PR8	False	A549-Rab11wt	210120_TS_02	59	1	49.038382842429485	A549-Rab11wt_PR8_segmentation
104	PR8	False	A549-Rab11wt	210120_TS_02	60	1	74.75217378134872	A549-Rab11wt_PR8_segmentation
105	PR8	False	A549-Rab11wt	210120_TS_02	61	2	17.22218207465584	A549-Rab11wt_PR8_segmentation
106	PR8	False	A549-Rab11wt	210120_TS_02	62	1	15.855523863797924	A549-Rab11wt_PR8_segmentation
107	PR8	False	A549-Rab11wt	210120_TS_02	63	1	11.986542960857694	A549-Rab11wt_PR8_segmentation
108	PR8	False	A549-Rab11wt	210503_TS_01	0	13	13.770698890829085	A549-Rab11wt_PR8_segmentation
109	PR8	False	A549-Rab11wt	210503_TS_01	1	2	21.6669270792598	A549-Rab11wt_PR8_segmentation
110	PR8	False	A549-Rab11wt	210503_TS_01	2	1	18.445100982455426	A549-Rab11wt_PR8_segmentation
111	PR8	False	A549-Rab11wt	210503_TS_01	3	1	19.942451677993365	A549-Rab11wt_PR8_segmentation
112	PR8	False	A549-Rab11wt	210503_TS_01	4	1	24.84742330654935	A549-Rab11wt_PR8_segmentation
113	PR8	False	A549-Rab11wt	210503_TS_01	5	1	21.23404112395913	A549-Rab11wt_PR8_segmentation
114	PR8	False	A549-Rab11wt	210503_TS_01	6	1	17.121475481978894	A549-Rab11wt_PR8_segmentation
115	PR8	False	A549-Rab11wt	210503_TS_01	7	2	16.71841039497749	A549-Rab11wt_PR8_segmentation
116	PR8	False	A549-Rab11wt	210503_TS_01	8	3	14.16281297971289	A549-Rab11wt_PR8_segmentation
117	PR8	False	A549-Rab11wt	210503_TS_01	9	3	19.875203070302263	A549-Rab11wt_PR8_segmentation
118	PR8	False	A549-Rab11wt	210503_TS_01	10	1	24.930768965520297	A549-Rab11wt_PR8_segmentation
119	PR8	False	A549-Rab11wt	210503_TS_01	11	2	23.580627019085785	A549-Rab11wt_PR8_segmentation
120	PR8	False	A549-Rab11wt	210503_TS_01	12	1	59.70505044284021	A549-Rab11wt_PR8_segmentation
121	PR8	False	A549-Rab11wt	210503_TS_01	13	6	13.04246958814053	A549-Rab11wt_PR8_segmentation
122	PR8	False	A549-Rab11wt	210503_TS_01	14	3	11.54058739289006	A549-Rab11wt_PR8_segmentation
123	PR8	False	A549-Rab11wt	210503_TS_01	15	1	27.58942185321632	A549-Rab11wt_PR8_segmentation
124	PR8	False	A549-Rab11wt	210503_TS_01	16	5	14.710922146697344	A549-Rab11wt_PR8_segmentation
125	PR8	False	A549-Rab11wt	210503_TS_01	17	3	15.711299351870757	A549-Rab11wt_PR8_segmentation
126	PR8	False	A549-Rab11wt	210503_TS_01	18	10	15.74077953696812	A549-Rab11wt_PR8_segmentation
127	PR8	False	A549-Rab11wt	210503_TS_01	19	1	14.899436098901196	A549-Rab11wt_PR8_segmentation
128	PR8	False	A549-Rab11wt	210503_TS_01	20	4	23.85921461780312	A549-Rab11wt_PR8_segmentation
129	PR8	False	A549-Rab11wt	210503_TS_01	21	2	32.08009026407613	A549-Rab11wt_PR8_segmentation
130	PR8	False	A549-Rab11wt	210503_TS_01	22	5	31.996951234691867	A549-Rab11wt_PR8_segmentation
131	PR8	False	A549-Rab11wt	210503_TS_01	23	1	22.034360152410017	A549-Rab11wt_PR8_segmentation
132	PR8	False	A549-Rab11wt	210503_TS_01	24	2	20.990804103386875	A549-Rab11wt_PR8_segmentation
133	PR8	False	A549-Rab11wt	210503_TS_01	25	1	24.043604527748972	A549-Rab11wt_PR8_segmentation
134	PR8	False	A549-Rab11wt	210503_TS_01	26	2	20.958482687312028	A549-Rab11wt_PR8_segmentation
135	PR8	False	A549-Rab11wt	210503_TS_01	27	1	65.1416843444367	A549-Rab11wt_PR8_segmentation
136	PR8	False	A549-Rab11wt	210503_TS_01	28	1	25.69319054499302	A549-Rab11wt_PR8_segmentation
137	PR8	False	A549-Rab11wt	210503_TS_01	29	1	115.55984089879256	A549-Rab11wt_PR8_segmentation
138	PR8	False	A549-Rab11wt	210503_TS_01	30	1	148.57937283040582	A549-Rab11wt_PR8_segmentation
139	PR8	False	A549-Rab11wt	210503_TS_01	31	1	171.6895842375327	A549-Rab11wt_PR8_segmentation
140	PR8	False	A549-Rab11wt	210503_TS_01	32	1	35.48678623003924	A549-Rab11wt_PR8_segmentation
141	PR8	False	A549-Rab11wt	210503_TS_01	33	2	15.338328438725457	A549-Rab11wt_PR8_segmentation
142	PR8	False	A549-Rab11wt	210503_TS_01	34	1	47.81694637872847	A549-Rab11wt_PR8_segmentation
143	PR8	False	A549-Rab11wt	210503_TS_01	35	1	19.326697298403005	A549-Rab11wt_PR8_segmentation
144	PR8	False	A549-Rab11wt	210503_TS_01	36	2	37.23221326211736	A549-Rab11wt_PR8_segmentation
145	PR8	False	A549-Rab11wt	210503_TS_01	37	1	23.15546305666056	A549-Rab11wt_PR8_segmentation
146	PR8	False	A549-Rab11wt	210503_TS_01	38	1	16.107373441835307	A549-Rab11wt_PR8_segmentation
147	PR8	False	A549-Rab11wt	210503_TS_01	39	1	25.164717269519365	A549-Rab11wt_PR8_segmentation
148	PR8	False	A549-Rab11wt	210503_TS_01	40	1	33.35491225697063	A549-Rab11wt_PR8_segmentation
149	PR8	False	A549-Rab11wt	210503_TS_01	41	1	21.450483941183847	A549-Rab11wt_PR8_segmentation
150	PR8	False	A549-Rab11wt	210503_TS_01	42	1	98.5670695221802	A549-Rab11wt_PR8_segmentation
151	PR8	False	A549-Rab11wt	210503_TS_01	43	1	112.96736261559208	A549-Rab11wt_PR8_segmentation
152	PR8	False	A549-Rab11wt	210503_TS_01	44	1	70.31403134026667	A549-Rab11wt_PR8_segmentation
153	PR8	False	A549-Rab11wt	210503_TS_01	45	4	20.186708674889108	A549-Rab11wt_PR8_segmentation
154	PR8	False	A549-Rab11wt	210503_TS_01	46	2	13.958799764598634	A549-Rab11wt_PR8_segmentation
155	PR8	False	A549-Rab11wt	210503_TS_01	47	10	7.4575703652328125	A549-Rab11wt_PR8_segmentation
156	PR8	False	A549-Rab11wt	210503_TS_01	48	1	16.223611071634913	A549-Rab11wt_PR8_segmentation
157	PR8	False	A549-Rab11wt	210503_TS_01	49	2	20.34992228174172	A549-Rab11wt_PR8_segmentation
158	PR8	False	A549-Rab11wt	210503_TS_01	50	1	24.39298066659256	A549-Rab11wt_PR8_segmentation
159	PR8	False	A549-Rab11wt	210503_TS_01	51	1	38.110804585458446	A549-Rab11wt_PR8_segmentation
160	PR8	False	A549-Rab11wt	210503_TS_01	52	5	16.98179018025493	A549-Rab11wt_PR8_segmentation
161	PR8	False	A549-Rab11wt	210503_TS_01	53	1	47.23453774395595	A549-Rab11wt_PR8_segmentation
162	PR8	False	A549-Rab11wt	210503_TS_01	54	1	54.47438564108397	A549-Rab11wt_PR8_segmentation
163	PR8	False	A549-Rab11wt	210503_TS_01	55	2	22.08498479648032	A549-Rab11wt_PR8_segmentation
164	PR8	False	A549-Rab11wt	210503_TS_01	56	2	18.75872715075928	A549-Rab11wt_PR8_segmentation
165	PR8	False	A549-Rab11wt	210503_TS_01	57	1	28.30111823794072	A549-Rab11wt_PR8_segmentation
166	PR8	False	A549-Rab11wt	210503_TS_01	58	3	38.46829478830926	A549-Rab11wt_PR8_segmentation
167	PR8	False	A549-Rab11wt	210503_TS_01	59	1	43.23072992592692	A549-Rab11wt_PR8_segmentation
168	PR8	False	A549-Rab11wt	210503_TS_01	60	2	13.732234100204751	A549-Rab11wt_PR8_segmentation
169	PR8	False	A549-Rab11wt	210503_TS_01	61	3	26.95373195264109	A549-Rab11wt_PR8_segmentation
170	PR8	False	A549-Rab11wt	210503_TS_01	62	2	27.989033671110587	A549-Rab11wt_PR8_segmentation
171	PR8	False	A549-Rab11wt	210503_TS_01	63	1	31.09427509629292	A549-Rab11wt_PR8_segmentation
172	PR8	False	A549-Rab11wt	210503_TS_01	64	4	13.495222350571444	A549-Rab11wt_PR8_segmentation
173	PR8	False	A549-Rab11wt	210503_TS_01	65	1	29.61531738520804	A549-Rab11wt_PR8_segmentation
174	PR8	False	A549-Rab11wt	210503_TS_01	66	1	73.62336674140064	A549-Rab11wt_PR8_segmentation
175	PR8	False	A549-Rab11wt	210503_TS_01	67	1	49.964627311086296	A549-Rab11wt_PR8_segmentation
176	PR8	False	A549-Rab11wt	210503_TS_01	68	1	39.32299615640981	A549-Rab11wt_PR8_segmentation
177	PR8	False	A549-Rab11wt	210503_TS_01	69	14	15.100363330621729	A549-Rab11wt_PR8_segmentation
178	PR8	False	A549-Rab11wt	210503_TS_01	70	1	32.42257806673262	A549-Rab11wt_PR8_segmentation
179	PR8	False	A549-Rab11wt	210503_TS_01	71	4	14.057421621820442	A549-Rab11wt_PR8_segmentation
180	PR8	False	A549-Rab11wt	210503_TS_01	72	2	52.01503133618814	A549-Rab11wt_PR8_segmentation
181	PR8	False	A549-Rab11wt	210503_TS_01	73	3	26.52659776092097	A549-Rab11wt_PR8_segmentation
182	PR8	False	A549-Rab11wt	210503_TS_01	74	2	20.101150062869745	A549-Rab11wt_PR8_segmentation
183	PR8	False	A549-Rab11wt	210503_TS_01	75	1	25.022563755060087	A549-Rab11wt_PR8_segmentation
184	PR8	False	A549-Rab11wt	210503_TS_01	76	1	24.123032307567257	A549-Rab11wt_PR8_segmentation
185	PR8	False	A549-Rab11wt	210503_TS_01	77	1	24.5894944187344	A549-Rab11wt_PR8_segmentation
186	PR8	False	A549-Rab11wt	210503_TS_01	78	2	30.90470095873872	A549-Rab11wt_PR8_segmentation
187	PR8	False	A549-Rab11wt	210503_TS_01	79	1	19.372656022171054	A549-Rab11wt_PR8_segmentation
188	PR8	False	A549-Rab11wt	210503_TS_01	80	3	40.05316846370219	A549-Rab11wt_PR8_segmentation
189	PR8	False	A549-Rab11wt	210503_TS_01	81	1	25.47537628445429	A549-Rab11wt_PR8_segmentation
190	PR8	False	A549-Rab11wt	210503_TS_01	82	2	29.71612495193109	A549-Rab11wt_PR8_segmentation
191	PR8	False	A549-Rab11wt	210503_TS_01	83	1	50.68909929108885	A549-Rab11wt_PR8_segmentation
192	PR8	False	A549-Rab11wt	210503_TS_01	84	1	30.630650827357854	A549-Rab11wt_PR8_segmentation
193	PR8	False	A549-Rab11wt	210503_TS_01	85	3	15.055442837526172	A549-Rab11wt_PR8_segmentation
194	PR8	False	A549-Rab11wt	210503_TS_01	86	1	32.084316482718855	A549-Rab11wt_PR8_segmentation
195	PR8	False	A549-Rab11wt	210503_TS_01	87	1	30.984217694369704	A549-Rab11wt_PR8_segmentation
196	PR8	False	A549-Rab11wt	210503_TS_01	88	2	14.37909391921831	A549-Rab11wt_PR8_segmentation
197	PR8	False	A549-Rab11wt	210503_TS_01	89	1	26.15889955521544	A549-Rab11wt_PR8_segmentation
198	PR8	False	A549-Rab11wt	210503_TS_01	90	1	10.390954713679037	A549-Rab11wt_PR8_segmentation
199	PR8	False	A549-Rab11wt	210503_TS_01	91	2	12.672989803634737	A549-Rab11wt_PR8_segmentation
200	PR8	False	A549-Rab11wt	210503_TS_01	92	1	60.680891788826855	A549-Rab11wt_PR8_segmentation
201	PR8	False	A549-Rab11wt	210503_TS_01	93	6	19.456453737171	A549-Rab11wt_PR8_segmentation
202	PR8	False	A549-Rab11wt	210503_TS_01	94	1	74.50556233749111	A549-Rab11wt_PR8_segmentation
203	PR8	False	A549-Rab11wt	210503_TS_01	95	1	34.67925954823778	A549-Rab11wt_PR8_segmentation
204	PR8	False	A549-Rab11wt	210503_TS_01	96	1	18.70467788600389	A549-Rab11wt_PR8_segmentation
205	PR8	False	A549-Rab11wt	210503_TS_01	97	2	22.071144426327272	A549-Rab11wt_PR8_segmentation
206	PR8	False	A549-Rab11wt	210503_TS_01	98	1	33.42729155648296	A549-Rab11wt_PR8_segmentation
207	PR8	False	A549-Rab11wt	210503_TS_01	99	1	63.09273933970458	A549-Rab11wt_PR8_segmentation
208	PR8	False	A549-Rab11wt	210503_TS_01	100	1	72.90016930828804	A549-Rab11wt_PR8_segmentation
209	PR8	False	A549-Rab11wt	210503_TS_01	101	1	30.640359024196872	A549-Rab11wt_PR8_segmentation
210	PR8	False	A549-Rab11wt	210503_TS_01	102	1	52.86784973003551	A549-Rab11wt_PR8_segmentation
211	PR8	False	A549-Rab11wt	210503_TS_01	103	2	19.221788173145587	A549-Rab11wt_PR8_segmentation
212	PR8	False	A549-Rab11wt	210503_TS_01	104	2	18.478652835094312	A549-Rab11wt_PR8_segmentation
213	PR8	False	A549-Rab11wt	210503_TS_01	105	1	30.094850578491798	A549-Rab11wt_PR8_segmentation
214	PR8	False	A549-Rab11wt	210503_TS_01	106	1	20.795864537415635	A549-Rab11wt_PR8_segmentation
215	PR8	False	A549-Rab11wt	210503_TS_01	107	1	39.83787418355141	A549-Rab11wt_PR8_segmentation
216	PR8	False	A549-Rab11wt	210503_TS_01	108	3	28.48331935029001	A549-Rab11wt_PR8_segmentation
217	PR8	False	A549-Rab11wt	210503_TS_01	109	2	44.42522654195896	A549-Rab11wt_PR8_segmentation
218	PR8	False	A549-Rab11wt	210503_TS_01	110	1	25.76145216107789	A549-Rab11wt_PR8_segmentation
219	PR8	False	A549-Rab11wt	210503_TS_01	111	1	33.29520307785373	A549-Rab11wt_PR8_segmentation
220	PR8	False	A549-Rab11wt	210503_TS_01	112	1	27.954727520828403	A549-Rab11wt_PR8_segmentation
221	PR8	False	A549-Rab11wt	210503_TS_01	113	2	18.188931516219785	A549-Rab11wt_PR8_segmentation
222	PR8	False	A549-Rab11wt	210503_TS_01	114	2	15.456701724550628	A549-Rab11wt_PR8_segmentation
223	PR8	False	A549-Rab11wt	210503_TS_01	115	4	15.221704637347006	A549-Rab11wt_PR8_segmentation
224	PR8	False	A549-Rab11wt	210503_TS_01	116	2	13.43691763657194	A549-Rab11wt_PR8_segmentation
225	PR8	False	A549-Rab11wt	210503_TS_01	117	5	19.1416507012211	A549-Rab11wt_PR8_segmentation
226	PR8	False	A549-Rab11wt	210503_TS_01	118	2	12.694892922428537	A549-Rab11wt_PR8_segmentation
227	PR8	False	A549-Rab11wt	210503_TS_01	119	1	16.00372355423366	A549-Rab11wt_PR8_segmentation
228	PR8	False	A549-Rab11wt	210503_TS_01	120	1	10.971395650993806	A549-Rab11wt_PR8_segmentation
229	PR8	False	A549-Rab11wt	210503_TS_01	121	1	57.06148120428374	A549-Rab11wt_PR8_segmentation
230	PR8	False	A549-Rab11wt	210503_TS_01	122	1	24.09744176462188	A549-Rab11wt_PR8_segmentation
231	PR8	False	A549-Rab11wt	210503_TS_01	123	1	48.28168388922451	A549-Rab11wt_PR8_segmentation
232	PR8	False	A549-Rab11wt	210503_TS_01	124	1	17.32914926783602	A549-Rab11wt_PR8_segmentation
233	PR8	False	A549-Rab11wt	210503_TS_01	125	1	11.38754715487849	A549-Rab11wt_PR8_segmentation
234	PR8	False	A549-Rab11wt	210503_TS_01	126	1	9.809588518170692	A549-Rab11wt_PR8_segmentation
235	PR8	False	A549-Rab11wt	210503_TS_01	127	1	23.436088815651196	A549-Rab11wt_PR8_segmentation
236	PR8	False	A549-Rab11wt	210503_TS_01	128	3	37.295461259267285	A549-Rab11wt_PR8_segmentation
237	PR8	False	A549-Rab11wt	210503_TS_01	129	1	21.950569486554805	A549-Rab11wt_PR8_segmentation
238	PR8	False	A549-Rab11wt	210503_TS_01	130	1	37.41054539143381	A549-Rab11wt_PR8_segmentation
239	PR8	False	A549-Rab11wt	210503_TS_01	131	1	21.07181749700368	A549-Rab11wt_PR8_segmentation
240	PR8	False	A549-Rab11wt	210503_TS_01	132	2	80.74852175169963	A549-Rab11wt_PR8_segmentation
241	PR8	False	A549-Rab11wt	210503_TS_01	133	1	33.11140993899692	A549-Rab11wt_PR8_segmentation
242	PR8	False	A549-Rab11wt	210503_TS_01	134	7	15.91521475611886	A549-Rab11wt_PR8_segmentation
243	PR8	False	A549-Rab11wt	210503_TS_01	135	2	66.34634571749089	A549-Rab11wt_PR8_segmentation
244	PR8	False	A549-Rab11wt	210503_TS_01	136	1	75.21689519411066	A549-Rab11wt_PR8_segmentation
245	PR8	False	A549-Rab11wt	210503_TS_01	137	1	87.7979196792594	A549-Rab11wt_PR8_segmentation
246	PR8	False	A549-Rab11wt	210503_TS_01	138	1	18.447032500106943	A549-Rab11wt_PR8_segmentation
247	PR8	False	A549-Rab11wt	210503_TS_01	139	6	17.19780200772465	A549-Rab11wt_PR8_segmentation
248	PR8	False	A549-Rab11wt	210503_TS_01	140	1	35.204490198481565	A549-Rab11wt_PR8_segmentation
249	PR8	False	A549-Rab11wt	210503_TS_01	141	1	13.702904764135054	A549-Rab11wt_PR8_segmentation
250	PR8	False	A549-Rab11wt	210503_TS_01	142	4	17.138517609086197	A549-Rab11wt_PR8_segmentation
251	PR8	False	A549-Rab11wt	210503_TS_01	143	1	25.756319129494884	A549-Rab11wt_PR8_segmentation
252	PR8	False	A549-Rab11wt	210503_TS_01	144	1	5.919230638577308	A549-Rab11wt_PR8_segmentation
253	PR8	False	A549-Rab11wt	210503_TS_01	145	1	22.085210451999373	A549-Rab11wt_PR8_segmentation
254	PR8	False	A549-Rab11wt	210503_TS_01	146	1	20.835786598051563	A549-Rab11wt_PR8_segmentation
255	PR8	False	A549-Rab11wt	210503_TS_01	147	1	15.27741513144561	A549-Rab11wt_PR8_segmentation
256	PR8	False	A549-Rab11wt	210503_TS_01	148	1	9.69294514293964	A549-Rab11wt_PR8_segmentation
257	PR8	False	A549-Rab11wt	210503_TS_01	149	1	67.32237180017589	A549-Rab11wt_PR8_segmentation
258	PR8	False	A549-Rab11wt	210503_TS_01	150	1	66.9719624672743	A549-Rab11wt_PR8_segmentation
259	PR8	False	A549-Rab11wt	210503_TS_01	151	2	18.43511697686847	A549-Rab11wt_PR8_segmentation
260	PR8	False	A549-Rab11wt	210503_TS_01	152	1	41.96775518720059	A549-Rab11wt_PR8_segmentation
261	PR8	False	A549-Rab11wt	210503_TS_01	153	5	16.061605105098135	A549-Rab11wt_PR8_segmentation
262	PR8	False	A549-Rab11wt	210503_TS_01	154	1	17.01386952291864	A549-Rab11wt_PR8_segmentation
263	PR8	False	A549-Rab11wt	210503_TS_01	155	6	13.294164682596223	A549-Rab11wt_PR8_segmentation
264	PR8	False	A549-Rab11wt	210503_TS_01	156	1	32.99110301801776	A549-Rab11wt_PR8_segmentation
265	PR8	False	A549-Rab11wt	210503_TS_01	157	1	19.76687771475793	A549-Rab11wt_PR8_segmentation
266	PR8	False	A549-Rab11wt	210503_TS_01	158	2	85.52466353637475	A549-Rab11wt_PR8_segmentation
267	PR8	False	A549-Rab11wt	210503_TS_01	159	2	11.92364519635725	A549-Rab11wt_PR8_segmentation
268	PR8	False	A549-Rab11wt	210503_TS_01	160	1	32.95635379260299	A549-Rab11wt_PR8_segmentation
269	PR8	False	A549-Rab11wt	210503_TS_01	161	2	32.1185147307436	A549-Rab11wt_PR8_segmentation
270	PR8	False	A549-Rab11wt	210503_TS_01	162	7	11.872580794511228	A549-Rab11wt_PR8_segmentation
271	PR8	False	A549-Rab11wt	210503_TS_01	163	3	22.753640090427574	A549-Rab11wt_PR8_segmentation
272	PR8	False	A549-Rab11wt	210503_TS_01	164	1	13.991318522042064	A549-Rab11wt_PR8_segmentation
273	PR8	False	A549-Rab11wt	210503_TS_01	165	3	25.706234110334616	A549-Rab11wt_PR8_segmentation
274	PR8	False	A549-Rab11wt	210503_TS_01	166	1	29.315587877107507	A549-Rab11wt_PR8_segmentation
275	PR8	False	A549-Rab11wt	210503_TS_01	167	1	71.0539054341784	A549-Rab11wt_PR8_segmentation
276	PR8	False	A549-Rab11wt	210503_TS_01	168	1	44.3984140633031	A549-Rab11wt_PR8_segmentation
277	PR8	False	A549-Rab11wt	210503_TS_01	169	1	22.312211309134323	A549-Rab11wt_PR8_segmentation
278	PR8	False	A549-Rab11wt	210503_TS_01	170	1	23.78749128064337	A549-Rab11wt_PR8_segmentation
279	PR8	False	A549-Rab11wt	210503_TS_01	171	1	18.01710627854221	A549-Rab11wt_PR8_segmentation
280	PR8	False	A549-Rab11wt	210503_TS_01	172	1	32.70281396585554	A549-Rab11wt_PR8_segmentation
281	PR8	False	A549-Rab11wt	210503_TS_01	173	1	16.789769597032606	A549-Rab11wt_PR8_segmentation
282	PR8	False	A549-Rab11wt	210503_TS_01	174	1	18.64651644792241	A549-Rab11wt_PR8_segmentation
283	PR8	False	A549-Rab11wt	210503_TS_01	175	1	15.85085524918463	A549-Rab11wt_PR8_segmentation
284	PR8	False	A549-Rab11wt	210503_TS_01	176	2	21.547760982657124	A549-Rab11wt_PR8_segmentation
285	PR8	False	A549-Rab11wt	210503_TS_01	177	1	49.90099400734588	A549-Rab11wt_PR8_segmentation
286	PR8	False	A549-Rab11wt	210503_TS_01	178	1	50.05677259849436	A549-Rab11wt_PR8_segmentation
287	PR8	False	A549-Rab11wt	210503_TS_01	179	1	54.416004337655416	A549-Rab11wt_PR8_segmentation
288	PR8	False	A549-Rab11wt	210503_TS_01	180	1	20.550130660500677	A549-Rab11wt_PR8_segmentation
289	PR8	False	A549-Rab11wt	210503_TS_01	181	1	32.82737264012203	A549-Rab11wt_PR8_segmentation
290	PR8	False	A549-Rab11wt	210503_TS_01	182	1	24.936375950598723	A549-Rab11wt_PR8_segmentation
291	PR8	False	A549-Rab11wt	210503_TS_01	183	1	26.64405088710042	A549-Rab11wt_PR8_segmentation
292	PR8	False	A549-Rab11wt	210503_TS_01	184	2	34.06837970361632	A549-Rab11wt_PR8_segmentation
293	PR8	False	A549-Rab11wt	210503_TS_01	185	1	34.748352203479214	A549-Rab11wt_PR8_segmentation
294	PR8	False	A549-Rab11wt	210503_TS_01	186	1	24.339195652006648	A549-Rab11wt_PR8_segmentation
295	PR8	False	A549-Rab11wt	210503_TS_01	187	1	24.92968088219961	A549-Rab11wt_PR8_segmentation
296	PR8	False	A549-Rab11wt	210503_TS_01	188	7	13.145405098135958	A549-Rab11wt_PR8_segmentation
297	PR8	False	A549-Rab11wt	210503_TS_01	189	1	16.388334270904007	A549-Rab11wt_PR8_segmentation
298	PR8	False	A549-Rab11wt	210503_TS_01	190	1	22.39871929576496	A549-Rab11wt_PR8_segmentation
299	PR8	False	A549-Rab11wt	210503_TS_01	191	14	15.31464730539402	A549-Rab11wt_PR8_segmentation
300	PR8	False	A549-Rab11wt	210503_TS_01	192	1	23.15410347674661	A549-Rab11wt_PR8_segmentation
301	PR8	False	A549-Rab11wt	210503_TS_01	193	1	16.887373416848277	A549-Rab11wt_PR8_segmentation
302	PR8	False	A549-Rab11wt	210503_TS_01	194	3	24.82358807715394	A549-Rab11wt_PR8_segmentation
303	PR8	False	A549-Rab11wt	210503_TS_01	195	1	12.454389531822372	A549-Rab11wt_PR8_segmentation
304	PR8	False	A549-Rab11wt	210503_TS_01	196	2	36.16277391155536	A549-Rab11wt_PR8_segmentation
305	PR8	False	A549-Rab11wt	210503_TS_01	197	1	11.516049041031282	A549-Rab11wt_PR8_segmentation
306	PR8	False	A549-Rab11wt	210503_TS_01	198	1	45.679639329172936	A549-Rab11wt_PR8_segmentation
307	PR8	False	A549-Rab11wt	210503_TS_01	199	1	18.87548591778564	A549-Rab11wt_PR8_segmentation
308	PR8	False	A549-Rab11wt	210503_TS_01	200	1	21.594743468290048	A549-Rab11wt_PR8_segmentation
309	PR8	False	A549-Rab11wt	210503_TS_01	201	1	33.65618148109434	A549-Rab11wt_PR8_segmentation
310	PR8	False	A549-Rab11wt	210503_TS_01	202	1	21.18867431029448	A549-Rab11wt_PR8_segmentation
311	PR8	False	A549-Rab11wt	210503_TS_01	203	1	42.4831297728095	A549-Rab11wt_PR8_segmentation
312	PR8	False	A549-Rab11wt	210503_TS_01	204	2	14.560836896919154	A549-Rab11wt_PR8_segmentation
313	PR8	False	A549-Rab11wt	210503_TS_01	205	1	27.302126672698268	A549-Rab11wt_PR8_segmentation
314	PR8	False	A549-Rab11wt	210503_TS_01	206	1	10.703048102167166	A549-Rab11wt_PR8_segmentation
315	PR8	False	A549-Rab11wt	210503_TS_01	207	1	28.82431697374597	A549-Rab11wt_PR8_segmentation
316	PR8	False	A549-Rab11wt	210503_TS_01	208	1	41.26643185680562	A549-Rab11wt_PR8_segmentation
317	PR8	False	A549-Rab11wt	210503_TS_01	209	1	19.906873351558627	A549-Rab11wt_PR8_segmentation
318	PR8	False	A549-Rab11wt	210503_TS_01	210	2	29.919067288331465	A549-Rab11wt_PR8_segmentation
319	PR8	False	A549-Rab11wt	210503_TS_01	211	1	21.24420893753044	A549-Rab11wt_PR8_segmentation
320	PR8	False	A549-Rab11wt	210503_TS_01	212	1	18.535518090643983	A549-Rab11wt_PR8_segmentation
321	PR8	False	A549-Rab11wt	210503_TS_01	213	1	19.802110878874547	A549-Rab11wt_PR8_segmentation
322	PR8	False	A549-Rab11wt	210503_TS_01	214	1	14.804167156978377	A549-Rab11wt_PR8_segmentation
323	PR8	False	A549-Rab11wt	210503_TS_01	215	2	23.498448434288807	A549-Rab11wt_PR8_segmentation
324	PR8	False	A549-Rab11wt	210503_TS_01	216	1	22.018339871034247	A549-Rab11wt_PR8_segmentation
325	PR8	False	A549-Rab11wt	210503_TS_01	217	1	14.900257093635195	A549-Rab11wt_PR8_segmentation
326	PR8	False	A549-Rab11wt	210503_TS_01	218	1	38.61114617000166	A549-Rab11wt_PR8_segmentation
327	PR8	False	A549-Rab11wt	210503_TS_01	219	1	13.597503537159572	A549-Rab11wt_PR8_segmentation
328	PR8	False	A549-Rab11wt	210503_TS_01	220	1	17.996723000187554	A549-Rab11wt_PR8_segmentation
329	PR8	False	A549-Rab11wt	210503_TS_01	221	1	35.28389350449648	A549-Rab11wt_PR8_segmentation
330	PR8	False	A549-Rab11wt	210503_TS_01	222	1	18.923223550300037	A549-Rab11wt_PR8_segmentation
331	PR8	False	A549-Rab11wt	210503_TS_01	223	1	19.217550016144333	A549-Rab11wt_PR8_segmentation
332	PR8	False	A549-Rab11wt	210503_TS_01	224	1	18.778809390765243	A549-Rab11wt_PR8_segmentation
333	PR8	False	A549-Rab11wt	210503_TS_01	225	1	39.74303422679642	A549-Rab11wt_PR8_segmentation
334	PR8	False	A549-Rab11wt	210503_TS_01	226	3	8.773220879711527	A549-Rab11wt_PR8_segmentation
335	PR8	False	A549-Rab11wt	210503_TS_01	227	1	52.62097302940207	A549-Rab11wt_PR8_segmentation
336	PR8	False	A549-Rab11wt	210503_TS_01	228	2	10.871604717805358	A549-Rab11wt_PR8_segmentation
337	PR8	False	A549-Rab11wt	210503_TS_01	229	1	3.421296453070931	A549-Rab11wt_PR8_segmentation
338	PR8	False	A549-Rab11wt	210503_TS_01	230	1	8.120097246231039	A549-Rab11wt_PR8_segmentation
339	PR8	False	A549-Rab11wt	210503_TS_01	231	1	31.028690808709747	A549-Rab11wt_PR8_segmentation
340	PR8	False	A549-Rab11wt	210503_TS_01	232	1	15.025009126073316	A549-Rab11wt_PR8_segmentation
341	PR8	False	A549-Rab11wt	210503_TS_01	233	1	12.35242862920636	A549-Rab11wt_PR8_segmentation
342	PR8	False	A549-Rab11wt	210503_TS_01	234	2	19.10567912276603	A549-Rab11wt_PR8_segmentation
343	PR8	False	A549-Rab11wt	210503_TS_01	235	4	10.512242025680386	A549-Rab11wt_PR8_segmentation
344	PR8	False	A549-Rab11wt	210503_TS_01	236	1	10.77246051253405	A549-Rab11wt_PR8_segmentation
345	PR8	False	A549-Rab11wt	210503_TS_01	237	1	15.64240869053262	A549-Rab11wt_PR8_segmentation
346	PR8	False	A549-Rab11wt	210503_TS_01	238	1	21.920638976968757	A549-Rab11wt_PR8_segmentation
347	PR8	False	A549-Rab11wt	210503_TS_01	239	3	23.99200052210212	A549-Rab11wt_PR8_segmentation
348	PR8	False	A549-Rab11wt	210503_TS_01	240	1	34.95920163339183	A549-Rab11wt_PR8_segmentation
349	PR8	False	A549-Rab11wt	210503_TS_01	241	1	45.55927105368832	A549-Rab11wt_PR8_segmentation
350	PR8	False	A549-Rab11wt	210503_TS_01	242	1	74.82900722072995	A549-Rab11wt_PR8_segmentation
351	PR8	False	A549-Rab11wt	210503_TS_01	243	1	25.639074401321174	A549-Rab11wt_PR8_segmentation
352	PR8	False	A549-Rab11wt	210503_TS_01	244	1	25.711694441733083	A549-Rab11wt_PR8_segmentation
353	PR8	False	A549-Rab11wt	210503_TS_01	245	1	10.644003616138203	A549-Rab11wt_PR8_segmentation
354	PR8	False	A549-Rab11wt	210503_TS_01	246	1	27.89813748707805	A549-Rab11wt_PR8_segmentation
355	PR8	False	A549-Rab11wt	210503_TS_01	247	1	30.947170969410543	A549-Rab11wt_PR8_segmentation
356	PR8	False	A549-Rab11wt	210503_TS_01	248	1	46.16027250209148	A549-Rab11wt_PR8_segmentation
357	PR8	False	A549-Rab11wt	210503_TS_01	249	1	15.499160731462329	A549-Rab11wt_PR8_segmentation
358	PR8	False	A549-Rab11wt	210503_TS_01	250	3	16.10668148951868	A549-Rab11wt_PR8_segmentation
359	PR8	False	A549-Rab11wt	210503_TS_01	251	1	17.872041521128207	A549-Rab11wt_PR8_segmentation
360	PR8	False	A549-Rab11wt	210503_TS_01	252	1	59.800291235865984	A549-Rab11wt_PR8_segmentation
361	PR8	False	A549-Rab11wt	210503_TS_01	253	1	14.694544702542723	A549-Rab11wt_PR8_segmentation
362	PR8	False	A549-Rab11wt	210503_TS_01	254	2	22.67498609208084	A549-Rab11wt_PR8_segmentation
363	PR8	False	A549-Rab11wt	210503_TS_01	255	1	11.7301462385785	A549-Rab11wt_PR8_segmentation
364	PR8	False	A549-Rab11wt	210503_TS_01	256	1	15.064395858921126	A549-Rab11wt_PR8_segmentation
365	PR8	False	A549-Rab11wt	210503_TS_01	257	1	8.512976937008519	A549-Rab11wt_PR8_segmentation
366	PR8	False	A549-Rab11wt	210503_TS_01	258	1	41.84326654734391	A549-Rab11wt_PR8_segmentation
367	PR8	False	A549-Rab11wt	210503_TS_01	259	1	7.265407770516127	A549-Rab11wt_PR8_segmentation
368	PR8	False	A549-Rab11wt	210503_TS_01	260	1	8.850356355216217	A549-Rab11wt_PR8_segmentation
369	PR8	False	A549-Rab11wt	210503_TS_01	261	1	12.33009723352455	A549-Rab11wt_PR8_segmentation
370	PR8	False	A549-Rab11wt	210503_TS_01	262	1	13.59695555839536	A549-Rab11wt_PR8_segmentation
371	PR8	False	A549-Rab11wt	210503_TS_01	263	1	17.52144744537283	A549-Rab11wt_PR8_segmentation
372	PR8	False	A549-Rab11wt	210503_TS_01	264	1	44.01549604571345	A549-Rab11wt_PR8_segmentation
373	PR8	False	A549-Rab11wt	210503_TS_01	265	1	11.518150708643246	A549-Rab11wt_PR8_segmentation
374	PR8	False	A549-Rab11wt	210503_TS_01	266	1	15.616518510890556	A549-Rab11wt_PR8_segmentation
375	PR8	False	A549-Rab11wt	210503_TS_01	267	1	16.107080742739804	A549-Rab11wt_PR8_segmentation
376	PR8	False	A549-Rab11wt	210503_TS_01	268	1	37.56731949661484	A549-Rab11wt_PR8_segmentation
377	PR8	False	A549-Rab11wt	210503_TS_01	269	1	20.647220301242537	A549-Rab11wt_PR8_segmentation
378	PR8	False	A549-Rab11wt	210503_TS_01	270	1	35.011159411061904	A549-Rab11wt_PR8_segmentation
379	PR8	False	A549-Rab11wt	210503_TS_01	271	1	14.581959134249894	A549-Rab11wt_PR8_segmentation
380	PR8	False	A549-Rab11wt	210503_TS_01	272	1	23.698769904105983	A549-Rab11wt_PR8_segmentation
381	PR8	False	A549-Rab11wt	210503_TS_01	273	1	63.76716523294625	A549-Rab11wt_PR8_segmentation
382	PR8	False	A549-Rab11wt	210503_TS_01	274	3	16.105024445282318	A549-Rab11wt_PR8_segmentation
383	PR8	False	A549-Rab11wt	210503_TS_01	275	1	13.691181273559405	A549-Rab11wt_PR8_segmentation
384	PR8	False	A549-Rab11wt	210503_TS_01	276	1	25.763027495490164	A549-Rab11wt_PR8_segmentation
385	PR8	False	A549-Rab11wt	210503_TS_01	277	2	15.970792666410848	A549-Rab11wt_PR8_segmentation
386	PR8	False	A549-Rab11wt	210503_TS_01	278	1	12.137190704676431	A549-Rab11wt_PR8_segmentation
387	PR8	False	A549-Rab11wt	210503_TS_01	279	2	19.63517129323792	A549-Rab11wt_PR8_segmentation
388	PR8	False	A549-Rab11wt	210503_TS_01	280	2	15.719286531248384	A549-Rab11wt_PR8_segmentation
389	PR8	False	A549-Rab11wt	210503_TS_01	281	1	23.200617958686784	A549-Rab11wt_PR8_segmentation
390	PR8	False	A549-Rab11wt	210503_TS_01	282	1	23.46304412707512	A549-Rab11wt_PR8_segmentation
391	PR8	False	A549-Rab11wt	210503_TS_01	283	1	20.298530393569077	A549-Rab11wt_PR8_segmentation
392	PR8	False	A549-Rab11wt	210503_TS_01	284	1	26.28079022195797	A549-Rab11wt_PR8_segmentation
393	PR8	False	A549-Rab11wt	210503_TS_01	285	1	14.791776415704073	A549-Rab11wt_PR8_segmentation
394	PR8	False	A549wt	211220_TS_16	0	4	12.77450390243051	A549wt_PR8_segmentation
395	PR8	False	A549wt	211220_TS_16	1	2	24.13447606016576	A549wt_PR8_segmentation
396	PR8	False	A549wt	211220_TS_16	2	2	31.79495272791663	A549wt_PR8_segmentation
397	PR8	False	A549wt	211220_TS_16	3	1	32.32410510685489	A549wt_PR8_segmentation
398	PR8	False	A549wt	211220_TS_16	4	1	24.97487015912634	A549wt_PR8_segmentation
399	PR8	False	A549wt	211220_TS_16	5	1	46.15300670609911	A549wt_PR8_segmentation
400	PR8	False	A549wt	211220_TS_16	6	1	19.279837361081647	A549wt_PR8_segmentation
401	PR8	False	A549wt	211220_TS_16	7	7	15.35317505169424	A549wt_PR8_segmentation
402	PR8	False	A549wt	211220_TS_16	8	2	37.40526771252372	A549wt_PR8_segmentation
403	PR8	False	A549wt	211220_TS_16	9	2	29.048816617733326	A549wt_PR8_segmentation
404	PR8	False	A549wt	211220_TS_16	10	2	13.024027901826456	A549wt_PR8_segmentation
405	PR8	False	A549wt	211220_TS_16	11	3	17.56517918519846	A549wt_PR8_segmentation
406	PR8	False	A549wt	211220_TS_16	12	3	27.36281215957045	A549wt_PR8_segmentation
407	PR8	False	A549wt	211220_TS_16	13	3	11.718676887050863	A549wt_PR8_segmentation
408	PR8	False	A549wt	211220_TS_16	14	1	32.07243938624534	A549wt_PR8_segmentation
409	PR8	False	A549wt	211220_TS_16	15	3	9.300314470027915	A549wt_PR8_segmentation
410	PR8	False	A549wt	211220_TS_16	16	1	27.47775331468019	A549wt_PR8_segmentation
411	PR8	False	A549wt	211220_TS_16	17	1	54.59984117487886	A549wt_PR8_segmentation
412	PR8	False	A549wt	211220_TS_16	18	1	12.646570157456088	A549wt_PR8_segmentation
413	PR8	False	A549wt	211220_TS_16	19	2	41.913327449127074	A549wt_PR8_segmentation
414	PR8	False	A549wt	211220_TS_16	20	1	94.51623927566284	A549wt_PR8_segmentation
415	PR8	False	A549wt	211220_TS_16	21	3	11.887558208513417	A549wt_PR8_segmentation
416	PR8	False	A549wt	211220_TS_16	22	1	33.425100954864284	A549wt_PR8_segmentation
417	PR8	False	A549wt	211220_TS_16	23	2	13.805257818599756	A549wt_PR8_segmentation
418	PR8	False	A549wt	211220_TS_16	24	5	11.386544172184564	A549wt_PR8_segmentation
419	PR8	False	A549wt	211220_TS_16	25	1	66.808758932804	A549wt_PR8_segmentation
420	PR8	False	A549wt	211220_TS_16	26	1	61.67616606415212	A549wt_PR8_segmentation
421	PR8	False	A549wt	211220_TS_16	27	1	70.87997889012212	A549wt_PR8_segmentation
422	PR8	False	A549wt	211220_TS_16	28	1	18.22456044545319	A549wt_PR8_segmentation
423	PR8	False	A549wt	211220_TS_16	29	2	26.019047028248163	A549wt_PR8_segmentation
424	PR8	False	A549wt	211220_TS_16	30	1	122.08877827426062	A549wt_PR8_segmentation
425	PR8	False	A549wt	211220_TS_16	31	1	21.386098835448127	A549wt_PR8_segmentation
426	PR8	False	A549wt	211220_TS_16	32	1	22.2369684027161	A549wt_PR8_segmentation
427	PR8	False	A549wt	211220_TS_16	33	1	25.613003386173983	A549wt_PR8_segmentation
428	PR8	False	A549wt	211220_TS_16	34	2	8.61688667057976	A549wt_PR8_segmentation
429	PR8	False	A549wt	211220_TS_16	35	1	38.28517307518312	A549wt_PR8_segmentation
430	PR8	False	A549wt	211220_TS_16	36	1	31.617791465491585	A549wt_PR8_segmentation
431	PR8	False	A549wt	220408_TS_07	0	4	85.1258797477906	A549wt_PR8_segmentation
432	PR8	False	A549wt	220408_TS_07	1	15	11.918760599584417	A549wt_PR8_segmentation
433	PR8	False	A549wt	220408_TS_07	2	5	13.697537325995915	A549wt_PR8_segmentation
434	PR8	False	A549wt	220408_TS_07	3	1	47.54690171719711	A549wt_PR8_segmentation
435	PR8	False	A549wt	220408_TS_07	4	1	14.44441659832592	A549wt_PR8_segmentation
436	PR8	False	A549wt	220408_TS_07	5	2	10.95642024537664	A549wt_PR8_segmentation
437	PR8	False	A549wt	220408_TS_07	6	1	12.15323091182294	A549wt_PR8_segmentation
438	PR8	False	A549wt	220408_TS_07	7	2	20.391458950571035	A549wt_PR8_segmentation
439	PR8	False	A549wt	220408_TS_07	8	1	53.65929686789142	A549wt_PR8_segmentation
440	PR8	False	A549wt	220408_TS_07	9	1	83.6421862620393	A549wt_PR8_segmentation
441	PR8	False	A549wt	220408_TS_07	10	1	50.19285854885423	A549wt_PR8_segmentation
442	PR8	False	A549wt	220408_TS_07	11	1	47.895733275173406	A549wt_PR8_segmentation
443	PR8	False	A549wt	220408_TS_07	12	1	36.965922482206246	A549wt_PR8_segmentation
444	PR8	False	A549wt	220408_TS_07	13	1	10.13344172330148	A549wt_PR8_segmentation
445	PR8	False	A549wt	220408_TS_07	14	1	24.700286020373063	A549wt_PR8_segmentation
446	PR8	True	A549-Rab11dn	211201_TS_06	0	1	116.50287556642628	A549-Rab11dn_PR8_random
447	PR8	True	A549-Rab11dn	211201_TS_06	1	1	0.2106928235517868	A549-Rab11dn_PR8_random
448	PR8	True	A549-Rab11dn	211201_TS_06	2	1	115.13045288012889	A549-Rab11dn_PR8_random
449	PR8	True	A549-Rab11dn	211201_TS_06	3	1	190.71053095598216	A549-Rab11dn_PR8_random
450	PR8	True	A549-Rab11dn	211201_TS_06	4	1	85.5715760845924	A549-Rab11dn_PR8_random
451	PR8	True	A549-Rab11dn	211201_TS_06	5	1	184.06759031897107	A549-Rab11dn_PR8_random
452	PR8	True	A549-Rab11dn	211201_TS_06	6	1	220.4972337665465	A549-Rab11dn_PR8_random
453	PR8	True	A549-Rab11dn	211201_TS_06	7	1	195.15106397989769	A549-Rab11dn_PR8_random
454	PR8	True	A549-Rab11dn	211201_TS_06	8	1	184.72544153830376	A549-Rab11dn_PR8_random
455	PR8	True	A549-Rab11dn	211201_TS_06	9	1	261.0402102771843	A549-Rab11dn_PR8_random
456	PR8	True	A549-Rab11dn	211201_TS_06	10	1	198.29426915330748	A549-Rab11dn_PR8_random
457	PR8	True	A549-Rab11dn	220815_TS_07	0	1	132.37235955288023	A549-Rab11dn_PR8_random
458	PR8	True	A549-Rab11dn	220815_TS_07	1	1	313.8890020892575	A549-Rab11dn_PR8_random
459	PR8	True	A549-Rab11dn	220815_TS_07	2	1	281.70637285059775	A549-Rab11dn_PR8_random
460	PR8	True	A549-Rab11dn	220815_TS_07	3	1	380.5013244811418	A549-Rab11dn_PR8_random
461	PR8	True	A549-Rab11dn	220815_TS_07	4	1	287.7623509268681	A549-Rab11dn_PR8_random
462	PR8	True	A549-Rab11dn	220815_TS_07	5	1	210.9324973787375	A549-Rab11dn_PR8_random
463	PR8	True	A549-Rab11dn	220815_TS_07	6	1	140.5417389174294	A549-Rab11dn_PR8_random
464	PR8	True	A549-Rab11dn	220815_TS_07	7	1	84.73061653360527	A549-Rab11dn_PR8_random
465	PR8	True	A549-Rab11dn	220815_TS_07	8	1	310.7773913069856	A549-Rab11dn_PR8_random
466	PR8	True	A549-Rab11dn	220815_TS_07	9	1	70.70567799579487	A549-Rab11dn_PR8_random
467	PR8	True	A549-Rab11dn	220815_TS_07	10	1	167.68601979143062	A549-Rab11dn_PR8_random
468	PR8	True	A549-Rab11dn	220815_TS_07	11	1	20.94305731300116	A549-Rab11dn_PR8_random
469	PR8	True	A549-Rab11dn	220815_TS_07	12	1	117.25535120285927	A549-Rab11dn_PR8_random
470	PR8	True	A549-Rab11dn	220815_TS_07	13	1	323.4047321549809	A549-Rab11dn_PR8_random
471	PR8	True	A549-Rab11dn	220815_TS_07	14	1	347.0088640342934	A549-Rab11dn_PR8_random
472	PR8	True	A549-Rab11dn	220815_TS_07	15	1	22.31335109262872	A549-Rab11dn_PR8_random
473	PR8	True	A549-Rab11dn	220815_TS_07	16	1	159.40669388269072	A549-Rab11dn_PR8_random
474	PR8	True	A549-Rab11dn	220815_TS_07	17	1	415.0587969078561	A549-Rab11dn_PR8_random
475	PR8	True	A549-Rab11dn	220815_TS_07	18	1	96.18336086313008	A549-Rab11dn_PR8_random
476	PR8	True	A549-Rab11dn	220815_TS_07	19	1	162.87509887747072	A549-Rab11dn_PR8_random
477	PR8	True	A549-Rab11dn	220815_TS_10	0	1	54.88723377434817	A549-Rab11dn_PR8_random
478	PR8	True	A549-Rab11dn	220815_TS_10	1	1	25.825633383629693	A549-Rab11dn_PR8_random
479	PR8	True	A549-Rab11dn	220815_TS_10	2	1	90.92289066261792	A549-Rab11dn_PR8_random
480	PR8	True	A549-Rab11dn	220815_TS_10	3	1	70.60271574369644	A549-Rab11dn_PR8_random
481	PR8	True	A549-Rab11dn	220815_TS_10	4	1	307.4879194431617	A549-Rab11dn_PR8_random
482	PR8	True	A549-Rab11dn	220815_TS_10	5	1	158.50516405707913	A549-Rab11dn_PR8_random
483	PR8	True	A549-Rab11dn	220815_TS_10	6	1	53.573267955176135	A549-Rab11dn_PR8_random
484	PR8	True	A549-Rab11dn	220815_TS_10	7	1	85.02392151814786	A549-Rab11dn_PR8_random
485	PR8	True	A549-Rab11dn	220815_TS_10	8	1	338.51672903565697	A549-Rab11dn_PR8_random
486	PR8	True	A549-Rab11dn	220815_TS_10	9	1	92.09030434544636	A549-Rab11dn_PR8_random
487	PR8	True	A549-Rab11dn	220815_TS_10	10	1	422.7015212216866	A549-Rab11dn_PR8_random
488	PR8	True	A549-Rab11dn	220815_TS_10	11	2	0.0805230932053051	A549-Rab11dn_PR8_random
489	PR8	True	A549-Rab11dn	220815_TS_10	12	1	82.64186704941685	A549-Rab11dn_PR8_random
490	PR8	True	A549-Rab11dn	220815_TS_10	13	1	195.51521918399828	A549-Rab11dn_PR8_random
491	PR8	True	A549-Rab11dn	220815_TS_10	14	1	108.0700991491564	A549-Rab11dn_PR8_random
492	PR8	True	A549-Rab11dn	220815_TS_10	15	1	14.05122220116086	A549-Rab11dn_PR8_random
493	PR8	True	A549-Rab11dn	220815_TS_10	16	1	296.0322124161244	A549-Rab11dn_PR8_random
494	PR8	True	A549-Rab11dn	220815_TS_10	17	1	416.9036819951547	A549-Rab11dn_PR8_random
495	PR8	True	A549-Rab11wt	210120_TS_02	0	2	14.898148977304654	A549-Rab11wt_PR8_random
496	PR8	True	A549-Rab11wt	210120_TS_02	1	1	0.0495646699400925	A549-Rab11wt_PR8_random
497	PR8	True	A549-Rab11wt	210120_TS_02	2	1	0.0539201461517995	A549-Rab11wt_PR8_random
498	PR8	True	A549-Rab11wt	210120_TS_02	3	1	8.13337446112942	A549-Rab11wt_PR8_random
499	PR8	True	A549-Rab11wt	210120_TS_02	4	1	14.43821107912312	A549-Rab11wt_PR8_random
500	PR8	True	A549-Rab11wt	210120_TS_02	5	3	10.797530854071525	A549-Rab11wt_PR8_random
501	PR8	True	A549-Rab11wt	210120_TS_02	6	4	0.0357432479406585	A549-Rab11wt_PR8_random
502	PR8	True	A549-Rab11wt	210120_TS_02	7	1	44.374799045641005	A549-Rab11wt_PR8_random
503	PR8	True	A549-Rab11wt	210120_TS_02	8	1	49.78054678867956	A549-Rab11wt_PR8_random
504	PR8	True	A549-Rab11wt	210120_TS_02	9	1	28.234775653522323	A549-Rab11wt_PR8_random
505	PR8	True	A549-Rab11wt	210120_TS_02	10	1	4.62041674210437	A549-Rab11wt_PR8_random
506	PR8	True	A549-Rab11wt	210120_TS_02	11	1	14.294469316536432	A549-Rab11wt_PR8_random
507	PR8	True	A549-Rab11wt	210120_TS_02	12	2	3.185590643598621	A549-Rab11wt_PR8_random
508	PR8	True	A549-Rab11wt	210120_TS_02	13	4	18.13601148976969	A549-Rab11wt_PR8_random
509	PR8	True	A549-Rab11wt	210120_TS_02	14	1	126.03400073462431	A549-Rab11wt_PR8_random
510	PR8	True	A549-Rab11wt	210120_TS_02	15	1	0.3251251773775627	A549-Rab11wt_PR8_random
511	PR8	True	A549-Rab11wt	210120_TS_02	16	1	0.019005998484538	A549-Rab11wt_PR8_random
512	PR8	True	A549-Rab11wt	210120_TS_02	17	1	0.7467915478086921	A549-Rab11wt_PR8_random
513	PR8	True	A549-Rab11wt	210120_TS_02	18	1	59.13341429296565	A549-Rab11wt_PR8_random
514	PR8	True	A549-Rab11wt	210120_TS_02	19	1	28.426774864225383	A549-Rab11wt_PR8_random
515	PR8	True	A549-Rab11wt	210120_TS_02	20	1	70.55678297992532	A549-Rab11wt_PR8_random
516	PR8	True	A549-Rab11wt	210120_TS_02	21	2	33.78109050608256	A549-Rab11wt_PR8_random
517	PR8	True	A549-Rab11wt	210120_TS_02	22	1	73.86702119068109	A549-Rab11wt_PR8_random
518	PR8	True	A549-Rab11wt	210120_TS_02	23	1	30.63305587236269	A549-Rab11wt_PR8_random
519	PR8	True	A549-Rab11wt	210120_TS_02	24	1	1.7741679291918369	A549-Rab11wt_PR8_random
520	PR8	True	A549-Rab11wt	210120_TS_02	25	1	144.3421755155868	A549-Rab11wt_PR8_random
521	PR8	True	A549-Rab11wt	210120_TS_02	26	1	165.46059690965458	A549-Rab11wt_PR8_random
522	PR8	True	A549-Rab11wt	210120_TS_02	27	2	50.54606473149098	A549-Rab11wt_PR8_random
523	PR8	True	A549-Rab11wt	210120_TS_02	28	1	26.340601661523685	A549-Rab11wt_PR8_random
524	PR8	True	A549-Rab11wt	210120_TS_02	29	1	15.269493057875184	A549-Rab11wt_PR8_random
525	PR8	True	A549-Rab11wt	210120_TS_02	30	2	0.2261315190393207	A549-Rab11wt_PR8_random
526	PR8	True	A549-Rab11wt	210120_TS_02	31	1	38.08244709521295	A549-Rab11wt_PR8_random
527	PR8	True	A549-Rab11wt	210120_TS_02	32	1	92.16083958846124	A549-Rab11wt_PR8_random
528	PR8	True	A549-Rab11wt	210120_TS_02	33	1	19.203289432574103	A549-Rab11wt_PR8_random
529	PR8	True	A549-Rab11wt	210120_TS_02	34	2	45.56560184830816	A549-Rab11wt_PR8_random
530	PR8	True	A549-Rab11wt	210120_TS_02	35	1	6.703552814848142	A549-Rab11wt_PR8_random
531	PR8	True	A549-Rab11wt	210120_TS_02	36	2	7.294151761675015	A549-Rab11wt_PR8_random
532	PR8	True	A549-Rab11wt	210120_TS_02	37	1	80.31530450950146	A549-Rab11wt_PR8_random
533	PR8	True	A549-Rab11wt	210120_TS_02	38	1	20.286964116487358	A549-Rab11wt_PR8_random
534	PR8	True	A549-Rab11wt	210120_TS_02	39	1	136.5914337505057	A549-Rab11wt_PR8_random
535	PR8	True	A549-Rab11wt	210120_TS_02	40	1	43.3465849960203	A549-Rab11wt_PR8_random
536	PR8	True	A549-Rab11wt	210120_TS_02	41	1	108.05752903233274	A549-Rab11wt_PR8_random
537	PR8	True	A549-Rab11wt	210120_TS_02	42	1	74.09026997345977	A549-Rab11wt_PR8_random
538	PR8	True	A549-Rab11wt	210120_TS_02	43	1	0.4051338674460395	A549-Rab11wt_PR8_random
539	PR8	True	A549-Rab11wt	210120_TS_02	44	1	56.70517943470225	A549-Rab11wt_PR8_random
540	PR8	True	A549-Rab11wt	210120_TS_02	45	1	21.229842648947574	A549-Rab11wt_PR8_random
541	PR8	True	A549-Rab11wt	210120_TS_02	46	2	29.85058075317419	A549-Rab11wt_PR8_random
542	PR8	True	A549-Rab11wt	210120_TS_02	47	1	45.7559385698108	A549-Rab11wt_PR8_random
543	PR8	True	A549-Rab11wt	210120_TS_02	48	1	105.95994636639044	A549-Rab11wt_PR8_random
544	PR8	True	A549-Rab11wt	210120_TS_02	49	1	95.42076517837174	A549-Rab11wt_PR8_random
545	PR8	True	A549-Rab11wt	210120_TS_02	50	1	0.0738901710104981	A549-Rab11wt_PR8_random
546	PR8	True	A549-Rab11wt	210120_TS_02	51	1	50.15523349131683	A549-Rab11wt_PR8_random
547	PR8	True	A549-Rab11wt	210120_TS_02	52	1	129.3314091473653	A549-Rab11wt_PR8_random
548	PR8	True	A549-Rab11wt	210120_TS_02	53	2	20.39896937459256	A549-Rab11wt_PR8_random
549	PR8	True	A549-Rab11wt	210120_TS_02	54	1	193.53864792364493	A549-Rab11wt_PR8_random
550	PR8	True	A549-Rab11wt	210120_TS_02	55	3	209.04169265311043	A549-Rab11wt_PR8_random
551	PR8	True	A549-Rab11wt	210120_TS_02	56	1	0.4414165189516942	A549-Rab11wt_PR8_random
552	PR8	True	A549-Rab11wt	210120_TS_02	57	1	39.5890634021218	A549-Rab11wt_PR8_random
553	PR8	True	A549-Rab11wt	210120_TS_02	58	1	0.0061130243469411	A549-Rab11wt_PR8_random
554	PR8	True	A549-Rab11wt	210120_TS_02	59	1	134.91397848681473	A549-Rab11wt_PR8_random
555	PR8	True	A549-Rab11wt	210120_TS_02	60	1	1.6580623926220994	A549-Rab11wt_PR8_random
556	PR8	True	A549-Rab11wt	210120_TS_02	61	1	157.86410920688053	A549-Rab11wt_PR8_random
557	PR8	True	A549-Rab11wt	210120_TS_02	62	1	150.1893006222731	A549-Rab11wt_PR8_random
558	PR8	True	A549-Rab11wt	210120_TS_02	63	2	0.3280697987563082	A549-Rab11wt_PR8_random
559	PR8	True	A549-Rab11wt	210120_TS_02	64	1	73.42872871592562	A549-Rab11wt_PR8_random
560	PR8	True	A549-Rab11wt	210120_TS_02	65	1	52.74042460801908	A549-Rab11wt_PR8_random
561	PR8	True	A549-Rab11wt	210120_TS_02	66	1	0.0250813710487448	A549-Rab11wt_PR8_random
562	PR8	True	A549-Rab11wt	210120_TS_02	67	4	0.07892227579238	A549-Rab11wt_PR8_random
563	PR8	True	A549-Rab11wt	210120_TS_02	68	1	3.968351736833259	A549-Rab11wt_PR8_random
564	PR8	True	A549-Rab11wt	210120_TS_02	69	1	0.3771804954702649	A549-Rab11wt_PR8_random
565	PR8	True	A549-Rab11wt	210120_TS_02	70	1	77.03581011498343	A549-Rab11wt_PR8_random
566	PR8	True	A549-Rab11wt	210120_TS_02	71	1	2.146201857045789	A549-Rab11wt_PR8_random
567	PR8	True	A549-Rab11wt	210120_TS_02	72	1	69.40278334576134	A549-Rab11wt_PR8_random
568	PR8	True	A549-Rab11wt	210120_TS_02	73	1	51.18538466164194	A549-Rab11wt_PR8_random
569	PR8	True	A549-Rab11wt	210120_TS_02	74	1	30.46365363729324	A549-Rab11wt_PR8_random
570	PR8	True	A549-Rab11wt	210120_TS_02	75	1	56.07235554856697	A549-Rab11wt_PR8_random
571	PR8	True	A549-Rab11wt	210120_TS_02	76	1	131.24186784360833	A549-Rab11wt_PR8_random
572	PR8	True	A549-Rab11wt	210120_TS_02	77	2	38.439114271664586	A549-Rab11wt_PR8_random
573	PR8	True	A549-Rab11wt	210120_TS_02	78	1	209.57240792857348	A549-Rab11wt_PR8_random
574	PR8	True	A549-Rab11wt	210120_TS_02	79	1	0.3877815506358693	A549-Rab11wt_PR8_random
575	PR8	True	A549-Rab11wt	210120_TS_02	80	1	115.86163481649336	A549-Rab11wt_PR8_random
576	PR8	True	A549-Rab11wt	210120_TS_02	81	2	116.0279971296626	A549-Rab11wt_PR8_random
577	PR8	True	A549-Rab11wt	210120_TS_02	82	1	0.2204674073773459	A549-Rab11wt_PR8_random
578	PR8	True	A549-Rab11wt	210120_TS_02	83	1	0.0176487391692861	A549-Rab11wt_PR8_random
579	PR8	True	A549-Rab11wt	210120_TS_02	84	1	29.83802488303213	A549-Rab11wt_PR8_random
580	PR8	True	A549-Rab11wt	210120_TS_02	85	1	103.96755606923172	A549-Rab11wt_PR8_random
581	PR8	True	A549-Rab11wt	210120_TS_02	86	1	3.4175872512648597	A549-Rab11wt_PR8_random
582	PR8	True	A549-Rab11wt	210120_TS_02	87	1	100.0221648663486	A549-Rab11wt_PR8_random
583	PR8	True	A549-Rab11wt	210120_TS_02	88	1	51.82981837364727	A549-Rab11wt_PR8_random
584	PR8	True	A549-Rab11wt	210120_TS_02	89	1	55.45007216834885	A549-Rab11wt_PR8_random
585	PR8	True	A549-Rab11wt	210120_TS_02	90	1	72.00008749526727	A549-Rab11wt_PR8_random
586	PR8	True	A549-Rab11wt	210503_TS_01	0	5	0.3271389653631117	A549-Rab11wt_PR8_random
587	PR8	True	A549-Rab11wt	210503_TS_01	1	13	48.984856151503	A549-Rab11wt_PR8_random
588	PR8	True	A549-Rab11wt	210503_TS_01	2	5	3.3658307845177067	A549-Rab11wt_PR8_random
589	PR8	True	A549-Rab11wt	210503_TS_01	3	15	0.2953671355591457	A549-Rab11wt_PR8_random
590	PR8	True	A549-Rab11wt	210503_TS_01	4	2	84.52614244097677	A549-Rab11wt_PR8_random
591	PR8	True	A549-Rab11wt	210503_TS_01	5	1	51.68506692516056	A549-Rab11wt_PR8_random
592	PR8	True	A549-Rab11wt	210503_TS_01	6	1	9.9574169789225	A549-Rab11wt_PR8_random
593	PR8	True	A549-Rab11wt	210503_TS_01	7	7	3.629826948750826	A549-Rab11wt_PR8_random
594	PR8	True	A549-Rab11wt	210503_TS_01	8	1	70.32950931660787	A549-Rab11wt_PR8_random
595	PR8	True	A549-Rab11wt	210503_TS_01	9	1	57.55549876242699	A549-Rab11wt_PR8_random
596	PR8	True	A549-Rab11wt	210503_TS_01	10	1	28.623965178176555	A549-Rab11wt_PR8_random
597	PR8	True	A549-Rab11wt	210503_TS_01	11	1	38.13489919137759	A549-Rab11wt_PR8_random
598	PR8	True	A549-Rab11wt	210503_TS_01	12	3	34.72440468438304	A549-Rab11wt_PR8_random
599	PR8	True	A549-Rab11wt	210503_TS_01	13	1	283.2790502128127	A549-Rab11wt_PR8_random
600	PR8	True	A549-Rab11wt	210503_TS_01	14	1	56.19968772854329	A549-Rab11wt_PR8_random
601	PR8	True	A549-Rab11wt	210503_TS_01	15	3	43.85111015261958	A549-Rab11wt_PR8_random
602	PR8	True	A549-Rab11wt	210503_TS_01	16	2	111.86061625823103	A549-Rab11wt_PR8_random
603	PR8	True	A549-Rab11wt	210503_TS_01	17	1	9.91370738378876	A549-Rab11wt_PR8_random
604	PR8	True	A549-Rab11wt	210503_TS_01	18	1	88.9822620661926	A549-Rab11wt_PR8_random
605	PR8	True	A549-Rab11wt	210503_TS_01	19	7	11.221949186428787	A549-Rab11wt_PR8_random
606	PR8	True	A549-Rab11wt	210503_TS_01	20	3	0.2914936604693901	A549-Rab11wt_PR8_random
607	PR8	True	A549-Rab11wt	210503_TS_01	21	1	74.34784122200338	A549-Rab11wt_PR8_random
608	PR8	True	A549-Rab11wt	210503_TS_01	22	1	47.40511192581332	A549-Rab11wt_PR8_random
609	PR8	True	A549-Rab11wt	210503_TS_01	23	1	62.50397305883408	A549-Rab11wt_PR8_random
610	PR8	True	A549-Rab11wt	210503_TS_01	24	1	24.54163435221324	A549-Rab11wt_PR8_random
611	PR8	True	A549-Rab11wt	210503_TS_01	25	3	61.63200936199893	A549-Rab11wt_PR8_random
612	PR8	True	A549-Rab11wt	210503_TS_01	26	1	6.415751271171106	A549-Rab11wt_PR8_random
613	PR8	True	A549-Rab11wt	210503_TS_01	27	2	4.328102957754164	A549-Rab11wt_PR8_random
614	PR8	True	A549-Rab11wt	210503_TS_01	28	14	13.924670000816528	A549-Rab11wt_PR8_random
615	PR8	True	A549-Rab11wt	210503_TS_01	29	4	16.57326401056167	A549-Rab11wt_PR8_random
616	PR8	True	A549-Rab11wt	210503_TS_01	30	2	54.84047338700789	A549-Rab11wt_PR8_random
617	PR8	True	A549-Rab11wt	210503_TS_01	31	1	1.2901350052096163	A549-Rab11wt_PR8_random
618	PR8	True	A549-Rab11wt	210503_TS_01	32	14	4.12498427521814	A549-Rab11wt_PR8_random
619	PR8	True	A549-Rab11wt	210503_TS_01	33	1	0.2007137718747546	A549-Rab11wt_PR8_random
620	PR8	True	A549-Rab11wt	210503_TS_01	34	1	66.50381569496909	A549-Rab11wt_PR8_random
621	PR8	True	A549-Rab11wt	210503_TS_01	35	1	9.07216120950867	A549-Rab11wt_PR8_random
622	PR8	True	A549-Rab11wt	210503_TS_01	36	1	0.2302864086824824	A549-Rab11wt_PR8_random
623	PR8	True	A549-Rab11wt	210503_TS_01	37	1	109.71273936639273	A549-Rab11wt_PR8_random
624	PR8	True	A549-Rab11wt	210503_TS_01	38	3	148.80262201061285	A549-Rab11wt_PR8_random
625	PR8	True	A549-Rab11wt	210503_TS_01	39	5	33.15011097497393	A549-Rab11wt_PR8_random
626	PR8	True	A549-Rab11wt	210503_TS_01	40	11	2.42715900564216	A549-Rab11wt_PR8_random
627	PR8	True	A549-Rab11wt	210503_TS_01	41	1	171.67873598828405	A549-Rab11wt_PR8_random
628	PR8	True	A549-Rab11wt	210503_TS_01	42	1	128.63611825197702	A549-Rab11wt_PR8_random
629	PR8	True	A549-Rab11wt	210503_TS_01	43	1	128.05244007459603	A549-Rab11wt_PR8_random
630	PR8	True	A549-Rab11wt	210503_TS_01	44	5	3.673017534631515	A549-Rab11wt_PR8_random
631	PR8	True	A549-Rab11wt	210503_TS_01	45	1	3.017505281339637	A549-Rab11wt_PR8_random
632	PR8	True	A549-Rab11wt	210503_TS_01	46	1	24.201029116848304	A549-Rab11wt_PR8_random
633	PR8	True	A549-Rab11wt	210503_TS_01	47	1	81.32659709845252	A549-Rab11wt_PR8_random
634	PR8	True	A549-Rab11wt	210503_TS_01	48	1	60.60825777611338	A549-Rab11wt_PR8_random
635	PR8	True	A549-Rab11wt	210503_TS_01	49	1	23.09333447889902	A549-Rab11wt_PR8_random
636	PR8	True	A549-Rab11wt	210503_TS_01	50	1	35.34827193661169	A549-Rab11wt_PR8_random
637	PR8	True	A549-Rab11wt	210503_TS_01	51	1	189.6479663666638	A549-Rab11wt_PR8_random
638	PR8	True	A549-Rab11wt	210503_TS_01	52	1	16.472651341901724	A549-Rab11wt_PR8_random
639	PR8	True	A549-Rab11wt	210503_TS_01	53	1	90.41315296640109	A549-Rab11wt_PR8_random
640	PR8	True	A549-Rab11wt	210503_TS_01	54	5	0.0444351425091007	A549-Rab11wt_PR8_random
641	PR8	True	A549-Rab11wt	210503_TS_01	55	3	248.57938181209417	A549-Rab11wt_PR8_random
642	PR8	True	A549-Rab11wt	210503_TS_01	56	2	27.17408963222938	A549-Rab11wt_PR8_random
643	PR8	True	A549-Rab11wt	210503_TS_01	57	1	0.0382326561809847	A549-Rab11wt_PR8_random
644	PR8	True	A549-Rab11wt	210503_TS_01	58	4	42.06160120396676	A549-Rab11wt_PR8_random
645	PR8	True	A549-Rab11wt	210503_TS_01	59	1	58.507366416622176	A549-Rab11wt_PR8_random
646	PR8	True	A549-Rab11wt	210503_TS_01	60	1	63.35706579722083	A549-Rab11wt_PR8_random
647	PR8	True	A549-Rab11wt	210503_TS_01	61	1	0.0339082591132168	A549-Rab11wt_PR8_random
648	PR8	True	A549-Rab11wt	210503_TS_01	62	1	71.26812756769162	A549-Rab11wt_PR8_random
649	PR8	True	A549-Rab11wt	210503_TS_01	63	1	6.738490433773523	A549-Rab11wt_PR8_random
650	PR8	True	A549-Rab11wt	210503_TS_01	64	1	63.51676084449471	A549-Rab11wt_PR8_random
651	PR8	True	A549-Rab11wt	210503_TS_01	65	3	25.7333874063339	A549-Rab11wt_PR8_random
652	PR8	True	A549-Rab11wt	210503_TS_01	66	1	19.38102734396032	A549-Rab11wt_PR8_random
653	PR8	True	A549-Rab11wt	210503_TS_01	67	1	7.103800968737473	A549-Rab11wt_PR8_random
654	PR8	True	A549-Rab11wt	210503_TS_01	68	1	5.892914045744729	A549-Rab11wt_PR8_random
655	PR8	True	A549-Rab11wt	210503_TS_01	69	1	187.19638275086493	A549-Rab11wt_PR8_random
656	PR8	True	A549-Rab11wt	210503_TS_01	70	6	21.78462177667077	A549-Rab11wt_PR8_random
657	PR8	True	A549-Rab11wt	210503_TS_01	71	1	80.14532290665849	A549-Rab11wt_PR8_random
658	PR8	True	A549-Rab11wt	210503_TS_01	72	1	68.21701265747188	A549-Rab11wt_PR8_random
659	PR8	True	A549-Rab11wt	210503_TS_01	73	3	162.95616041501728	A549-Rab11wt_PR8_random
660	PR8	True	A549-Rab11wt	210503_TS_01	74	1	0.136274042164161	A549-Rab11wt_PR8_random
661	PR8	True	A549-Rab11wt	210503_TS_01	75	1	1.4359118257696146	A549-Rab11wt_PR8_random
662	PR8	True	A549-Rab11wt	210503_TS_01	76	1	159.01617908003843	A549-Rab11wt_PR8_random
663	PR8	True	A549-Rab11wt	210503_TS_01	77	4	0.1470319198737425	A549-Rab11wt_PR8_random
664	PR8	True	A549-Rab11wt	210503_TS_01	78	1	70.48946098545737	A549-Rab11wt_PR8_random
665	PR8	True	A549-Rab11wt	210503_TS_01	79	1	180.45598990181267	A549-Rab11wt_PR8_random
666	PR8	True	A549-Rab11wt	210503_TS_01	80	3	7.912115000293722	A549-Rab11wt_PR8_random
667	PR8	True	A549-Rab11wt	210503_TS_01	81	3	117.7753553510118	A549-Rab11wt_PR8_random
668	PR8	True	A549-Rab11wt	210503_TS_01	82	1	102.0870994076144	A549-Rab11wt_PR8_random
669	PR8	True	A549-Rab11wt	210503_TS_01	83	1	38.67391049819624	A549-Rab11wt_PR8_random
670	PR8	True	A549-Rab11wt	210503_TS_01	84	1	9.28052056641853	A549-Rab11wt_PR8_random
671	PR8	True	A549-Rab11wt	210503_TS_01	85	3	8.615209482478415	A549-Rab11wt_PR8_random
672	PR8	True	A549-Rab11wt	210503_TS_01	86	1	234.34151367517103	A549-Rab11wt_PR8_random
673	PR8	True	A549-Rab11wt	210503_TS_01	87	2	115.490593638403	A549-Rab11wt_PR8_random
674	PR8	True	A549-Rab11wt	210503_TS_01	88	2	0.8954757940201463	A549-Rab11wt_PR8_random
675	PR8	True	A549-Rab11wt	210503_TS_01	89	1	45.609328155666105	A549-Rab11wt_PR8_random
676	PR8	True	A549-Rab11wt	210503_TS_01	90	1	7.881322562191293	A549-Rab11wt_PR8_random
677	PR8	True	A549-Rab11wt	210503_TS_01	91	1	70.89433037000754	A549-Rab11wt_PR8_random
678	PR8	True	A549-Rab11wt	210503_TS_01	92	1	0.0800063819974471	A549-Rab11wt_PR8_random
679	PR8	True	A549-Rab11wt	210503_TS_01	93	1	20.49781363081101	A549-Rab11wt_PR8_random
680	PR8	True	A549-Rab11wt	210503_TS_01	94	1	24.20788833749648	A549-Rab11wt_PR8_random
681	PR8	True	A549-Rab11wt	210503_TS_01	95	1	167.0783074623477	A549-Rab11wt_PR8_random
682	PR8	True	A549-Rab11wt	210503_TS_01	96	1	15.546158748484018	A549-Rab11wt_PR8_random
683	PR8	True	A549-Rab11wt	210503_TS_01	97	2	58.055622510814366	A549-Rab11wt_PR8_random
684	PR8	True	A549-Rab11wt	210503_TS_01	98	1	124.57414450846214	A549-Rab11wt_PR8_random
685	PR8	True	A549-Rab11wt	210503_TS_01	99	1	46.59207464434465	A549-Rab11wt_PR8_random
686	PR8	True	A549-Rab11wt	210503_TS_01	100	1	81.87289172378188	A549-Rab11wt_PR8_random
687	PR8	True	A549-Rab11wt	210503_TS_01	101	1	35.31706393305514	A549-Rab11wt_PR8_random
688	PR8	True	A549-Rab11wt	210503_TS_01	102	3	5.291074667087765	A549-Rab11wt_PR8_random
689	PR8	True	A549-Rab11wt	210503_TS_01	103	1	78.33615176302419	A549-Rab11wt_PR8_random
690	PR8	True	A549-Rab11wt	210503_TS_01	104	1	8.809003441332369	A549-Rab11wt_PR8_random
691	PR8	True	A549-Rab11wt	210503_TS_01	105	1	14.386297323342172	A549-Rab11wt_PR8_random
692	PR8	True	A549-Rab11wt	210503_TS_01	106	5	63.77799014006767	A549-Rab11wt_PR8_random
693	PR8	True	A549-Rab11wt	210503_TS_01	107	1	36.53524187004902	A549-Rab11wt_PR8_random
694	PR8	True	A549-Rab11wt	210503_TS_01	108	1	0.1492118723732372	A549-Rab11wt_PR8_random
695	PR8	True	A549-Rab11wt	210503_TS_01	109	1	0.270944919477085	A549-Rab11wt_PR8_random
696	PR8	True	A549-Rab11wt	210503_TS_01	110	1	63.63502413747791	A549-Rab11wt_PR8_random
697	PR8	True	A549-Rab11wt	210503_TS_01	111	2	126.26146762227668	A549-Rab11wt_PR8_random
698	PR8	True	A549-Rab11wt	210503_TS_01	112	1	63.04705452992709	A549-Rab11wt_PR8_random
699	PR8	True	A549-Rab11wt	210503_TS_01	113	1	153.52056959644656	A549-Rab11wt_PR8_random
700	PR8	True	A549-Rab11wt	210503_TS_01	114	2	4.450216131580617	A549-Rab11wt_PR8_random
701	PR8	True	A549-Rab11wt	210503_TS_01	115	1	114.71872324021513	A549-Rab11wt_PR8_random
702	PR8	True	A549-Rab11wt	210503_TS_01	116	1	0.1213319103678562	A549-Rab11wt_PR8_random
703	PR8	True	A549-Rab11wt	210503_TS_01	117	1	0.306094346680651	A549-Rab11wt_PR8_random
704	PR8	True	A549-Rab11wt	210503_TS_01	118	1	34.73291906018735	A549-Rab11wt_PR8_random
705	PR8	True	A549-Rab11wt	210503_TS_01	119	2	134.61071734541918	A549-Rab11wt_PR8_random
706	PR8	True	A549-Rab11wt	210503_TS_01	120	1	93.513235134479	A549-Rab11wt_PR8_random
707	PR8	True	A549-Rab11wt	210503_TS_01	121	2	21.002218222355747	A549-Rab11wt_PR8_random
708	PR8	True	A549-Rab11wt	210503_TS_01	122	2	4.991551385250777	A549-Rab11wt_PR8_random
709	PR8	True	A549-Rab11wt	210503_TS_01	123	2	87.0719781766982	A549-Rab11wt_PR8_random
710	PR8	True	A549-Rab11wt	210503_TS_01	124	1	7.481491477088857	A549-Rab11wt_PR8_random
711	PR8	True	A549-Rab11wt	210503_TS_01	125	1	62.34340216668313	A549-Rab11wt_PR8_random
712	PR8	True	A549-Rab11wt	210503_TS_01	126	1	41.67352722898277	A549-Rab11wt_PR8_random
713	PR8	True	A549-Rab11wt	210503_TS_01	127	1	0.0809339204520563	A549-Rab11wt_PR8_random
714	PR8	True	A549-Rab11wt	210503_TS_01	128	1	96.14449565475265	A549-Rab11wt_PR8_random
715	PR8	True	A549-Rab11wt	210503_TS_01	129	1	13.668291496171465	A549-Rab11wt_PR8_random
716	PR8	True	A549-Rab11wt	210503_TS_01	130	1	0.2618352093032322	A549-Rab11wt_PR8_random
717	PR8	True	A549-Rab11wt	210503_TS_01	131	3	0.2247506416920367	A549-Rab11wt_PR8_random
718	PR8	True	A549-Rab11wt	210503_TS_01	132	1	17.978421266648766	A549-Rab11wt_PR8_random
719	PR8	True	A549-Rab11wt	210503_TS_01	133	1	0.1147827350424475	A549-Rab11wt_PR8_random
720	PR8	True	A549-Rab11wt	210503_TS_01	134	1	127.10790060554363	A549-Rab11wt_PR8_random
721	PR8	True	A549-Rab11wt	210503_TS_01	135	1	11.377130965560845	A549-Rab11wt_PR8_random
722	PR8	True	A549-Rab11wt	210503_TS_01	136	5	52.9002308455748	A549-Rab11wt_PR8_random
723	PR8	True	A549-Rab11wt	210503_TS_01	137	3	69.50189203814216	A549-Rab11wt_PR8_random
724	PR8	True	A549-Rab11wt	210503_TS_01	138	1	31.100762798570013	A549-Rab11wt_PR8_random
725	PR8	True	A549-Rab11wt	210503_TS_01	139	1	58.431058833765945	A549-Rab11wt_PR8_random
726	PR8	True	A549-Rab11wt	210503_TS_01	140	2	67.10288694107732	A549-Rab11wt_PR8_random
727	PR8	True	A549-Rab11wt	210503_TS_01	141	1	28.610735483019106	A549-Rab11wt_PR8_random
728	PR8	True	A549-Rab11wt	210503_TS_01	142	2	208.6919466064791	A549-Rab11wt_PR8_random
729	PR8	True	A549-Rab11wt	210503_TS_01	143	1	11.059766860826794	A549-Rab11wt_PR8_random
730	PR8	True	A549-Rab11wt	210503_TS_01	144	7	13.688977353396574	A549-Rab11wt_PR8_random
731	PR8	True	A549-Rab11wt	210503_TS_01	145	7	52.90338954304282	A549-Rab11wt_PR8_random
732	PR8	True	A549-Rab11wt	210503_TS_01	146	1	80.07260269247142	A549-Rab11wt_PR8_random
733	PR8	True	A549-Rab11wt	210503_TS_01	147	1	27.84280438545077	A549-Rab11wt_PR8_random
734	PR8	True	A549-Rab11wt	210503_TS_01	148	2	55.31285319939685	A549-Rab11wt_PR8_random
735	PR8	True	A549-Rab11wt	210503_TS_01	149	1	11.637745463840206	A549-Rab11wt_PR8_random
736	PR8	True	A549-Rab11wt	210503_TS_01	150	2	57.1183332703735	A549-Rab11wt_PR8_random
737	PR8	True	A549-Rab11wt	210503_TS_01	151	1	190.1574682070396	A549-Rab11wt_PR8_random
738	PR8	True	A549-Rab11wt	210503_TS_01	152	1	9.090066834902446	A549-Rab11wt_PR8_random
739	PR8	True	A549-Rab11wt	210503_TS_01	153	4	14.12613836719765	A549-Rab11wt_PR8_random
740	PR8	True	A549-Rab11wt	210503_TS_01	154	1	92.7715586505284	A549-Rab11wt_PR8_random
741	PR8	True	A549-Rab11wt	210503_TS_01	155	1	0.3372517922013798	A549-Rab11wt_PR8_random
742	PR8	True	A549-Rab11wt	210503_TS_01	156	1	0.0129609749618151	A549-Rab11wt_PR8_random
743	PR8	True	A549-Rab11wt	210503_TS_01	157	1	3.2423502763807743	A549-Rab11wt_PR8_random
744	PR8	True	A549-Rab11wt	210503_TS_01	158	1	0.757195064400338	A549-Rab11wt_PR8_random
745	PR8	True	A549-Rab11wt	210503_TS_01	159	1	5.4523640995516605	A549-Rab11wt_PR8_random
746	PR8	True	A549-Rab11wt	210503_TS_01	160	1	68.42183176827318	A549-Rab11wt_PR8_random
747	PR8	True	A549-Rab11wt	210503_TS_01	161	1	1.3828777509851362	A549-Rab11wt_PR8_random
748	PR8	True	A549-Rab11wt	210503_TS_01	162	1	209.63324416572829	A549-Rab11wt_PR8_random
749	PR8	True	A549-Rab11wt	210503_TS_01	163	1	7.478658121491942	A549-Rab11wt_PR8_random
750	PR8	True	A549-Rab11wt	210503_TS_01	164	2	44.317748659751	A549-Rab11wt_PR8_random
751	PR8	True	A549-Rab11wt	210503_TS_01	165	1	156.50240788357513	A549-Rab11wt_PR8_random
752	PR8	True	A549-Rab11wt	210503_TS_01	166	1	0.1090882961683792	A549-Rab11wt_PR8_random
753	PR8	True	A549-Rab11wt	210503_TS_01	167	1	153.58120299226673	A549-Rab11wt_PR8_random
754	PR8	True	A549-Rab11wt	210503_TS_01	168	1	30.87600357942582	A549-Rab11wt_PR8_random
755	PR8	True	A549-Rab11wt	210503_TS_01	169	1	71.0931321378096	A549-Rab11wt_PR8_random
756	PR8	True	A549-Rab11wt	210503_TS_01	170	1	69.9040599737032	A549-Rab11wt_PR8_random
757	PR8	True	A549-Rab11wt	210503_TS_01	171	2	131.70878301844886	A549-Rab11wt_PR8_random
758	PR8	True	A549-Rab11wt	210503_TS_01	172	2	28.39646062628468	A549-Rab11wt_PR8_random
759	PR8	True	A549-Rab11wt	210503_TS_01	173	1	240.06652079692805	A549-Rab11wt_PR8_random
760	PR8	True	A549-Rab11wt	210503_TS_01	174	1	9.948325277411431	A549-Rab11wt_PR8_random
761	PR8	True	A549-Rab11wt	210503_TS_01	175	1	188.3782112081729	A549-Rab11wt_PR8_random
762	PR8	True	A549-Rab11wt	210503_TS_01	176	1	0.1907940302710412	A549-Rab11wt_PR8_random
763	PR8	True	A549-Rab11wt	210503_TS_01	177	1	34.99285688043922	A549-Rab11wt_PR8_random
764	PR8	True	A549-Rab11wt	210503_TS_01	178	1	67.69268081629075	A549-Rab11wt_PR8_random
765	PR8	True	A549-Rab11wt	210503_TS_01	179	1	11.480940535284212	A549-Rab11wt_PR8_random
766	PR8	True	A549-Rab11wt	210503_TS_01	180	1	23.45066084949078	A549-Rab11wt_PR8_random
767	PR8	True	A549-Rab11wt	210503_TS_01	181	1	38.99120507063904	A549-Rab11wt_PR8_random
768	PR8	True	A549-Rab11wt	210503_TS_01	182	1	30.422921955438174	A549-Rab11wt_PR8_random
769	PR8	True	A549-Rab11wt	210503_TS_01	183	1	110.93848720938831	A549-Rab11wt_PR8_random
770	PR8	True	A549-Rab11wt	210503_TS_01	184	1	28.506070021721303	A549-Rab11wt_PR8_random
771	PR8	True	A549-Rab11wt	210503_TS_01	185	2	52.54671437786535	A549-Rab11wt_PR8_random
772	PR8	True	A549-Rab11wt	210503_TS_01	186	1	43.95437727562527	A549-Rab11wt_PR8_random
773	PR8	True	A549-Rab11wt	210503_TS_01	187	1	39.73611961153543	A549-Rab11wt_PR8_random
774	PR8	True	A549-Rab11wt	210503_TS_01	188	1	16.99439607808793	A549-Rab11wt_PR8_random
775	PR8	True	A549-Rab11wt	210503_TS_01	189	1	98.82231497448886	A549-Rab11wt_PR8_random
776	PR8	True	A549-Rab11wt	210503_TS_01	190	1	132.58439815080334	A549-Rab11wt_PR8_random
777	PR8	True	A549-Rab11wt	210503_TS_01	191	1	5.3310037374489925	A549-Rab11wt_PR8_random
778	PR8	True	A549-Rab11wt	210503_TS_01	192	1	42.921856230527005	A549-Rab11wt_PR8_random
779	PR8	True	A549-Rab11wt	210503_TS_01	193	1	0.1577278307990776	A549-Rab11wt_PR8_random
780	PR8	True	A549-Rab11wt	210503_TS_01	194	1	23.345186062650495	A549-Rab11wt_PR8_random
781	PR8	True	A549-Rab11wt	210503_TS_01	195	1	16.811975576197398	A549-Rab11wt_PR8_random
782	PR8	True	A549-Rab11wt	210503_TS_01	196	1	268.26579379998185	A549-Rab11wt_PR8_random
783	PR8	True	A549-Rab11wt	210503_TS_01	197	2	36.63971389720199	A549-Rab11wt_PR8_random
784	PR8	True	A549-Rab11wt	210503_TS_01	198	1	11.86886390011312	A549-Rab11wt_PR8_random
785	PR8	True	A549-Rab11wt	210503_TS_01	199	1	77.9798873184832	A549-Rab11wt_PR8_random
786	PR8	True	A549-Rab11wt	210503_TS_01	200	1	0.1399429048895538	A549-Rab11wt_PR8_random
787	PR8	True	A549-Rab11wt	210503_TS_01	201	1	36.47672245056555	A549-Rab11wt_PR8_random
788	PR8	True	A549-Rab11wt	210503_TS_01	202	1	67.14034306562144	A549-Rab11wt_PR8_random
789	PR8	True	A549-Rab11wt	210503_TS_01	203	1	18.11866175952339	A549-Rab11wt_PR8_random
790	PR8	True	A549-Rab11wt	210503_TS_01	204	1	107.80162713508746	A549-Rab11wt_PR8_random
791	PR8	True	A549-Rab11wt	210503_TS_01	205	1	49.02117727517494	A549-Rab11wt_PR8_random
792	PR8	True	A549-Rab11wt	210503_TS_01	206	1	44.9667483143048	A549-Rab11wt_PR8_random
793	PR8	True	A549-Rab11wt	210503_TS_01	207	1	0.1549517655742842	A549-Rab11wt_PR8_random
794	PR8	True	A549-Rab11wt	210503_TS_01	208	1	0.0275645840877132	A549-Rab11wt_PR8_random
795	PR8	True	A549-Rab11wt	210503_TS_01	209	1	1.9100822345242776	A549-Rab11wt_PR8_random
796	PR8	True	A549-Rab11wt	210503_TS_01	210	1	103.93278518691396	A549-Rab11wt_PR8_random
797	PR8	True	A549-Rab11wt	210503_TS_01	211	1	91.8349536399354	A549-Rab11wt_PR8_random
798	PR8	True	A549-Rab11wt	210503_TS_01	212	2	10.224900277183233	A549-Rab11wt_PR8_random
799	PR8	True	A549-Rab11wt	210503_TS_01	213	1	101.60006520536696	A549-Rab11wt_PR8_random
800	PR8	True	A549-Rab11wt	210503_TS_01	214	1	5.046110612308616	A549-Rab11wt_PR8_random
801	PR8	True	A549-Rab11wt	210503_TS_01	215	1	2.18776617675128	A549-Rab11wt_PR8_random
802	PR8	True	A549-Rab11wt	210503_TS_01	216	2	0.0873803049111709	A549-Rab11wt_PR8_random
803	PR8	True	A549-Rab11wt	210503_TS_01	217	1	0.0371687349389061	A549-Rab11wt_PR8_random
804	PR8	True	A549-Rab11wt	210503_TS_01	218	1	21.001350339843857	A549-Rab11wt_PR8_random
805	PR8	True	A549-Rab11wt	210503_TS_01	219	2	136.88107142088668	A549-Rab11wt_PR8_random
806	PR8	True	A549-Rab11wt	210503_TS_01	220	1	79.4480567627408	A549-Rab11wt_PR8_random
807	PR8	True	A549-Rab11wt	210503_TS_01	221	1	72.32172453878444	A549-Rab11wt_PR8_random
808	PR8	True	A549-Rab11wt	210503_TS_01	222	1	5.987316707269791	A549-Rab11wt_PR8_random
809	PR8	True	A549-Rab11wt	210503_TS_01	223	1	44.95159919601925	A549-Rab11wt_PR8_random
810	PR8	True	A549-Rab11wt	210503_TS_01	224	1	5.220615874502583	A549-Rab11wt_PR8_random
811	PR8	True	A549-Rab11wt	210503_TS_01	225	1	10.214933097467071	A549-Rab11wt_PR8_random
812	PR8	True	A549-Rab11wt	210503_TS_01	226	1	63.38592638626825	A549-Rab11wt_PR8_random
813	PR8	True	A549-Rab11wt	210503_TS_01	227	1	20.44641084259299	A549-Rab11wt_PR8_random
814	PR8	True	A549-Rab11wt	210503_TS_01	228	1	0.5813965399459363	A549-Rab11wt_PR8_random
815	PR8	True	A549-Rab11wt	210503_TS_01	229	1	23.61072490760646	A549-Rab11wt_PR8_random
816	PR8	True	A549-Rab11wt	210503_TS_01	230	1	293.30900295468314	A549-Rab11wt_PR8_random
817	PR8	True	A549-Rab11wt	210503_TS_01	231	1	110.45505910565464	A549-Rab11wt_PR8_random
818	PR8	True	A549-Rab11wt	210503_TS_01	232	1	0.0393762072612004	A549-Rab11wt_PR8_random
819	PR8	True	A549-Rab11wt	210503_TS_01	233	1	66.37173490252468	A549-Rab11wt_PR8_random
820	PR8	True	A549-Rab11wt	210503_TS_01	234	1	74.95489365440933	A549-Rab11wt_PR8_random
821	PR8	True	A549-Rab11wt	210503_TS_01	235	1	6.383332832559261	A549-Rab11wt_PR8_random
822	PR8	True	A549-Rab11wt	210503_TS_01	236	1	34.23976541838714	A549-Rab11wt_PR8_random
823	PR8	True	A549-Rab11wt	210503_TS_01	237	1	12.94311994272658	A549-Rab11wt_PR8_random
824	PR8	True	A549-Rab11wt	210503_TS_01	238	1	27.90327896166493	A549-Rab11wt_PR8_random
825	PR8	True	A549-Rab11wt	210503_TS_01	239	2	49.76246185207624	A549-Rab11wt_PR8_random
826	PR8	True	A549-Rab11wt	210503_TS_01	240	1	65.53567717098237	A549-Rab11wt_PR8_random
827	PR8	True	A549-Rab11wt	210503_TS_01	241	1	99.57696170304168	A549-Rab11wt_PR8_random
828	PR8	True	A549-Rab11wt	210503_TS_01	242	1	0.3822224489268607	A549-Rab11wt_PR8_random
829	PR8	True	A549-Rab11wt	210503_TS_01	243	1	100.254590823545	A549-Rab11wt_PR8_random
830	PR8	True	A549-Rab11wt	210503_TS_01	244	1	0.4054250386278738	A549-Rab11wt_PR8_random
831	PR8	True	A549-Rab11wt	210503_TS_01	245	1	7.81576609341584	A549-Rab11wt_PR8_random
832	PR8	True	A549-Rab11wt	210503_TS_01	246	1	167.6930040720152	A549-Rab11wt_PR8_random
833	PR8	True	A549-Rab11wt	210503_TS_01	247	1	26.62623358066672	A549-Rab11wt_PR8_random
834	PR8	True	A549-Rab11wt	210503_TS_01	248	3	1.639297077138038	A549-Rab11wt_PR8_random
835	PR8	True	A549-Rab11wt	210503_TS_01	249	2	85.83302398355734	A549-Rab11wt_PR8_random
836	PR8	True	A549-Rab11wt	210503_TS_01	250	1	4.807621680164425	A549-Rab11wt_PR8_random
837	PR8	True	A549-Rab11wt	210503_TS_01	251	1	58.57543802424666	A549-Rab11wt_PR8_random
838	PR8	True	A549-Rab11wt	210503_TS_01	252	1	0.1943074540312226	A549-Rab11wt_PR8_random
839	PR8	True	A549-Rab11wt	210503_TS_01	253	2	33.40645858545621	A549-Rab11wt_PR8_random
840	PR8	True	A549-Rab11wt	210503_TS_01	254	1	119.91576579614744	A549-Rab11wt_PR8_random
841	PR8	True	A549-Rab11wt	210503_TS_01	255	1	24.81876826771512	A549-Rab11wt_PR8_random
842	PR8	True	A549-Rab11wt	210503_TS_01	256	1	191.62078830362407	A549-Rab11wt_PR8_random
843	PR8	True	A549-Rab11wt	210503_TS_01	257	1	61.47031780918435	A549-Rab11wt_PR8_random
844	PR8	True	A549-Rab11wt	210503_TS_01	258	1	51.26246777473338	A549-Rab11wt_PR8_random
845	PR8	True	A549-Rab11wt	210503_TS_01	259	1	194.14271726314715	A549-Rab11wt_PR8_random
846	PR8	True	A549-Rab11wt	210503_TS_01	260	1	44.719227089822674	A549-Rab11wt_PR8_random
847	PR8	True	A549-Rab11wt	210503_TS_01	261	1	13.172850870040136	A549-Rab11wt_PR8_random
848	PR8	True	A549-Rab11wt	210503_TS_01	262	1	116.887989468757	A549-Rab11wt_PR8_random
849	PR8	True	A549-Rab11wt	210503_TS_01	263	1	58.33280823122059	A549-Rab11wt_PR8_random
850	PR8	True	A549-Rab11wt	210503_TS_01	264	1	93.20815263525274	A549-Rab11wt_PR8_random
851	PR8	True	A549-Rab11wt	210503_TS_01	265	1	4.811388167041173	A549-Rab11wt_PR8_random
852	PR8	True	A549-Rab11wt	210503_TS_01	266	1	136.8687821163678	A549-Rab11wt_PR8_random
853	PR8	True	A549-Rab11wt	210503_TS_01	267	2	26.432805711902027	A549-Rab11wt_PR8_random
854	PR8	True	A549-Rab11wt	210503_TS_01	268	1	23.240914310694315	A549-Rab11wt_PR8_random
855	PR8	True	A549-Rab11wt	210503_TS_01	269	1	16.600666659996563	A549-Rab11wt_PR8_random
856	PR8	True	A549-Rab11wt	210503_TS_01	270	1	4.388765146659913	A549-Rab11wt_PR8_random
857	PR8	True	A549-Rab11wt	210503_TS_01	271	1	65.38027806922906	A549-Rab11wt_PR8_random
858	PR8	True	A549-Rab11wt	210503_TS_01	272	1	64.50507477439012	A549-Rab11wt_PR8_random
859	PR8	True	A549-Rab11wt	210503_TS_01	273	1	0.451192972929081	A549-Rab11wt_PR8_random
860	PR8	True	A549-Rab11wt	210503_TS_01	274	1	8.927669338463097	A549-Rab11wt_PR8_random
861	PR8	True	A549-Rab11wt	210503_TS_01	275	1	0.097186985917027	A549-Rab11wt_PR8_random
862	PR8	True	A549-Rab11wt	210503_TS_01	276	1	71.99301588819351	A549-Rab11wt_PR8_random
863	PR8	True	A549-Rab11wt	210503_TS_01	277	1	43.29986220659094	A549-Rab11wt_PR8_random
864	PR8	True	A549-Rab11wt	210503_TS_01	278	1	4.201648348097087	A549-Rab11wt_PR8_random
865	PR8	True	A549-Rab11wt	210503_TS_01	279	1	70.34648344599829	A549-Rab11wt_PR8_random
866	PR8	True	A549-Rab11wt	210503_TS_01	280	2	217.47661303171412	A549-Rab11wt_PR8_random
867	PR8	True	A549-Rab11wt	210503_TS_01	281	1	120.88775133458864	A549-Rab11wt_PR8_random
868	PR8	True	A549-Rab11wt	210503_TS_01	282	1	68.34168444476435	A549-Rab11wt_PR8_random
869	PR8	True	A549-Rab11wt	210503_TS_01	283	1	6.421346022636047	A549-Rab11wt_PR8_random
870	PR8	True	A549-Rab11wt	210503_TS_01	284	1	174.92823088077978	A549-Rab11wt_PR8_random
871	PR8	True	A549-Rab11wt	210503_TS_01	285	1	260.1027524141802	A549-Rab11wt_PR8_random
872	PR8	True	A549-Rab11wt	210503_TS_01	286	2	25.85569049929718	A549-Rab11wt_PR8_random
873	PR8	True	A549-Rab11wt	210503_TS_01	287	1	22.72686473404348	A549-Rab11wt_PR8_random
874	PR8	True	A549-Rab11wt	210503_TS_01	288	1	0.3637396090562216	A549-Rab11wt_PR8_random
875	PR8	True	A549-Rab11wt	210503_TS_01	289	1	125.76076323352332	A549-Rab11wt_PR8_random
876	PR8	True	A549-Rab11wt	210503_TS_01	290	1	50.91712451895186	A549-Rab11wt_PR8_random
877	PR8	True	A549-Rab11wt	210503_TS_01	291	1	145.82425784971838	A549-Rab11wt_PR8_random
878	PR8	True	A549-Rab11wt	210503_TS_01	292	1	108.54977667955863	A549-Rab11wt_PR8_random
879	PR8	True	A549-Rab11wt	210503_TS_01	293	1	33.18567271999548	A549-Rab11wt_PR8_random
880	PR8	True	A549-Rab11wt	210503_TS_01	294	1	15.086573618783405	A549-Rab11wt_PR8_random
881	PR8	True	A549-Rab11wt	210503_TS_01	295	1	6.751096098419963	A549-Rab11wt_PR8_random
882	PR8	True	A549-Rab11wt	210503_TS_01	296	1	46.48210466176102	A549-Rab11wt_PR8_random
883	PR8	True	A549-Rab11wt	210503_TS_01	297	1	47.84592687834093	A549-Rab11wt_PR8_random
884	PR8	True	A549-Rab11wt	210503_TS_01	298	1	0.1937060468454498	A549-Rab11wt_PR8_random
885	PR8	True	A549-Rab11wt	210503_TS_01	299	1	0.4095671158987284	A549-Rab11wt_PR8_random
886	PR8	True	A549-Rab11wt	210503_TS_01	300	1	115.47010340193032	A549-Rab11wt_PR8_random
887	PR8	True	A549-Rab11wt	210503_TS_01	301	1	124.8099034534731	A549-Rab11wt_PR8_random
888	PR8	True	A549-Rab11wt	210503_TS_01	302	1	0.3235669320527587	A549-Rab11wt_PR8_random
889	PR8	True	A549-Rab11wt	210503_TS_01	303	1	215.24542203266225	A549-Rab11wt_PR8_random
890	PR8	True	A549-Rab11wt	210503_TS_01	304	1	210.27603801104345	A549-Rab11wt_PR8_random
891	PR8	True	A549-Rab11wt	210503_TS_01	305	1	30.470808092824143	A549-Rab11wt_PR8_random
892	PR8	True	A549-Rab11wt	210503_TS_01	306	1	51.30803479622047	A549-Rab11wt_PR8_random
893	PR8	True	A549-Rab11wt	210503_TS_01	307	1	111.22300063997264	A549-Rab11wt_PR8_random
894	PR8	True	A549-Rab11wt	210503_TS_01	308	1	0.0356449123064022	A549-Rab11wt_PR8_random
895	PR8	True	A549-Rab11wt	210503_TS_01	309	1	110.20975894950809	A549-Rab11wt_PR8_random
896	PR8	True	A549wt	211220_TS_16	0	1	60.94104352900047	A549wt_PR8_random
897	PR8	True	A549wt	211220_TS_16	1	1	0.3886425807856575	A549wt_PR8_random
898	PR8	True	A549wt	211220_TS_16	2	4	3.055216945331456	A549wt_PR8_random
899	PR8	True	A549wt	211220_TS_16	3	1	164.47448560093554	A549wt_PR8_random
900	PR8	True	A549wt	211220_TS_16	4	3	66.58854306394437	A549wt_PR8_random
901	PR8	True	A549wt	211220_TS_16	5	2	72.3711069447843	A549wt_PR8_random
902	PR8	True	A549wt	211220_TS_16	6	1	24.15671407008817	A549wt_PR8_random
903	PR8	True	A549wt	211220_TS_16	7	1	55.152351460716574	A549wt_PR8_random
904	PR8	True	A549wt	211220_TS_16	8	1	122.33843744229948	A549wt_PR8_random
905	PR8	True	A549wt	211220_TS_16	9	1	21.600307771185086	A549wt_PR8_random
906	PR8	True	A549wt	211220_TS_16	10	4	89.3820977711787	A549wt_PR8_random
907	PR8	True	A549wt	211220_TS_16	11	1	82.51170463567458	A549wt_PR8_random
908	PR8	True	A549wt	211220_TS_16	12	2	0.1841440355614797	A549wt_PR8_random
909	PR8	True	A549wt	211220_TS_16	13	3	20.477912791436378	A549wt_PR8_random
910	PR8	True	A549wt	211220_TS_16	14	1	136.78446647759043	A549wt_PR8_random
911	PR8	True	A549wt	211220_TS_16	15	2	15.008463214668906	A549wt_PR8_random
912	PR8	True	A549wt	211220_TS_16	16	1	79.50913657114404	A549wt_PR8_random
913	PR8	True	A549wt	211220_TS_16	17	1	46.477988541239306	A549wt_PR8_random
914	PR8	True	A549wt	211220_TS_16	18	1	19.55964366897081	A549wt_PR8_random
915	PR8	True	A549wt	211220_TS_16	19	1	150.76222369198004	A549wt_PR8_random
916	PR8	True	A549wt	211220_TS_16	20	3	66.68349125527196	A549wt_PR8_random
917	PR8	True	A549wt	211220_TS_16	21	2	29.960344856593498	A549wt_PR8_random
918	PR8	True	A549wt	211220_TS_16	22	2	88.04161977664688	A549wt_PR8_random
919	PR8	True	A549wt	211220_TS_16	23	1	23.53252992369599	A549wt_PR8_random
920	PR8	True	A549wt	211220_TS_16	24	1	55.372632089906446	A549wt_PR8_random
921	PR8	True	A549wt	211220_TS_16	25	1	119.49374535060127	A549wt_PR8_random
922	PR8	True	A549wt	211220_TS_16	26	1	78.61474251150628	A549wt_PR8_random
923	PR8	True	A549wt	211220_TS_16	27	1	100.88619619746824	A549wt_PR8_random
924	PR8	True	A549wt	211220_TS_16	28	1	71.26909122763428	A549wt_PR8_random
925	PR8	True	A549wt	211220_TS_16	29	1	39.18579582266233	A549wt_PR8_random
926	PR8	True	A549wt	211220_TS_16	30	1	5.175602536686399	A549wt_PR8_random
927	PR8	True	A549wt	211220_TS_16	31	1	55.628332763989526	A549wt_PR8_random
928	PR8	True	A549wt	211220_TS_16	32	1	85.08367595870483	A549wt_PR8_random
929	PR8	True	A549wt	211220_TS_16	33	2	23.91470117056324	A549wt_PR8_random
930	PR8	True	A549wt	211220_TS_16	34	2	87.86003612446451	A549wt_PR8_random
931	PR8	True	A549wt	211220_TS_16	35	1	100.69314593695104	A549wt_PR8_random
932	PR8	True	A549wt	211220_TS_16	36	1	32.247026217398805	A549wt_PR8_random
933	PR8	True	A549wt	211220_TS_16	37	2	84.4924421856567	A549wt_PR8_random
934	PR8	True	A549wt	211220_TS_16	38	1	31.062016354421203	A549wt_PR8_random
935	PR8	True	A549wt	211220_TS_16	39	1	86.5110910421411	A549wt_PR8_random
936	PR8	True	A549wt	211220_TS_16	40	1	64.764482680821	A549wt_PR8_random
937	PR8	True	A549wt	211220_TS_16	41	1	23.377863309103013	A549wt_PR8_random
938	PR8	True	A549wt	211220_TS_16	42	1	121.8521282754354	A549wt_PR8_random
939	PR8	True	A549wt	211220_TS_16	43	1	100.10090329075535	A549wt_PR8_random
940	PR8	True	A549wt	211220_TS_16	44	2	0.0105254730634495	A549wt_PR8_random
941	PR8	True	A549wt	211220_TS_16	45	1	121.61091090600144	A549wt_PR8_random
942	PR8	True	A549wt	211220_TS_16	46	1	67.01269321215771	A549wt_PR8_random
943	PR8	True	A549wt	211220_TS_16	47	1	169.48918842986325	A549wt_PR8_random
944	PR8	True	A549wt	220408_TS_07	0	4	5.227939099105502	A549wt_PR8_random
945	PR8	True	A549wt	220408_TS_07	1	1	109.21225112906396	A549wt_PR8_random
946	PR8	True	A549wt	220408_TS_07	2	1	59.02782714634543	A549wt_PR8_random
947	PR8	True	A549wt	220408_TS_07	3	1	0.3109208555676722	A549wt_PR8_random
948	PR8	True	A549wt	220408_TS_07	4	1	32.8208657121556	A549wt_PR8_random
949	PR8	True	A549wt	220408_TS_07	5	2	0.2316153255231547	A549wt_PR8_random
950	PR8	True	A549wt	220408_TS_07	6	1	1.141680483062882	A549wt_PR8_random
951	PR8	True	A549wt	220408_TS_07	7	1	44.05681251950163	A549wt_PR8_random
952	PR8	True	A549wt	220408_TS_07	8	1	30.58745834842312	A549wt_PR8_random
953	PR8	True	A549wt	220408_TS_07	9	2	12.44983898833864	A549wt_PR8_random
954	PR8	True	A549wt	220408_TS_07	10	3	179.62729837397998	A549wt_PR8_random
955	PR8	True	A549wt	220408_TS_07	11	1	4.413526879370716	A549wt_PR8_random
956	PR8	True	A549wt	220408_TS_07	12	1	55.04967300754007	A549wt_PR8_random
957	PR8	True	A549wt	220408_TS_07	13	2	25.657832516608572	A549wt_PR8_random
958	PR8	True	A549wt	220408_TS_07	14	1	79.02953229165684	A549wt_PR8_random
959	PR8	True	A549wt	220408_TS_07	15	1	64.58846614111474	A549wt_PR8_random
960	PR8	True	A549wt	220408_TS_07	16	1	123.5635010219674	A549wt_PR8_random
961	PR8	True	A549wt	220408_TS_07	17	1	22.60856029645895	A549wt_PR8_random
962	PR8	True	A549wt	220408_TS_07	18	1	36.61044250137295	A549wt_PR8_random
963	PR8	True	A549wt	220408_TS_07	19	1	51.91104138670142	A549wt_PR8_random
964	PR8	True	A549wt	220408_TS_07	20	1	4.6724605579627605	A549wt_PR8_random
965	PR8	True	A549wt	220408_TS_07	21	1	156.38421709633025	A549wt_PR8_random
966	PR8	True	A549wt	220408_TS_07	22	1	54.95027192908663	A549wt_PR8_random
967	PR8	True	A549wt	220408_TS_07	23	1	69.59539424810342	A549wt_PR8_random
968	PR8	True	A549wt	220408_TS_07	24	1	0.239618013323258	A549wt_PR8_random
969	PR8	True	A549wt	220408_TS_07	25	1	38.85532557427305	A549wt_PR8_random
970	PR8	True	A549wt	220408_TS_07	26	1	0.0996875784801133	A549wt_PR8_random
971	PR8	True	A549wt	220408_TS_07	27	1	169.14771530730266	A549wt_PR8_random
972	PR8	True	A549wt	220408_TS_07	28	1	165.10299791234988	A549wt_PR8_random
973	PR8	True	A549wt	220408_TS_07	29	1	12.055326250064578	A549wt_PR8_random
974	WSN-ΔHA:GFP	False	A549wt	250331_MMM_02_ts_007	0	2	12.00794378192668	A549wt_WSN-ΔHA:GFP_segmentation
975	WSN-ΔHA:GFP	False	A549wt	250331_MMM_02_ts_007	1	1	22.99538353610896	A549wt_WSN-ΔHA:GFP_segmentation
976	WSN-ΔHA:GFP	False	A549wt	250331_MMM_02_ts_007	2	2	42.82472228274314	A549wt_WSN-ΔHA:GFP_segmentation
977	WSN-ΔHA:GFP	False	A549wt	250331_MMM_02_ts_007	3	1	59.67690217247918	A549wt_WSN-ΔHA:GFP_segmentation
978	WSN-ΔHA:GFP	False	A549wt	250331_MMM_02_ts_007	4	1	31.41883158867504	A549wt_WSN-ΔHA:GFP_segmentation
979	WSN-ΔHA:GFP	False	A549wt	250331_MMM_02_ts_007	5	1	21.95127438994861	A549wt_WSN-ΔHA:GFP_segmentation
980	WSN-ΔHA:GFP	False	A549wt	250331_MMM_02_ts_007	6	3	21.61547321562071	A549wt_WSN-ΔHA:GFP_segmentation
981	WSN-ΔHA:GFP	False	A549wt	250331_MMM_02_ts_007	7	1	55.1949573816731	A549wt_WSN-ΔHA:GFP_segmentation
982	WSN-ΔHA:GFP	False	A549wt	250331_MMM_02_ts_007	8	1	15.116976512394984	A549wt_WSN-ΔHA:GFP_segmentation
983	WSN-ΔHA:GFP	False	A549wt	250331_MMM_02_ts_007	9	2	12.313520316255447	A549wt_WSN-ΔHA:GFP_segmentation
984	WSN-ΔHA:GFP	False	A549wt	250331_MMM_02_ts_007	10	1	43.64584610164211	A549wt_WSN-ΔHA:GFP_segmentation
985	WSN-ΔHA:GFP	False	A549wt	250331_MMM_02_ts_007	11	1	81.21187524596296	A549wt_WSN-ΔHA:GFP_segmentation
986	WSN-ΔHA:GFP	False	A549wt	250331_MMM_02_ts_007	12	2	36.571064286908296	A549wt_WSN-ΔHA:GFP_segmentation
987	WSN-ΔHA:GFP	False	A549wt	250331_MMM_02_ts_007	13	1	33.95470189154559	A549wt_WSN-ΔHA:GFP_segmentation
988	WSN-ΔHA:GFP	False	A549wt	250331_MMM_02_ts_007	14	1	70.76371559996645	A549wt_WSN-ΔHA:GFP_segmentation
989	WSN-ΔHA:GFP	False	A549wt	250331_MMM_02_ts_007	15	2	15.743230945968833	A549wt_WSN-ΔHA:GFP_segmentation
990	WSN-ΔHA:GFP	False	A549wt	250331_MMM_02_ts_007	16	1	32.172076170698574	A549wt_WSN-ΔHA:GFP_segmentation
991	WSN-ΔHA:GFP	False	A549wt	250331_MMM_02_ts_007	17	6	18.22219658988932	A549wt_WSN-ΔHA:GFP_segmentation
992	WSN-ΔHA:GFP	False	A549wt	250331_MMM_02_ts_007	18	3	27.73652870846559	A549wt_WSN-ΔHA:GFP_segmentation
993	WSN-ΔHA:GFP	False	A549wt	250331_MMM_02_ts_007	19	1	15.13850519621397	A549wt_WSN-ΔHA:GFP_segmentation
994	WSN-ΔHA:GFP	False	A549wt	250331_MMM_02_ts_007	20	1	18.457243678135804	A549wt_WSN-ΔHA:GFP_segmentation
995	WSN-ΔHA:GFP	False	A549wt	250331_MMM_02_ts_007	21	3	15.423882629039452	A549wt_WSN-ΔHA:GFP_segmentation
996	WSN-ΔHA:GFP	False	A549wt	250331_MMM_02_ts_007	22	3	18.79095883741588	A549wt_WSN-ΔHA:GFP_segmentation
997	WSN-ΔHA:GFP	False	A549wt	250331_MMM_02_ts_007	23	2	17.91661324009229	A549wt_WSN-ΔHA:GFP_segmentation
998	WSN-ΔHA:GFP	False	A549wt	250331_MMM_02_ts_007	24	1	25.71377100451222	A549wt_WSN-ΔHA:GFP_segmentation
999	WSN-ΔHA:GFP	False	A549wt	250331_MMM_02_ts_007	25	1	41.40749450785113	A549wt_WSN-ΔHA:GFP_segmentation
1000	WSN-ΔHA:GFP	False	A549wt	250331_MMM_02_ts_007	26	1	24.473877012250384	A549wt_WSN-ΔHA:GFP_segmentation
1001	WSN-ΔHA:GFP	False	A549wt	250331_MMM_02_ts_007	27	1	32.066716135566786	A549wt_WSN-ΔHA:GFP_segmentation
1002	WSN-ΔHA:GFP	False	A549wt	250331_MMM_02_ts_007	28	1	28.811598736092336	A549wt_WSN-ΔHA:GFP_segmentation
1003	WSN-ΔHA:GFP	False	A549wt	250331_MMM_02_ts_007	29	1	56.36514079889714	A549wt_WSN-ΔHA:GFP_segmentation
1004	WSN-ΔHA:GFP	False	A549wt	250331_MMM_02_ts_007	30	1	42.565796092803645	A549wt_WSN-ΔHA:GFP_segmentation
1005	WSN-ΔHA:GFP	False	A549wt	250331_MMM_02_ts_007	31	1	22.4684671992392	A549wt_WSN-ΔHA:GFP_segmentation
1006	WSN-ΔHA:GFP	False	A549wt	250331_MMM_02_ts_007	32	1	19.681858239600803	A549wt_WSN-ΔHA:GFP_segmentation
1007	WSN-ΔHA:GFP	False	A549wt	250331_MMM_02_ts_007	33	1	40.7823083206423	A549wt_WSN-ΔHA:GFP_segmentation
1008	WSN-ΔHA:GFP	False	A549wt	250331_MMM_02_ts_007	34	1	13.436002368204935	A549wt_WSN-ΔHA:GFP_segmentation
1009	WSN-ΔHA:GFP	False	A549wt	250331_MMM_02_ts_007	35	1	34.546100000308535	A549wt_WSN-ΔHA:GFP_segmentation
1010	WSN-ΔHA:GFP	False	A549wt	250331_MMM_02_ts_007	36	3	20.10647886313333	A549wt_WSN-ΔHA:GFP_segmentation
1011	WSN-ΔHA:GFP	False	A549wt	250331_MMM_02_ts_007	37	1	70.88222518675646	A549wt_WSN-ΔHA:GFP_segmentation
1012	WSN-ΔHA:GFP	False	A549wt	250331_MMM_02_ts_007	38	1	29.86111494228341	A549wt_WSN-ΔHA:GFP_segmentation
1013	WSN-ΔHA:GFP	False	A549wt	250331_MMM_02_ts_007	39	3	36.64034226954855	A549wt_WSN-ΔHA:GFP_segmentation
1014	WSN-ΔHA:GFP	False	A549wt	250331_MMM_02_ts_007	40	3	12.603335181539473	A549wt_WSN-ΔHA:GFP_segmentation
1015	WSN-ΔHA:GFP	False	A549wt	250331_MMM_02_ts_007	41	1	20.611353965436084	A549wt_WSN-ΔHA:GFP_segmentation
1016	WSN-ΔHA:GFP	False	A549wt	250331_MMM_02_ts_007	42	1	41.1720086303003	A549wt_WSN-ΔHA:GFP_segmentation
1017	WSN-ΔHA:GFP	False	A549wt	250331_MMM_02_ts_007	43	4	17.75484682436077	A549wt_WSN-ΔHA:GFP_segmentation
1018	WSN-ΔHA:GFP	False	A549wt	250331_MMM_02_ts_007	44	1	70.49998384662926	A549wt_WSN-ΔHA:GFP_segmentation
1019	WSN-ΔHA:GFP	False	A549wt	250331_MMM_02_ts_007	45	2	21.97920640221375	A549wt_WSN-ΔHA:GFP_segmentation
1020	WSN-ΔHA:GFP	False	A549wt	250331_MMM_02_ts_007	46	1	30.92988775284558	A549wt_WSN-ΔHA:GFP_segmentation
1021	WSN-ΔHA:GFP	False	A549wt	250331_MMM_02_ts_007	47	1	23.867508503812008	A549wt_WSN-ΔHA:GFP_segmentation
1022	WSN-ΔHA:GFP	False	A549wt	250331_MMM_02_ts_007	48	1	11.201798817712488	A549wt_WSN-ΔHA:GFP_segmentation
1023	WSN-ΔHA:GFP	False	A549wt	250331_MMM_02_ts_007	49	4	22.47716153775609	A549wt_WSN-ΔHA:GFP_segmentation
1024	WSN-ΔHA:GFP	False	A549wt	250331_MMM_02_ts_007	50	1	32.28703367592322	A549wt_WSN-ΔHA:GFP_segmentation
1025	WSN-ΔHA:GFP	False	A549wt	250331_MMM_02_ts_007	51	1	37.36636826578479	A549wt_WSN-ΔHA:GFP_segmentation
1026	WSN-ΔHA:GFP	False	A549wt	250331_MMM_02_ts_007	52	1	39.11791134837917	A549wt_WSN-ΔHA:GFP_segmentation
1027	WSN-ΔHA:GFP	False	A549wt	250331_MMM_02_ts_007	53	3	15.722725996215514	A549wt_WSN-ΔHA:GFP_segmentation
1028	WSN-ΔHA:GFP	False	A549wt	250331_MMM_02_ts_007	54	2	18.71403235990853	A549wt_WSN-ΔHA:GFP_segmentation
1029	WSN-ΔHA:GFP	False	A549wt	250331_MMM_02_ts_007	55	2	26.363583226893677	A549wt_WSN-ΔHA:GFP_segmentation
1030	WSN-ΔHA:GFP	False	A549wt	250331_MMM_02_ts_007	56	1	27.366637293313048	A549wt_WSN-ΔHA:GFP_segmentation
1031	WSN-ΔHA:GFP	False	A549wt	250331_MMM_02_ts_007	57	1	17.90313457774477	A549wt_WSN-ΔHA:GFP_segmentation
1032	WSN-ΔHA:GFP	False	A549wt	250331_MMM_02_ts_007	58	1	66.76678530598448	A549wt_WSN-ΔHA:GFP_segmentation
1033	WSN-ΔHA:GFP	False	A549wt	250331_MMM_02_ts_007	59	1	54.05268572764516	A549wt_WSN-ΔHA:GFP_segmentation
1034	WSN-ΔHA:GFP	False	A549wt	250331_MMM_02_ts_007	60	1	18.316617259695224	A549wt_WSN-ΔHA:GFP_segmentation
1035	WSN-ΔHA:GFP	False	A549wt	250331_MMM_02_ts_007	61	1	37.20288042790493	A549wt_WSN-ΔHA:GFP_segmentation
1036	WSN-ΔHA:GFP	False	A549wt	250331_MMM_02_ts_007	62	1	23.30741036490764	A549wt_WSN-ΔHA:GFP_segmentation
1037	WSN-ΔHA:GFP	False	A549wt	250331_MMM_02_ts_007	63	1	28.61454189490664	A549wt_WSN-ΔHA:GFP_segmentation
1038	WSN-ΔHA:GFP	False	A549wt	250331_MMM_02_ts_007	64	2	44.08945653018029	A549wt_WSN-ΔHA:GFP_segmentation
1039	WSN-ΔHA:GFP	False	A549wt	250331_MMM_02_ts_007	65	1	21.56574538467574	A549wt_WSN-ΔHA:GFP_segmentation
1040	WSN-ΔHA:GFP	False	A549wt	250331_MMM_02_ts_007	66	1	26.502531132739943	A549wt_WSN-ΔHA:GFP_segmentation
1041	WSN-ΔHA:GFP	False	A549wt	250331_MMM_02_ts_007	67	3	14.558842952592036	A549wt_WSN-ΔHA:GFP_segmentation
1042	WSN-ΔHA:GFP	False	A549wt	250331_MMM_02_ts_007	68	1	21.701267069142784	A549wt_WSN-ΔHA:GFP_segmentation
1043	WSN-ΔHA:GFP	False	A549wt	250331_MMM_02_ts_007	69	1	46.261654056172496	A549wt_WSN-ΔHA:GFP_segmentation
1044	WSN-ΔHA:GFP	False	A549wt	250331_MMM_02_ts_007	70	1	18.150849002971498	A549wt_WSN-ΔHA:GFP_segmentation
1045	WSN-ΔHA:GFP	False	A549wt	250331_MMM_02_ts_007	71	1	26.42458647281569	A549wt_WSN-ΔHA:GFP_segmentation
1046	WSN-ΔHA:GFP	False	A549wt	250331_MMM_02_ts_007	72	1	8.898797154078471	A549wt_WSN-ΔHA:GFP_segmentation
1047	WSN-ΔHA:GFP	False	A549wt	250331_MMM_02_ts_007	73	1	10.295635848477664	A549wt_WSN-ΔHA:GFP_segmentation
1048	WSN-ΔHA:GFP	False	A549wt	250331_MMM_02_ts_007	74	1	26.60097284351532	A549wt_WSN-ΔHA:GFP_segmentation
1049	WSN-ΔHA:GFP	False	A549wt	250331_MMM_02_ts_007	75	1	26.7684408308853	A549wt_WSN-ΔHA:GFP_segmentation
1050	WSN-ΔHA:GFP	False	A549wt	250331_MMM_02_ts_007	76	1	16.029107845133428	A549wt_WSN-ΔHA:GFP_segmentation
1051	WSN-ΔHA:GFP	False	A549wt	250331_MMM_02_ts_007	77	1	11.038082120864514	A549wt_WSN-ΔHA:GFP_segmentation
1052	WSN-ΔHA:GFP	False	A549wt	250331_MMM_02_ts_007	78	1	32.664738254772686	A549wt_WSN-ΔHA:GFP_segmentation
1053	WSN-ΔHA:GFP	False	A549wt	250331_MMM_02_ts_007	79	1	23.42431011462221	A549wt_WSN-ΔHA:GFP_segmentation
1054	WSN-ΔHA:GFP	False	A549wt	250331_MMM_02_ts_007	80	1	15.5443111290505	A549wt_WSN-ΔHA:GFP_segmentation
1055	WSN-ΔHA:GFP	False	A549wt	250331_MMM_02_ts_007	81	1	62.65890865874351	A549wt_WSN-ΔHA:GFP_segmentation
1056	WSN-ΔHA:GFP	False	A549wt	250331_MMM_02_ts_007	82	1	79.76768788801516	A549wt_WSN-ΔHA:GFP_segmentation
1057	WSN-ΔHA:GFP	False	A549wt	250331_MMM_02_ts_007	83	1	23.26493528184396	A549wt_WSN-ΔHA:GFP_segmentation
1058	WSN-ΔHA:GFP	True	A549wt	250331_MMM_02_ts_007	0	1	36.42769792063531	A549wt_WSN-ΔHA:GFP_random
1059	WSN-ΔHA:GFP	True	A549wt	250331_MMM_02_ts_007	1	3	121.15695737023516	A549wt_WSN-ΔHA:GFP_random
1060	WSN-ΔHA:GFP	True	A549wt	250331_MMM_02_ts_007	2	2	445.84301186673474	A549wt_WSN-ΔHA:GFP_random
1061	WSN-ΔHA:GFP	True	A549wt	250331_MMM_02_ts_007	3	1	67.37578540039483	A549wt_WSN-ΔHA:GFP_random
1062	WSN-ΔHA:GFP	True	A549wt	250331_MMM_02_ts_007	4	1	3.2930444281484856	A549wt_WSN-ΔHA:GFP_random
1063	WSN-ΔHA:GFP	True	A549wt	250331_MMM_02_ts_007	5	1	20.550284993243345	A549wt_WSN-ΔHA:GFP_random
1064	WSN-ΔHA:GFP	True	A549wt	250331_MMM_02_ts_007	6	1	110.21013204985856	A549wt_WSN-ΔHA:GFP_random
1065	WSN-ΔHA:GFP	True	A549wt	250331_MMM_02_ts_007	7	1	383.37369141765646	A549wt_WSN-ΔHA:GFP_random
1066	WSN-ΔHA:GFP	True	A549wt	250331_MMM_02_ts_007	8	4	64.7199900161486	A549wt_WSN-ΔHA:GFP_random
1067	WSN-ΔHA:GFP	True	A549wt	250331_MMM_02_ts_007	9	2	29.209688227942877	A549wt_WSN-ΔHA:GFP_random
1068	WSN-ΔHA:GFP	True	A549wt	250331_MMM_02_ts_007	10	2	180.15486176340715	A549wt_WSN-ΔHA:GFP_random
1069	WSN-ΔHA:GFP	True	A549wt	250331_MMM_02_ts_007	11	1	58.06383714814877	A549wt_WSN-ΔHA:GFP_random
1070	WSN-ΔHA:GFP	True	A549wt	250331_MMM_02_ts_007	12	1	52.65252091661704	A549wt_WSN-ΔHA:GFP_random
1071	WSN-ΔHA:GFP	True	A549wt	250331_MMM_02_ts_007	13	1	166.5762118507809	A549wt_WSN-ΔHA:GFP_random
1072	WSN-ΔHA:GFP	True	A549wt	250331_MMM_02_ts_007	14	1	20.69847226940721	A549wt_WSN-ΔHA:GFP_random
1073	WSN-ΔHA:GFP	True	A549wt	250331_MMM_02_ts_007	15	1	33.32789327437658	A549wt_WSN-ΔHA:GFP_random
1074	WSN-ΔHA:GFP	True	A549wt	250331_MMM_02_ts_007	16	1	109.32443068069126	A549wt_WSN-ΔHA:GFP_random
1075	WSN-ΔHA:GFP	True	A549wt	250331_MMM_02_ts_007	17	1	0.3043525348804091	A549wt_WSN-ΔHA:GFP_random
1076	WSN-ΔHA:GFP	True	A549wt	250331_MMM_02_ts_007	18	2	24.147896267003397	A549wt_WSN-ΔHA:GFP_random
1077	WSN-ΔHA:GFP	True	A549wt	250331_MMM_02_ts_007	19	1	112.31760236741194	A549wt_WSN-ΔHA:GFP_random
1078	WSN-ΔHA:GFP	True	A549wt	250331_MMM_02_ts_007	20	1	32.56732606389757	A549wt_WSN-ΔHA:GFP_random
1079	WSN-ΔHA:GFP	True	A549wt	250331_MMM_02_ts_007	21	2	71.66837891973789	A549wt_WSN-ΔHA:GFP_random
1080	WSN-ΔHA:GFP	True	A549wt	250331_MMM_02_ts_007	22	1	0.3461993773185948	A549wt_WSN-ΔHA:GFP_random
1081	WSN-ΔHA:GFP	True	A549wt	250331_MMM_02_ts_007	23	1	377.9533171100987	A549wt_WSN-ΔHA:GFP_random
1082	WSN-ΔHA:GFP	True	A549wt	250331_MMM_02_ts_007	24	2	331.95167551699933	A549wt_WSN-ΔHA:GFP_random
1083	WSN-ΔHA:GFP	True	A549wt	250331_MMM_02_ts_007	25	4	203.02370642943632	A549wt_WSN-ΔHA:GFP_random
1084	WSN-ΔHA:GFP	True	A549wt	250331_MMM_02_ts_007	26	1	8.436330521519388	A549wt_WSN-ΔHA:GFP_random
1085	WSN-ΔHA:GFP	True	A549wt	250331_MMM_02_ts_007	27	1	12.55145450807647	A549wt_WSN-ΔHA:GFP_random
1086	WSN-ΔHA:GFP	True	A549wt	250331_MMM_02_ts_007	28	1	437.4822165196066	A549wt_WSN-ΔHA:GFP_random
1087	WSN-ΔHA:GFP	True	A549wt	250331_MMM_02_ts_007	29	1	0.1146118895837523	A549wt_WSN-ΔHA:GFP_random
1088	WSN-ΔHA:GFP	True	A549wt	250331_MMM_02_ts_007	30	1	183.46974207525423	A549wt_WSN-ΔHA:GFP_random
1089	WSN-ΔHA:GFP	True	A549wt	250331_MMM_02_ts_007	31	1	28.82900099088054	A549wt_WSN-ΔHA:GFP_random
1090	WSN-ΔHA:GFP	True	A549wt	250331_MMM_02_ts_007	32	2	0.2161841269956481	A549wt_WSN-ΔHA:GFP_random
1091	WSN-ΔHA:GFP	True	A549wt	250331_MMM_02_ts_007	33	2	2.153759402912637	A549wt_WSN-ΔHA:GFP_random
1092	WSN-ΔHA:GFP	True	A549wt	250331_MMM_02_ts_007	34	1	18.643377689938763	A549wt_WSN-ΔHA:GFP_random
1093	WSN-ΔHA:GFP	True	A549wt	250331_MMM_02_ts_007	35	1	104.73308495004063	A549wt_WSN-ΔHA:GFP_random
1094	WSN-ΔHA:GFP	True	A549wt	250331_MMM_02_ts_007	36	1	13.8986004629058	A549wt_WSN-ΔHA:GFP_random
1095	WSN-ΔHA:GFP	True	A549wt	250331_MMM_02_ts_007	37	1	24.163342859274813	A549wt_WSN-ΔHA:GFP_random
1096	WSN-ΔHA:GFP	True	A549wt	250331_MMM_02_ts_007	38	1	0.1110490322124748	A549wt_WSN-ΔHA:GFP_random
1097	WSN-ΔHA:GFP	True	A549wt	250331_MMM_02_ts_007	39	1	19.396172456378373	A549wt_WSN-ΔHA:GFP_random
1098	WSN-ΔHA:GFP	True	A549wt	250331_MMM_02_ts_007	40	1	265.97417730346	A549wt_WSN-ΔHA:GFP_random
1099	WSN-ΔHA:GFP	True	A549wt	250331_MMM_02_ts_007	41	1	2.080111807869077	A549wt_WSN-ΔHA:GFP_random
1100	WSN-ΔHA:GFP	True	A549wt	250331_MMM_02_ts_007	42	1	125.58699854316706	A549wt_WSN-ΔHA:GFP_random
1101	WSN-ΔHA:GFP	True	A549wt	250331_MMM_02_ts_007	43	1	122.6440166899032	A549wt_WSN-ΔHA:GFP_random
1102	WSN-ΔHA:GFP	True	A549wt	250331_MMM_02_ts_007	44	2	37.001214542470045	A549wt_WSN-ΔHA:GFP_random
1103	WSN-ΔHA:GFP	True	A549wt	250331_MMM_02_ts_007	45	1	53.31931470177869	A549wt_WSN-ΔHA:GFP_random
1104	WSN-ΔHA:GFP	True	A549wt	250331_MMM_02_ts_007	46	2	57.57530271885325	A549wt_WSN-ΔHA:GFP_random
1105	WSN-ΔHA:GFP	True	A549wt	250331_MMM_02_ts_007	47	3	207.5111032592685	A549wt_WSN-ΔHA:GFP_random
1106	WSN-ΔHA:GFP	True	A549wt	250331_MMM_02_ts_007	48	1	12.051898941557544	A549wt_WSN-ΔHA:GFP_random
1107	WSN-ΔHA:GFP	True	A549wt	250331_MMM_02_ts_007	49	1	110.36410572946124	A549wt_WSN-ΔHA:GFP_random
1108	WSN-ΔHA:GFP	True	A549wt	250331_MMM_02_ts_007	50	1	0.2520858011784693	A549wt_WSN-ΔHA:GFP_random
1109	WSN-ΔHA:GFP	True	A549wt	250331_MMM_02_ts_007	51	1	155.6590424453851	A549wt_WSN-ΔHA:GFP_random
1110	WSN-ΔHA:GFP	True	A549wt	250331_MMM_02_ts_007	52	1	35.89964077665922	A549wt_WSN-ΔHA:GFP_random
1111	WSN-ΔHA:GFP	True	A549wt	250331_MMM_02_ts_007	53	1	29.69462422901421	A549wt_WSN-ΔHA:GFP_random
1112	WSN-ΔHA:GFP	True	A549wt	250331_MMM_02_ts_007	54	1	436.4344434371095	A549wt_WSN-ΔHA:GFP_random
1113	WSN-ΔHA:GFP	True	A549wt	250331_MMM_02_ts_007	55	1	97.29903635358684	A549wt_WSN-ΔHA:GFP_random
1114	WSN-ΔHA:GFP	True	A549wt	250331_MMM_02_ts_007	56	1	19.48402119776644	A549wt_WSN-ΔHA:GFP_random
1115	WSN-ΔHA:GFP	True	A549wt	250331_MMM_02_ts_007	57	1	94.76957887360956	A549wt_WSN-ΔHA:GFP_random
1116	WSN-ΔHA:GFP	True	A549wt	250331_MMM_02_ts_007	58	1	211.3701454930608	A549wt_WSN-ΔHA:GFP_random
1117	WSN-ΔHA:GFP	True	A549wt	250331_MMM_02_ts_007	59	1	64.37421876459284	A549wt_WSN-ΔHA:GFP_random
1118	WSN-ΔHA:GFP	True	A549wt	250331_MMM_02_ts_007	60	1	156.3510815714605	A549wt_WSN-ΔHA:GFP_random
1119	WSN-ΔHA:GFP	True	A549wt	250331_MMM_02_ts_007	61	1	155.20088331500472	A549wt_WSN-ΔHA:GFP_random
1120	WSN-ΔHA:GFP	True	A549wt	250331_MMM_02_ts_007	62	1	72.24686163601714	A549wt_WSN-ΔHA:GFP_random
1121	WSN-ΔHA:GFP	True	A549wt	250331_MMM_02_ts_007	63	1	0.587217265911178	A549wt_WSN-ΔHA:GFP_random
1122	WSN-ΔHA:GFP	True	A549wt	250331_MMM_02_ts_007	64	2	98.1084770272207	A549wt_WSN-ΔHA:GFP_random
1123	WSN-ΔHA:GFP	True	A549wt	250331_MMM_02_ts_007	65	1	36.28829994858142	A549wt_WSN-ΔHA:GFP_random
1124	WSN-ΔHA:GFP	True	A549wt	250331_MMM_02_ts_007	66	1	13.299912566870102	A549wt_WSN-ΔHA:GFP_random
1125	WSN-ΔHA:GFP	True	A549wt	250331_MMM_02_ts_007	67	1	139.86515894322358	A549wt_WSN-ΔHA:GFP_random
1126	WSN-ΔHA:GFP	True	A549wt	250331_MMM_02_ts_007	68	1	88.7766082256116	A549wt_WSN-ΔHA:GFP_random
1127	WSN-ΔHA:GFP	True	A549wt	250331_MMM_02_ts_007	69	1	7.112614264272387	A549wt_WSN-ΔHA:GFP_random
1128	WSN-ΔHA:GFP	True	A549wt	250331_MMM_02_ts_007	70	1	342.42324467946594	A549wt_WSN-ΔHA:GFP_random
1129	WSN-ΔHA:GFP	True	A549wt	250331_MMM_02_ts_007	71	2	19.38835153362629	A549wt_WSN-ΔHA:GFP_random
1130	WSN-ΔHA:GFP	True	A549wt	250331_MMM_02_ts_007	72	1	77.77586355427289	A549wt_WSN-ΔHA:GFP_random
1131	WSN-ΔHA:GFP	True	A549wt	250331_MMM_02_ts_007	73	1	1.344244006354546	A549wt_WSN-ΔHA:GFP_random
1132	WSN-ΔHA:GFP	True	A549wt	250331_MMM_02_ts_007	74	1	113.90872592426558	A549wt_WSN-ΔHA:GFP_random
1133	WSN-ΔHA:GFP	True	A549wt	250331_MMM_02_ts_007	75	2	320.5022800098468	A549wt_WSN-ΔHA:GFP_random
1134	WSN-ΔHA:GFP	True	A549wt	250331_MMM_02_ts_007	76	1	253.0378520582317	A549wt_WSN-ΔHA:GFP_random
1135	WSN-ΔHA:GFP	True	A549wt	250331_MMM_02_ts_007	77	1	27.853278574460624	A549wt_WSN-ΔHA:GFP_random
1136	WSN-ΔHA:GFP	True	A549wt	250331_MMM_02_ts_007	78	1	0.4743842678656999	A549wt_WSN-ΔHA:GFP_random
1137	WSN-ΔHA:GFP	True	A549wt	250331_MMM_02_ts_007	79	2	449.34018955013886	A549wt_WSN-ΔHA:GFP_random
1138	WSN-ΔHA:GFP	True	A549wt	250331_MMM_02_ts_007	80	1	0.0870902270305218	A549wt_WSN-ΔHA:GFP_random
1139	WSN-ΔHA:GFP	True	A549wt	250331_MMM_02_ts_007	81	1	23.30012214894175	A549wt_WSN-ΔHA:GFP_random
1140	WSN-ΔHA:GFP	True	A549wt	250331_MMM_02_ts_007	82	1	0.9877987712198254	A549wt_WSN-ΔHA:GFP_random
1141	WSN-ΔHA:GFP	True	A549wt	250331_MMM_02_ts_007	83	1	301.29178480944194	A549wt_WSN-ΔHA:GFP_random
1142	WSN-ΔHA:GFP	True	A549wt	250331_MMM_02_ts_007	84	1	82.50959858841361	A549wt_WSN-ΔHA:GFP_random
1143	WSN-ΔHA:GFP	True	A549wt	250331_MMM_02_ts_007	85	1	11.648354042816193	A549wt_WSN-ΔHA:GFP_random
1144	WSN-ΔHA:GFP	True	A549wt	250331_MMM_02_ts_007	86	1	122.76780388401052	A549wt_WSN-ΔHA:GFP_random
1145	WSN-ΔHA:GFP	True	A549wt	250331_MMM_02_ts_007	87	1	45.577023084829314	A549wt_WSN-ΔHA:GFP_random
1146	WSN-ΔHA:GFP	True	A549wt	250331_MMM_02_ts_007	88	1	57.1686570472588	A549wt_WSN-ΔHA:GFP_random
1147	WSN-ΔHA:GFP	True	A549wt	250331_MMM_02_ts_007	89	1	281.05188470948065	A549wt_WSN-ΔHA:GFP_random
1148	WSN-ΔHA:GFP	True	A549wt	250331_MMM_02_ts_007	90	1	65.0493093851355	A549wt_WSN-ΔHA:GFP_random
1149	WSN-ΔHA:GFP	True	A549wt	250331_MMM_02_ts_007	91	1	27.09886809304225	A549wt_WSN-ΔHA:GFP_random
1150	WSN-ΔHA:GFP	True	A549wt	250331_MMM_02_ts_007	92	1	131.4366113918856	A549wt_WSN-ΔHA:GFP_random
1151	WSN-ΔHA:GFP	True	A549wt	250331_MMM_02_ts_007	93	1	13.499372229549987	A549wt_WSN-ΔHA:GFP_random
1152	WSN-ΔHA:GFP	True	A549wt	250331_MMM_02_ts_007	94	1	214.3578592325191	A549wt_WSN-ΔHA:GFP_random
1153	WSN-ΔHA:GFP	True	A549wt	250331_MMM_02_ts_007	95	1	36.60865370347569	A549wt_WSN-ΔHA:GFP_random
1154	WSN-ΔHA:GFP	True	A549wt	250331_MMM_02_ts_007	96	1	0.1345418856795064	A549wt_WSN-ΔHA:GFP_random
1155	WSN-ΔHA:GFP	True	A549wt	250331_MMM_02_ts_007	97	1	126.28385166921056	A549wt_WSN-ΔHA:GFP_random
1156	WSN-ΔHA:GFP	True	A549wt	250331_MMM_02_ts_007	98	1	161.57842249420702	A549wt_WSN-ΔHA:GFP_random
