# Supplementary material for: Visualizing influenza A virus assembly by in situ cryo-electron tomography
Source: Nat Commun. 2025 Oct 23;16:9394. doi: 10.1038/s41467-025-65117-z (PMC12550032; doi:10.1038/s41467-025-65117-z)
Supplement: Supplementary file 13 — Source Data [file 41467_2025_65117_MOESM13_ESM.zip › fig_04_q_M1_cylinder_lengths.csv]

	Tomo	Condition	Model	Contour	Location	Condensed/loose	Diameter start [nm]	Diameter end [nm]	cylinder_id	Contour length [nm]
0	211206_TS_10/TS_10_rec.mrc	Infected	211206_TS_10.mod	1	Cytoplasm	Loose			211206_TS_10.mod_1	97.69289991281113
1	220120_TS_03/TS_03_rec.mrc	Infected	210120_TS_03.mod	1	Cytoplasm	Condensed			210120_TS_03.mod_1	31.116864149525952
2	220120_TS_03/TS_03_rec.mrc	Infected	210120_TS_03.mod	2	Cytoplasm	Condensed			210120_TS_03.mod_2	20.17975459756417
3	220120_TS_03/TS_03_rec.mrc	Infected	210120_TS_03.mod	3	Cytoplasm	Condensed			210120_TS_03.mod_3	24.555128745549844
4	220120_TS_03/TS_03_rec.mrc	Infected	210120_TS_03.mod	4	Cytoplasm	Condensed			210120_TS_03.mod_4	51.29433569360276
5	220120_TS_03/TS_03_rec.mrc	Infected	210120_TS_03.mod	5	Cytoplasm	Condensed			210120_TS_03.mod_5	66.56209340069157
6	220120_TS_03/TS_03_rec.mrc	Infected	210120_TS_03.mod	6	Cytoplasm	Condensed			210120_TS_03.mod_6	16.614800783264737
7	220120_TS_03/TS_03_rec.mrc	Infected	210120_TS_03.mod	7	Cytoplasm	Loose			210120_TS_03.mod_7	48.733844583554564
8	220120_TS_04/TS_04_rec.mrc	Infected	210120_TS_04.mod	1	Cytoplasm	Condensed			210120_TS_04.mod_1	39.718539746070675
9	220408_TS_09/TS_09_rec.mrc	Infected	220408_TS_09.mod	1	Cytoplasm	Loose			220408_TS_09.mod_1	128.45349077268943
10	221007_MMM_07_ts_002/MMM_07_ts_002_ali_filtered_rec_bin_4.mrc	Infected	221007_MMM_07_ts_002.mod	1	Cytoplasm	Loose			221007_MMM_07_ts_002.mod_1	141.47115263500774
11	221007_MMM_07_ts_008/MMM_07_ts_008_ali_filtered_rec_bin_4.mrc	Infected	221007_MMM_07_ts_008.mod	1	Cytoplasm	Loose			221007_MMM_07_ts_008.mod_1	127.4615801816299
12	221007_MMM_07_ts_008/MMM_07_ts_008_ali_filtered_rec_bin_4.mrc	Infected	221007_MMM_07_ts_008.mod	2	Cytoplasm	Condensed			221007_MMM_07_ts_008.mod_2	44.592104076242805
13	221007_MMM_07_ts_008/MMM_07_ts_008_ali_filtered_rec_bin_4.mrc	Infected	221007_MMM_07_ts_008.mod	3	Cytoplasm	Loose			221007_MMM_07_ts_008.mod_3	71.15897085130479
14	221007_MMM_07_ts_011/MMM_07_ts_011_ali_filtered_rec_bin_4.mrc	Infected	221007_MMM_07_ts_011.mod	1	Cytoplasm	Loose			221007_MMM_07_ts_011.mod_1	136.55473130457852
15	221007_MMM_07_ts_011/MMM_07_ts_011_ali_filtered_rec_bin_4.mrc	Infected	221007_MMM_07_ts_011.mod	2	Cytoplasm	Loose			221007_MMM_07_ts_011.mod_2	95.417154783117
16	221007_MMM_07_ts_011/MMM_07_ts_011_ali_filtered_rec_bin_4.mrc	Infected	221007_MMM_07_ts_011.mod	3	Cytoplasm	Loose			221007_MMM_07_ts_011.mod_3	121.05398170755801
17	221007_MMM_07_ts_011/MMM_07_ts_011_ali_filtered_rec_bin_4.mrc	Infected	221007_MMM_07_ts_011.mod	4	Cytoplasm	Condensed			221007_MMM_07_ts_011.mod_4	45.37871108820995
18	221007_MMM_10_ts_004/MMM_10_ts_004_ali_filtered_rec_bin_4.mrc	Infected	221007_MMM_10_ts_004.mod	1	Cytoplasm	Condensed			221007_MMM_10_ts_004.mod_1	76.76883537702292
19	221018_MMM_02_ts_001/MMM_02_ts_001_ali_filtered_rec_bin_4.mrc	Infected	221018_MMM_02_ts_001_ali_filtered_rec_bin_4.mod	1	Nucleus	Condensed	45.0	57.0	221018_MMM_02_ts_001_ali_filtered_rec_bin_4.mod_1	202.01521133316254
20	221018_MMM_02_ts_001/MMM_02_ts_001_ali_filtered_rec_bin_4.mrc	Infected	221018_MMM_02_ts_001_ali_filtered_rec_bin_4.mod	2	Nucleus	Condensed	47.0	58.0	221018_MMM_02_ts_001_ali_filtered_rec_bin_4.mod_2	158.15923768300217
21	221018_MMM_02_ts_001/MMM_02_ts_001_ali_filtered_rec_bin_4.mrc	Infected	221018_MMM_02_ts_001_ali_filtered_rec_bin_4.mod	3	Nucleus	Condensed	60.0	48.0	221018_MMM_02_ts_001_ali_filtered_rec_bin_4.mod_3	80.1745381047216
22	221018_MMM_02_ts_001/MMM_02_ts_001_ali_filtered_rec_bin_4.mrc	Infected	221018_MMM_02_ts_001_ali_filtered_rec_bin_4.mod	4	Nucleus	Loose	67.0	48.0	221018_MMM_02_ts_001_ali_filtered_rec_bin_4.mod_4	194.36247728108086
23	221018_MMM_02_ts_001/MMM_02_ts_001_ali_filtered_rec_bin_4.mrc	Infected	221018_MMM_02_ts_001_ali_filtered_rec_bin_4.mod	5	Nucleus	Condensed	50.0	60.0	221018_MMM_02_ts_001_ali_filtered_rec_bin_4.mod_5	98.46813209745436
24	221018_MMM_02_ts_001/MMM_02_ts_001_ali_filtered_rec_bin_4.mrc	Infected	221018_MMM_02_ts_001_ali_filtered_rec_bin_4.mod	6	Nucleus	Condensed	49.0	60.0	221018_MMM_02_ts_001_ali_filtered_rec_bin_4.mod_6	111.81453588823386
25	221018_MMM_02_ts_001/MMM_02_ts_001_ali_filtered_rec_bin_4.mrc	Infected	221018_MMM_02_ts_001_ali_filtered_rec_bin_4.mod	7	Nucleus	Condensed	50.0	53.0	221018_MMM_02_ts_001_ali_filtered_rec_bin_4.mod_7	90.73504672836232
26	221018_MMM_02_ts_001/MMM_02_ts_001_ali_filtered_rec_bin_4.mrc	Infected	221018_MMM_02_ts_001_ali_filtered_rec_bin_4.mod	8	Nucleus	Loose	41.0	50.0	221018_MMM_02_ts_001_ali_filtered_rec_bin_4.mod_8	252.84538130002386
27	221018_MMM_03_ts_002/MMM_03_ts_002_ali_filtered_rec_bin_4.mrc	Infected	221018_MMM_03_ts_002_ali_filtered_rec_bin_4.mod	1	Nucleus	Condensed	47.0	60.0	221018_MMM_03_ts_002_ali_filtered_rec_bin_4.mod_1	227.50734443413754
28	221018_MMM_03_ts_002/MMM_03_ts_002_ali_filtered_rec_bin_4.mrc	Infected	221018_MMM_03_ts_002_ali_filtered_rec_bin_4.mod	2	Nucleus	Condensed	51.0	44.0	221018_MMM_03_ts_002_ali_filtered_rec_bin_4.mod_2	204.3523419407772
29	221018_MMM_03_ts_002/MMM_03_ts_002_ali_filtered_rec_bin_4.mrc	Infected	221018_MMM_03_ts_002_ali_filtered_rec_bin_4.mod	3	Nucleus	Condensed	59.0	50.0	221018_MMM_03_ts_002_ali_filtered_rec_bin_4.mod_3	122.98975360544075
30	221018_MMM_03_ts_002/MMM_03_ts_002_ali_filtered_rec_bin_4.mrc	Infected	221018_MMM_03_ts_002_ali_filtered_rec_bin_4.mod	4	Nucleus	Condensed	62.0	49.0	221018_MMM_03_ts_002_ali_filtered_rec_bin_4.mod_4	170.72913739329996
31	221018_MMM_03_ts_002/MMM_03_ts_002_ali_filtered_rec_bin_4.mrc	Infected	221018_MMM_03_ts_002_ali_filtered_rec_bin_4.mod	5	Nucleus	Condensed	60.0	49.0	221018_MMM_03_ts_002_ali_filtered_rec_bin_4.mod_5	138.2006509870811
32	221018_MMM_03_ts_002/MMM_03_ts_002_ali_filtered_rec_bin_4.mrc	Infected	221018_MMM_03_ts_002_ali_filtered_rec_bin_4.mod	6	Nucleus	Condensed	64.0	47.0	221018_MMM_03_ts_002_ali_filtered_rec_bin_4.mod_6	264.85596906298764
33	221018_MMM_03_ts_002/MMM_03_ts_002_ali_filtered_rec_bin_4.mrc	Infected	221018_MMM_03_ts_002_ali_filtered_rec_bin_4.mod	7	Nucleus	Condensed	51.0	45.0	221018_MMM_03_ts_002_ali_filtered_rec_bin_4.mod_7	149.69918120290288
34	221018_MMM_03_ts_002/MMM_03_ts_002_ali_filtered_rec_bin_4.mrc	Infected	221018_MMM_03_ts_002_ali_filtered_rec_bin_4.mod	8	Nucleus	Condensed	52.0	50.0	221018_MMM_03_ts_002_ali_filtered_rec_bin_4.mod_8	97.12716334247709
35	221018_MMM_03_ts_002/MMM_03_ts_002_ali_filtered_rec_bin_4.mrc	Infected	221018_MMM_03_ts_002_ali_filtered_rec_bin_4.mod	9	Nucleus	Condensed	50.0	52.0	221018_MMM_03_ts_002_ali_filtered_rec_bin_4.mod_9	140.64788443315763
36	221018_MMM_03_ts_002/MMM_03_ts_002_ali_filtered_rec_bin_4.mrc	Infected	221018_MMM_03_ts_002_ali_filtered_rec_bin_4.mod	10	Nucleus	Condensed	47.0	61.0	221018_MMM_03_ts_002_ali_filtered_rec_bin_4.mod_10	209.06209153206296
37	221018_MMM_03_ts_002/MMM_03_ts_002_ali_filtered_rec_bin_4.mrc	Infected	221018_MMM_03_ts_002_ali_filtered_rec_bin_4.mod	11	Nucleus	Loose	60.0	68.0	221018_MMM_03_ts_002_ali_filtered_rec_bin_4.mod_11	222.22456221056493
38	221018_MMM_03_ts_002/MMM_03_ts_002_ali_filtered_rec_bin_4.mrc	Infected	221018_MMM_03_ts_002_ali_filtered_rec_bin_4.mod	12	Nucleus	Condensed	62.0	45.0	221018_MMM_03_ts_002_ali_filtered_rec_bin_4.mod_12	221.87520921089424
39	221018_MMM_03_ts_002/MMM_03_ts_002_ali_filtered_rec_bin_4.mrc	Infected	221018_MMM_03_ts_002_ali_filtered_rec_bin_4.mod	13	Nucleus	Condensed	60.0	60.0	221018_MMM_03_ts_002_ali_filtered_rec_bin_4.mod_13	80.77731488225939
40	221018_MMM_03_ts_002/MMM_03_ts_002_ali_filtered_rec_bin_4.mrc	Infected	221018_MMM_03_ts_002_ali_filtered_rec_bin_4.mod	14	Nucleus	Condensed	51.0	47.0	221018_MMM_03_ts_002_ali_filtered_rec_bin_4.mod_14	190.49099854485831
41	221018_MMM_03_ts_002/MMM_03_ts_002_ali_filtered_rec_bin_4.mrc	Infected	221018_MMM_03_ts_002_ali_filtered_rec_bin_4.mod	15	Nucleus	Condensed	48.0	48.0	221018_MMM_03_ts_002_ali_filtered_rec_bin_4.mod_15	109.04378476746659
42	221018_MMM_03_ts_002/MMM_03_ts_002_ali_filtered_rec_bin_4.mrc	Infected	221018_MMM_03_ts_002_ali_filtered_rec_bin_4.mod	16	Nucleus	Condensed	53.0	43.0	221018_MMM_03_ts_002_ali_filtered_rec_bin_4.mod_16	115.68139948613722
43	221018_MMM_03_ts_002/MMM_03_ts_002_ali_filtered_rec_bin_4.mrc	Infected	221018_MMM_03_ts_002_ali_filtered_rec_bin_4.mod	17	Nucleus	Condensed	53.0	43.0	221018_MMM_03_ts_002_ali_filtered_rec_bin_4.mod_17	176.63352334123525
44	221018_MMM_03_ts_002/MMM_03_ts_002_ali_filtered_rec_bin_4.mrc	Infected	221018_MMM_03_ts_002_ali_filtered_rec_bin_4.mod	18	Nucleus	Condensed	53.0	44.0	221018_MMM_03_ts_002_ali_filtered_rec_bin_4.mod_18	141.11153247982128
45	221018_MMM_03_ts_002/MMM_03_ts_002_ali_filtered_rec_bin_4.mrc	Infected	221018_MMM_03_ts_002_ali_filtered_rec_bin_4.mod	19	Nucleus	Condensed	54.0	46.0	221018_MMM_03_ts_002_ali_filtered_rec_bin_4.mod_19	65.13956006240703
46	221018_MMM_03_ts_002/MMM_03_ts_002_ali_filtered_rec_bin_4.mrc	Infected	221018_MMM_03_ts_002_ali_filtered_rec_bin_4.mod	20	Nucleus	Condensed	51.0	44.0	221018_MMM_03_ts_002_ali_filtered_rec_bin_4.mod_20	65.90389581773967
47	221018_MMM_03_ts_002/MMM_03_ts_002_ali_filtered_rec_bin_4.mrc	Infected	221018_MMM_03_ts_002_ali_filtered_rec_bin_4.mod	21	Nucleus	Condensed	52.0	60.0	221018_MMM_03_ts_002_ali_filtered_rec_bin_4.mod_21	93.85060549333997
48	221018_MMM_03_ts_002/MMM_03_ts_002_ali_filtered_rec_bin_4.mrc	Infected	221018_MMM_03_ts_002_ali_filtered_rec_bin_4.mod	22	Nucleus	Condensed	47.0	50.0	221018_MMM_03_ts_002_ali_filtered_rec_bin_4.mod_22	68.43693265087391
49	221018_MMM_03_ts_002/MMM_03_ts_002_ali_filtered_rec_bin_4.mrc	Infected	221018_MMM_03_ts_002_ali_filtered_rec_bin_4.mod	23	Nucleus	Condensed	48.0	52.0	221018_MMM_03_ts_002_ali_filtered_rec_bin_4.mod_23	103.89535861122496
50	221018_MMM_09_ts_004/MMM_09_ts_004_rec.mrc	Infected	221018_MMM_09_ts_004.mod	1	Cytoplasm	Loose			221018_MMM_09_ts_004.mod_1	215.71521650057343
51	221018_MMM_09_ts_004/MMM_09_ts_004_rec.mrc	Infected	221018_MMM_09_ts_004.mod	2	Cytoplasm	Loose			221018_MMM_09_ts_004.mod_2	145.96507380581338
52	221018_MMM_09_ts_005/MMM_09_ts_005_rec.mrc	Infected	221018_MMM_09_ts_005.mod	1	Cytoplasm	Condensed			221018_MMM_09_ts_005.mod_1	78.39464815205132
53	221018_MMM_09_ts_005/MMM_09_ts_005_rec.mrc	Infected	221018_MMM_09_ts_005.mod	2	Cytoplasm	Loose			221018_MMM_09_ts_005.mod_2	149.34688520883503
54	221018_MMM_09_ts_005/MMM_09_ts_005_rec.mrc	Infected	221018_MMM_09_ts_005.mod	3	Cytoplasm	Condensed			221018_MMM_09_ts_005.mod_3	65.62620521863512
55	221018_MMM_09_ts_005/MMM_09_ts_005_rec.mrc	Infected	221018_MMM_09_ts_005.mod	4	Cytoplasm	Condensed			221018_MMM_09_ts_005.mod_4	42.882654389455794
56	221018_MMM_09_ts_005/MMM_09_ts_005_rec.mrc	Infected	221018_MMM_09_ts_005.mod	5	Cytoplasm	Loose			221018_MMM_09_ts_005.mod_5	140.42448922380032
57	221018_MMM_09_ts_005/MMM_09_ts_005_rec.mrc	Infected	221018_MMM_09_ts_005.mod	6	Cytoplasm	Condensed			221018_MMM_09_ts_005.mod_6	51.72645234015523
58	221018_MMM_09_ts_005/MMM_09_ts_005_rec.mrc	Infected	221018_MMM_09_ts_005.mod	7	Cytoplasm	Condensed			221018_MMM_09_ts_005.mod_7	56.786240279942206
59	221018_MMM_09_ts_005/MMM_09_ts_005_rec.mrc	Infected	221018_MMM_09_ts_005.mod	8	Cytoplasm	Loose			221018_MMM_09_ts_005.mod_8	116.93207300604766
60	221018_MMM_09_ts_005/MMM_09_ts_005_rec.mrc	Infected	221018_MMM_09_ts_005.mod	9	Cytoplasm	Condensed			221018_MMM_09_ts_005.mod_9	51.6049378155045
61	221018_MMM_09_ts_005/MMM_09_ts_005_rec.mrc	Infected	221018_MMM_09_ts_005.mod	10	Cytoplasm	Loose			221018_MMM_09_ts_005.mod_10	103.90596933290703
62	221018_MMM_09_ts_005/MMM_09_ts_005_rec.mrc	Infected	221018_MMM_09_ts_005.mod	11	Cytoplasm	Condensed			221018_MMM_09_ts_005.mod_11	77.42768033338439
63	221018_MMM_09_ts_005/MMM_09_ts_005_rec.mrc	Infected	221018_MMM_09_ts_005.mod	12	Cytoplasm	Condensed			221018_MMM_09_ts_005.mod_12	63.728964445879456
64	221018_MMM_09_ts_005/MMM_09_ts_005_rec.mrc	Infected	221018_MMM_09_ts_005.mod	13	Cytoplasm	Condensed			221018_MMM_09_ts_005.mod_13	53.68643684274079
65	221018_MMM_09_ts_005/MMM_09_ts_005_rec.mrc	Infected	221018_MMM_09_ts_005.mod	14	Cytoplasm	Condensed			221018_MMM_09_ts_005.mod_14	69.05865369489729
66	221018_MMM_09_ts_005/MMM_09_ts_005_rec.mrc	Infected	221018_MMM_09_ts_005.mod	15	Cytoplasm	Condensed			221018_MMM_09_ts_005.mod_15	67.99256126616655
67	221018_MMM_09_ts_005/MMM_09_ts_005_rec.mrc	Infected	221018_MMM_09_ts_005.mod	16	Cytoplasm	Loose			221018_MMM_09_ts_005.mod_16	186.83064903937282
68	221018_MMM_09_ts_005/MMM_09_ts_005_rec.mrc	Infected	221018_MMM_09_ts_005.mod	17	Cytoplasm	Condensed			221018_MMM_09_ts_005.mod_17	46.02808173241558
69	221018_MMM_09_ts_005/MMM_09_ts_005_rec.mrc	Infected	221018_MMM_09_ts_005.mod	18	Cytoplasm	Condensed			221018_MMM_09_ts_005.mod_18	49.40122748649024
70	221018_MMM_09_ts_005/MMM_09_ts_005_rec.mrc	Infected	221018_MMM_09_ts_005.mod	19	Cytoplasm	Condensed			221018_MMM_09_ts_005.mod_19	50.667399808444884
71	221018_MMM_09_ts_005/MMM_09_ts_005_rec.mrc	Infected	221018_MMM_09_ts_005.mod	20	Cytoplasm	Condensed			221018_MMM_09_ts_005.mod_20	87.90599893312248
72	221018_MMM_09_ts_005/MMM_09_ts_005_rec.mrc	Infected	221018_MMM_09_ts_005.mod	21	Cytoplasm	Condensed			221018_MMM_09_ts_005.mod_21	43.54303593223378
73	221018_MMM_09_ts_005/MMM_09_ts_005_rec.mrc	Infected	221018_MMM_09_ts_005.mod	22	Cytoplasm	Condensed			221018_MMM_09_ts_005.mod_22	43.6085240665954
74	221018_MMM_09_ts_005/MMM_09_ts_005_rec.mrc	Infected	221018_MMM_09_ts_005.mod	23	Cytoplasm	Condensed			221018_MMM_09_ts_005.mod_23	70.78099771654234
75	221018_MMM_09_ts_005/MMM_09_ts_005_rec.mrc	Infected	221018_MMM_09_ts_005.mod	24	Cytoplasm	Loose			221018_MMM_09_ts_005.mod_24	135.11516325657794
76	221018_MMM_09_ts_005/MMM_09_ts_005_rec.mrc	Infected	221018_MMM_09_ts_005.mod	25	Cytoplasm	Condensed			221018_MMM_09_ts_005.mod_25	60.513332368761056
77	221018_MMM_09_ts_005/MMM_09_ts_005_rec.mrc	Infected	221018_MMM_09_ts_005.mod	26	Cytoplasm	Condensed			221018_MMM_09_ts_005.mod_26	44.05126155003767
78	221018_MMM_09_ts_005/MMM_09_ts_005_rec.mrc	Infected	221018_MMM_09_ts_005.mod	27	Cytoplasm	Condensed			221018_MMM_09_ts_005.mod_27	61.43067880598676
79	221018_MMM_09_ts_005/MMM_09_ts_005_rec.mrc	Infected	221018_MMM_09_ts_005.mod	28	Cytoplasm	Condensed			221018_MMM_09_ts_005.mod_28	43.64776978391276
80	221018_MMM_09_ts_005/MMM_09_ts_005_rec.mrc	Infected	221018_MMM_09_ts_005.mod	29	Cytoplasm	Condensed			221018_MMM_09_ts_005.mod_29	53.17370146404817
81	221018_MMM_09_ts_005/MMM_09_ts_005_rec.mrc	Infected	221018_MMM_09_ts_005.mod	30	Cytoplasm	Condensed			221018_MMM_09_ts_005.mod_30	53.590672633787165
82	221018_MMM_09_ts_005/MMM_09_ts_005_rec.mrc	Infected	221018_MMM_09_ts_005.mod	31	Cytoplasm	Condensed			221018_MMM_09_ts_005.mod_31	39.890113915641535
83	221018_MMM_09_ts_005/MMM_09_ts_005_rec.mrc	Infected	221018_MMM_09_ts_005.mod	32	Cytoplasm	Condensed			221018_MMM_09_ts_005.mod_32	81.48531613146788
84	221018_MMM_09_ts_005/MMM_09_ts_005_rec.mrc	Infected	221018_MMM_09_ts_005.mod	33	Cytoplasm	Condensed			221018_MMM_09_ts_005.mod_33	39.50350045688928
85	221018_MMM_09_ts_005/MMM_09_ts_005_rec.mrc	Infected	221018_MMM_09_ts_005.mod	34	Cytoplasm	Loose			221018_MMM_09_ts_005.mod_34	98.03447209278642
86	221018_MMM_09_ts_005/MMM_09_ts_005_rec.mrc	Infected	221018_MMM_09_ts_005.mod	35	Cytoplasm	Loose			221018_MMM_09_ts_005.mod_35	75.62112810463974
87	221018_MMM_09_ts_006/MMM_09_ts_006_rec.mrc	Infected	221018_MMM_09_ts_006.mod	1	Cytoplasm	Condensed			221018_MMM_09_ts_006.mod_1	122.08858576934576
88	221018_MMM_09_ts_006/MMM_09_ts_006_rec.mrc	Infected	221018_MMM_09_ts_006.mod	2	Cytoplasm	Condensed			221018_MMM_09_ts_006.mod_2	107.37287368548158
89	221018_MMM_09_ts_006/MMM_09_ts_006_rec.mrc	Infected	221018_MMM_09_ts_006.mod	3	Cytoplasm	Condensed			221018_MMM_09_ts_006.mod_3	62.54989541534094
90	221018_MMM_09_ts_006/MMM_09_ts_006_rec.mrc	Infected	221018_MMM_09_ts_006.mod	4	Cytoplasm	Loose			221018_MMM_09_ts_006.mod_4	266.3302453881269
91	221018_MMM_09_ts_006/MMM_09_ts_006_rec.mrc	Infected	221018_MMM_09_ts_006.mod	5	Cytoplasm	Condensed			221018_MMM_09_ts_006.mod_5	98.66382202560956
92	221018_MMM_09_ts_006/MMM_09_ts_006_rec.mrc	Infected	221018_MMM_09_ts_006.mod	6	Cytoplasm	Condensed			221018_MMM_09_ts_006.mod_6	70.53958578752983
93	221018_MMM_09_ts_006/MMM_09_ts_006_rec.mrc	Infected	221018_MMM_09_ts_006.mod	7	Cytoplasm	Loose			221018_MMM_09_ts_006.mod_7	146.62710364741332
94	221018_MMM_09_ts_006/MMM_09_ts_006_rec.mrc	Infected	221018_MMM_09_ts_006.mod	8	Cytoplasm	Condensed			221018_MMM_09_ts_006.mod_8	58.75228786488473
95	221018_MMM_09_ts_006/MMM_09_ts_006_rec.mrc	Infected	221018_MMM_09_ts_006.mod	9	Cytoplasm	Condensed			221018_MMM_09_ts_006.mod_9	65.99143113114175
96	221018_MMM_09_ts_006/MMM_09_ts_006_rec.mrc	Infected	221018_MMM_09_ts_006.mod	10	Cytoplasm	Condensed			221018_MMM_09_ts_006.mod_10	47.43928322302972
97	221018_MMM_09_ts_006/MMM_09_ts_006_rec.mrc	Infected	221018_MMM_09_ts_006.mod	11	Cytoplasm	Condensed			221018_MMM_09_ts_006.mod_11	43.13773241482301
98	221018_MMM_09_ts_006/MMM_09_ts_006_rec.mrc	Infected	221018_MMM_09_ts_006.mod	12	Cytoplasm	Condensed			221018_MMM_09_ts_006.mod_12	23.192464936186962
99	221018_MMM_09_ts_006/MMM_09_ts_006_rec.mrc	Infected	221018_MMM_09_ts_006.mod	13	Cytoplasm	Condensed			221018_MMM_09_ts_006.mod_13	98.95126102412556
100	221018_MMM_09_ts_006/MMM_09_ts_006_rec.mrc	Infected	221018_MMM_09_ts_006.mod	14	Cytoplasm	Loose			221018_MMM_09_ts_006.mod_14	215.88685983561055
101	221018_MMM_09_ts_006/MMM_09_ts_006_rec.mrc	Infected	221018_MMM_09_ts_006.mod	15	Cytoplasm	Loose			221018_MMM_09_ts_006.mod_15	130.86605148170295
102	221018_MMM_09_ts_006/MMM_09_ts_006_rec.mrc	Infected	221018_MMM_09_ts_006.mod	16	Cytoplasm	Condensed			221018_MMM_09_ts_006.mod_16	39.116335155596936
103	221018_MMM_09_ts_006/MMM_09_ts_006_rec.mrc	Infected	221018_MMM_09_ts_006.mod	17	Cytoplasm	Condensed			221018_MMM_09_ts_006.mod_17	73.39545420316544
104	221018_MMM_09_ts_006/MMM_09_ts_006_rec.mrc	Infected	221018_MMM_09_ts_006.mod	18	Cytoplasm	Condensed			221018_MMM_09_ts_006.mod_18	47.48740412819152
105	221018_MMM_09_ts_006/MMM_09_ts_006_rec.mrc	Infected	221018_MMM_09_ts_006.mod	19	Cytoplasm	Condensed			221018_MMM_09_ts_006.mod_19	60.480849720646226
106	221018_MMM_09_ts_006/MMM_09_ts_006_rec.mrc	Infected	221018_MMM_09_ts_006.mod	20	Cytoplasm	Condensed			221018_MMM_09_ts_006.mod_20	97.18262328552714
107	221018_MMM_09_ts_006/MMM_09_ts_006_rec.mrc	Infected	221018_MMM_09_ts_006.mod	21	Cytoplasm	Loose			221018_MMM_09_ts_006.mod_21	145.55861448357217
108	221018_MMM_09_ts_006/MMM_09_ts_006_rec.mrc	Infected	221018_MMM_09_ts_006.mod	22	Cytoplasm	Loose			221018_MMM_09_ts_006.mod_22	162.78634402074454
109	221018_MMM_09_ts_006/MMM_09_ts_006_rec.mrc	Infected	221018_MMM_09_ts_006.mod	23	Cytoplasm	Condensed			221018_MMM_09_ts_006.mod_23	57.602288025923365
110	221018_MMM_09_ts_006/MMM_09_ts_006_rec.mrc	Infected	221018_MMM_09_ts_006.mod	24	Cytoplasm	Loose			221018_MMM_09_ts_006.mod_24	126.90907699003053
111	221018_MMM_09_ts_006/MMM_09_ts_006_rec.mrc	Infected	221018_MMM_09_ts_006.mod	25	Cytoplasm	Loose			221018_MMM_09_ts_006.mod_25	145.70327811754893
112	221018_MMM_09_ts_006/MMM_09_ts_006_rec.mrc	Infected	221018_MMM_09_ts_006.mod	26	Cytoplasm	Condensed			221018_MMM_09_ts_006.mod_26	57.305395602985506
113	221018_MMM_09_ts_006/MMM_09_ts_006_rec.mrc	Infected	221018_MMM_09_ts_006.mod	27	Cytoplasm	Condensed			221018_MMM_09_ts_006.mod_27	102.08096767747638
114	221018_MMM_09_ts_006/MMM_09_ts_006_rec.mrc	Infected	221018_MMM_09_ts_006.mod	28	Cytoplasm	Loose			221018_MMM_09_ts_006.mod_28	110.79353281533251
115	221018_MMM_09_ts_006/MMM_09_ts_006_rec.mrc	Infected	221018_MMM_09_ts_006.mod	29	Cytoplasm	Condensed			221018_MMM_09_ts_006.mod_29	46.75528862835916
116	221018_MMM_09_ts_006/MMM_09_ts_006_rec.mrc	Infected	221018_MMM_09_ts_006.mod	30	Cytoplasm	Condensed			221018_MMM_09_ts_006.mod_30	37.93279450606892
117	221018_MMM_09_ts_006/MMM_09_ts_006_rec.mrc	Infected	221018_MMM_09_ts_006.mod	31	Cytoplasm	Loose			221018_MMM_09_ts_006.mod_31	99.52196304620146
118	221018_MMM_09_ts_006/MMM_09_ts_006_rec.mrc	Infected	221018_MMM_09_ts_006.mod	32	Cytoplasm	Condensed			221018_MMM_09_ts_006.mod_32	84.81657006247279
119	221018_MMM_09_ts_006/MMM_09_ts_006_rec.mrc	Infected	221018_MMM_09_ts_006.mod	33	Cytoplasm	Condensed			221018_MMM_09_ts_006.mod_33	51.95641479976764
120	221018_MMM_09_ts_006/MMM_09_ts_006_rec.mrc	Infected	221018_MMM_09_ts_006.mod	34	Cytoplasm	Condensed			221018_MMM_09_ts_006.mod_34	61.980506747878344
121	221018_MMM_09_ts_006/MMM_09_ts_006_rec.mrc	Infected	221018_MMM_09_ts_006.mod	35	Cytoplasm	Condensed			221018_MMM_09_ts_006.mod_35	46.13815816487569
122	221018_MMM_09_ts_006/MMM_09_ts_006_rec.mrc	Infected	221018_MMM_09_ts_006.mod	36	Cytoplasm	Condensed			221018_MMM_09_ts_006.mod_36	51.393141788819165
123	221018_MMM_09_ts_010/MMM_09_ts_010_rec.mrc	Infected	221018_MMM_09_ts_010.mod	1	Cytoplasm	Loose			221018_MMM_09_ts_010.mod_1	135.5256052385987
124	221018_MMM_09_ts_010/MMM_09_ts_010_rec.mrc	Infected	221018_MMM_09_ts_010.mod	2	Cytoplasm	Loose			221018_MMM_09_ts_010.mod_2	179.82794315803585
125	221018_MMM_09_ts_010/MMM_09_ts_010_rec.mrc	Infected	221018_MMM_09_ts_010.mod	3	Cytoplasm	Loose			221018_MMM_09_ts_010.mod_3	128.23608665435742
126	221018_MMM_09_ts_010/MMM_09_ts_010_rec.mrc	Infected	221018_MMM_09_ts_010.mod	4	Cytoplasm	Loose			221018_MMM_09_ts_010.mod_4	351.82649041807025
127	221018_MMM_09_ts_010/MMM_09_ts_010_rec.mrc	Infected	221018_MMM_09_ts_010.mod	5	Cytoplasm	Condensed			221018_MMM_09_ts_010.mod_5	75.46414251995871
128	221018_MMM_09_ts_010/MMM_09_ts_010_rec.mrc	Infected	221018_MMM_09_ts_010.mod	6	Cytoplasm	Condensed			221018_MMM_09_ts_010.mod_6	35.914771808443
129	221018_MMM_09_ts_010/MMM_09_ts_010_rec.mrc	Infected	221018_MMM_09_ts_010.mod	7	Cytoplasm	Loose			221018_MMM_09_ts_010.mod_7	125.43754373180597
130	221018_MMM_09_ts_010/MMM_09_ts_010_rec.mrc	Infected	221018_MMM_09_ts_010.mod	8	Cytoplasm	Condensed			221018_MMM_09_ts_010.mod_8	39.94730407248631
131	221018_MMM_09_ts_010/MMM_09_ts_010_rec.mrc	Infected	221018_MMM_09_ts_010.mod	9	Cytoplasm	Condensed			221018_MMM_09_ts_010.mod_9	54.6974903248161
132	221018_MMM_09_ts_010/MMM_09_ts_010_rec.mrc	Infected	221018_MMM_09_ts_010.mod	10	Cytoplasm	Condensed			221018_MMM_09_ts_010.mod_10	34.53759041747181
133	221018_MMM_09_ts_010/MMM_09_ts_010_rec.mrc	Infected	221018_MMM_09_ts_010.mod	11	Cytoplasm	Condensed			221018_MMM_09_ts_010.mod_11	53.43068420045412
134	221018_MMM_09_ts_010/MMM_09_ts_010_rec.mrc	Infected	221018_MMM_09_ts_010.mod	12	Cytoplasm	Condensed			221018_MMM_09_ts_010.mod_12	42.602241685000465
135	221018_MMM_09_ts_010/MMM_09_ts_010_rec.mrc	Infected	221018_MMM_09_ts_010.mod	13	Cytoplasm	Condensed			221018_MMM_09_ts_010.mod_13	49.66623888818935
136	221018_MMM_09_ts_010/MMM_09_ts_010_rec.mrc	Infected	221018_MMM_09_ts_010.mod	14	Cytoplasm	Loose			221018_MMM_09_ts_010.mod_14	166.0425637266307
137	221018_MMM_09_ts_010/MMM_09_ts_010_rec.mrc	Infected	221018_MMM_09_ts_010.mod	15	Cytoplasm	Condensed			221018_MMM_09_ts_010.mod_15	70.64378600632666
138	221018_MMM_09_ts_010/MMM_09_ts_010_rec.mrc	Infected	221018_MMM_09_ts_010.mod	16	Cytoplasm	Loose			221018_MMM_09_ts_010.mod_16	215.98908777599752
139	221018_MMM_09_ts_010/MMM_09_ts_010_rec.mrc	Infected	221018_MMM_09_ts_010.mod	17	Cytoplasm	Condensed			221018_MMM_09_ts_010.mod_17	32.49411820838269
140	221018_MMM_09_ts_010/MMM_09_ts_010_rec.mrc	Infected	221018_MMM_09_ts_010.mod	18	Cytoplasm	Loose			221018_MMM_09_ts_010.mod_18	114.56317517482687
141	221018_MMM_09_ts_010/MMM_09_ts_010_rec.mrc	Infected	221018_MMM_09_ts_010.mod	19	Cytoplasm	Condensed			221018_MMM_09_ts_010.mod_19	47.31215026245939
142	221018_MMM_09_ts_010/MMM_09_ts_010_rec.mrc	Infected	221018_MMM_09_ts_010.mod	20	Cytoplasm	Condensed			221018_MMM_09_ts_010.mod_20	44.94905056999794
143	221018_MMM_09_ts_010/MMM_09_ts_010_rec.mrc	Infected	221018_MMM_09_ts_010.mod	21	Cytoplasm	Condensed			221018_MMM_09_ts_010.mod_21	37.39400088787079
144	221018_MMM_09_ts_010/MMM_09_ts_010_rec.mrc	Infected	221018_MMM_09_ts_010.mod	22	Cytoplasm	Loose			221018_MMM_09_ts_010.mod_22	94.7524972925948
145	221018_MMM_09_ts_010/MMM_09_ts_010_rec.mrc	Infected	221018_MMM_09_ts_010.mod	23	Cytoplasm	Condensed			221018_MMM_09_ts_010.mod_23	58.762001395225525
146	221018_MMM_09_ts_010/MMM_09_ts_010_rec.mrc	Infected	221018_MMM_09_ts_010.mod	24	Cytoplasm	Condensed			221018_MMM_09_ts_010.mod_24	55.57734367564577
147	221018_MMM_09_ts_010/MMM_09_ts_010_rec.mrc	Infected	221018_MMM_09_ts_010.mod	25	Cytoplasm	Condensed			221018_MMM_09_ts_010.mod_25	37.939485137696444
148	221018_MMM_09_ts_010/MMM_09_ts_010_rec.mrc	Infected	221018_MMM_09_ts_010.mod	26	Cytoplasm	Condensed			221018_MMM_09_ts_010.mod_26	31.873436693321054
149	221018_MMM_09_ts_010/MMM_09_ts_010_rec.mrc	Infected	221018_MMM_09_ts_010.mod	27	Cytoplasm	Condensed			221018_MMM_09_ts_010.mod_27	37.92550796178877
150	221018_MMM_09_ts_010/MMM_09_ts_010_rec.mrc	Infected	221018_MMM_09_ts_010.mod	28	Cytoplasm	Loose			221018_MMM_09_ts_010.mod_28	119.44601312453251
151	221018_MMM_09_ts_010/MMM_09_ts_010_rec.mrc	Infected	221018_MMM_09_ts_010.mod	29	Cytoplasm	Condensed			221018_MMM_09_ts_010.mod_29	81.72002135955178
152	221018_MMM_09_ts_010/MMM_09_ts_010_rec.mrc	Infected	221018_MMM_09_ts_010.mod	30	Cytoplasm	Loose			221018_MMM_09_ts_010.mod_30	150.6242950309148
153	221018_MMM_09_ts_010/MMM_09_ts_010_rec.mrc	Infected	221018_MMM_09_ts_010.mod	31	Cytoplasm	Loose			221018_MMM_09_ts_010.mod_31	107.51641067855262
154	221018_MMM_09_ts_010/MMM_09_ts_010_rec.mrc	Infected	221018_MMM_09_ts_010.mod	32	Cytoplasm	Condensed			221018_MMM_09_ts_010.mod_32	25.34186377603247
155	221018_MMM_09_ts_010/MMM_09_ts_010_rec.mrc	Infected	221018_MMM_09_ts_010.mod	33	Cytoplasm	Condensed			221018_MMM_09_ts_010.mod_33	53.87754825860272
156	221018_MMM_09_ts_010/MMM_09_ts_010_rec.mrc	Infected	221018_MMM_09_ts_010.mod	34	Cytoplasm	Condensed			221018_MMM_09_ts_010.mod_34	77.525901991398
157	221018_MMM_09_ts_010/MMM_09_ts_010_rec.mrc	Infected	221018_MMM_09_ts_010.mod	35	Cytoplasm	Condensed			221018_MMM_09_ts_010.mod_35	64.92441313148053
158	221018_MMM_09_ts_010/MMM_09_ts_010_rec.mrc	Infected	221018_MMM_09_ts_010.mod	36	Cytoplasm	Condensed			221018_MMM_09_ts_010.mod_36	40.62089467139748
159	221018_MMM_09_ts_010/MMM_09_ts_010_rec.mrc	Infected	221018_MMM_09_ts_010.mod	37	Cytoplasm	Condensed			221018_MMM_09_ts_010.mod_37	23.0028099411103
160	221018_MMM_09_ts_013/MMM_09_ts_013_rec.mrc	Infected	221018_MMM_09_ts_013_rec.mod	1	Nucleus	Condensed	52.0	61.0	221018_MMM_09_ts_013_rec.mod_1	209.70670158757048
161	221018_MMM_09_ts_013/MMM_09_ts_013_rec.mrc	Infected	221018_MMM_09_ts_013_rec.mod	2	Nucleus	Condensed	53.0	65.0	221018_MMM_09_ts_013_rec.mod_2	165.07125255701257
162	221018_MMM_09_ts_013/MMM_09_ts_013_rec.mrc	Infected	221018_MMM_09_ts_013_rec.mod	3	Nucleus	Condensed	60.0	64.0	221018_MMM_09_ts_013_rec.mod_3	194.91201785325535
163	221018_MMM_09_ts_013/MMM_09_ts_013_rec.mrc	Infected	221018_MMM_09_ts_013_rec.mod	4	Nucleus	Condensed	49.0	44.0	221018_MMM_09_ts_013_rec.mod_4	227.51779477886254
164	221018_MMM_09_ts_013/MMM_09_ts_013_rec.mrc	Infected	221018_MMM_09_ts_013_rec.mod	5	Nucleus	Condensed	47.0	48.0	221018_MMM_09_ts_013_rec.mod_5	165.1188160412468
165	221018_MMM_09_ts_013/MMM_09_ts_013_rec.mrc	Infected	221018_MMM_09_ts_013_rec.mod	6	Nucleus	Condensed	62.0	48.0	221018_MMM_09_ts_013_rec.mod_6	188.7457038575736
166	221018_MMM_09_ts_013/MMM_09_ts_013_rec.mrc	Infected	221018_MMM_09_ts_013_rec.mod	7	Nucleus	Condensed	47.0	63.0	221018_MMM_09_ts_013_rec.mod_7	201.80329317976566
167	221018_MMM_09_ts_013/MMM_09_ts_013_rec.mrc	Infected	221018_MMM_09_ts_013_rec.mod	8	Nucleus	Condensed	51.0	48.0	221018_MMM_09_ts_013_rec.mod_8	284.2020563351582
168	221018_MMM_09_ts_013/MMM_09_ts_013_rec.mrc	Infected	221018_MMM_09_ts_013_rec.mod	9	Nucleus	Condensed	52.0	62.0	221018_MMM_09_ts_013_rec.mod_9	172.9244699640463
169	221018_MMM_09_ts_013/MMM_09_ts_013_rec.mrc	Infected	221018_MMM_09_ts_013_rec.mod	10	Nucleus	Condensed	55.0	53.0	221018_MMM_09_ts_013_rec.mod_10	142.01687893901143
170	221018_MMM_09_ts_013/MMM_09_ts_013_rec.mrc	Infected	221018_MMM_09_ts_013_rec.mod	11	Nucleus	Condensed	64.0	59.0	221018_MMM_09_ts_013_rec.mod_11	176.26608813671805
171	221018_MMM_09_ts_013/MMM_09_ts_013_rec.mrc	Infected	221018_MMM_09_ts_013_rec.mod	12	Nucleus	Loose	75.0	71.0	221018_MMM_09_ts_013_rec.mod_12	190.84925655606432
172	221018_MMM_09_ts_013/MMM_09_ts_013_rec.mrc	Infected	221018_MMM_09_ts_013_rec.mod	13	Nucleus	Condensed	61.0	56.0	221018_MMM_09_ts_013_rec.mod_13	126.94078345838719
173	221018_MMM_09_ts_013/MMM_09_ts_013_rec.mrc	Infected	221018_MMM_09_ts_013_rec.mod	14	Nucleus	Condensed	55.0	49.0	221018_MMM_09_ts_013_rec.mod_14	163.07662337116304
174	221018_MMM_09_ts_013/MMM_09_ts_013_rec.mrc	Infected	221018_MMM_09_ts_013_rec.mod	15	Nucleus	Condensed	44.0	60.0	221018_MMM_09_ts_013_rec.mod_15	142.9385894074075
175	221018_MMM_09_ts_013/MMM_09_ts_013_rec.mrc	Infected	221018_MMM_09_ts_013_rec.mod	16	Nucleus	Condensed	65.0	50.0	221018_MMM_09_ts_013_rec.mod_16	151.616398159294
176	221018_MMM_09_ts_013/MMM_09_ts_013_rec.mrc	Infected	221018_MMM_09_ts_013_rec.mod	17	Nucleus	Condensed	44.0	53.0	221018_MMM_09_ts_013_rec.mod_17	112.26463835749841
177	221018_MMM_09_ts_013/MMM_09_ts_013_rec.mrc	Infected	221018_MMM_09_ts_013_rec.mod	18	Nucleus	Condensed	50.0	60.0	221018_MMM_09_ts_013_rec.mod_18	102.75542244290914
178	221018_MMM_09_ts_013/MMM_09_ts_013_rec.mrc	Infected	221018_MMM_09_ts_013_rec.mod	19	Nucleus	Condensed	63.0	46.0	221018_MMM_09_ts_013_rec.mod_19	115.72826433179578
179	221018_MMM_09_ts_013/MMM_09_ts_013_rec.mrc	Infected	221018_MMM_09_ts_013_rec.mod	20	Nucleus	Condensed	59.0	68.0	221018_MMM_09_ts_013_rec.mod_20	114.42248406972423
180	221018_MMM_09_ts_013/MMM_09_ts_013_rec.mrc	Infected	221018_MMM_09_ts_013_rec.mod	21	Nucleus	Condensed	47.0	56.0	221018_MMM_09_ts_013_rec.mod_21	139.40227279868014
181	221018_MMM_09_ts_013/MMM_09_ts_013_rec.mrc	Infected	221018_MMM_09_ts_013_rec.mod	22	Nucleus	Condensed	50.0	49.0	221018_MMM_09_ts_013_rec.mod_22	156.51660734883478
182	221018_MMM_09_ts_013/MMM_09_ts_013_rec.mrc	Infected	221018_MMM_09_ts_013_rec.mod	23	Nucleus	Condensed	52.0	55.0	221018_MMM_09_ts_013_rec.mod_23	169.25242685621524
183	221018_MMM_09_ts_013/MMM_09_ts_013_rec.mrc	Infected	221018_MMM_09_ts_013_rec.mod	24	Nucleus	Condensed	49.0	49.0	221018_MMM_09_ts_013_rec.mod_24	107.90317885336339
184	221018_MMM_09_ts_013/MMM_09_ts_013_rec.mrc	Infected	221018_MMM_09_ts_013_rec.mod	25	Nucleus	Loose	47.0	65.0	221018_MMM_09_ts_013_rec.mod_25	168.73977578941376
185	221018_MMM_09_ts_013/MMM_09_ts_013_rec.mrc	Infected	221018_MMM_09_ts_013_rec.mod	26	Nucleus	Condensed	47.0	49.0	221018_MMM_09_ts_013_rec.mod_26	101.4136299725793
186	221018_MMM_09_ts_013/MMM_09_ts_013_rec.mrc	Infected	221018_MMM_09_ts_013_rec.mod	27	Nucleus	Condensed	65.0	61.0	221018_MMM_09_ts_013_rec.mod_27	94.70870084522005
187	221018_MMM_09_ts_013/MMM_09_ts_013_rec.mrc	Infected	221018_MMM_09_ts_013_rec.mod	28	Nucleus	Condensed	48.0	65.0	221018_MMM_09_ts_013_rec.mod_28	107.9877220650429
188	221018_MMM_09_ts_013/MMM_09_ts_013_rec.mrc	Infected	221018_MMM_09_ts_013_rec.mod	29	Nucleus	Condensed	52.0	65.0	221018_MMM_09_ts_013_rec.mod_29	192.9246455036373
189	221018_MMM_09_ts_013/MMM_09_ts_013_rec.mrc	Infected	221018_MMM_09_ts_013_rec.mod	30	Nucleus	Condensed	48.0	68.0	221018_MMM_09_ts_013_rec.mod_30	208.1362564003017
190	221018_MMM_09_ts_013/MMM_09_ts_013_rec.mrc	Infected	221018_MMM_09_ts_013_rec.mod	31	Nucleus	Condensed	66.0	40.0	221018_MMM_09_ts_013_rec.mod_31	175.92823246156684
191	221018_MMM_09_ts_013/MMM_09_ts_013_rec.mrc	Infected	221018_MMM_09_ts_013_rec.mod	32	Nucleus	Condensed	45.0	56.0	221018_MMM_09_ts_013_rec.mod_32	111.16689520611439
192	221018_MMM_09_ts_013/MMM_09_ts_013_rec.mrc	Infected	221018_MMM_09_ts_013_rec.mod	33	Nucleus	Condensed	68.0	67.0	221018_MMM_09_ts_013_rec.mod_33	103.77419785678498
193	221018_MMM_09_ts_013/MMM_09_ts_013_rec.mrc	Infected	221018_MMM_09_ts_013_rec.mod	34	Nucleus	Condensed	51.0	50.0	221018_MMM_09_ts_013_rec.mod_34	96.4694090176023
194	221018_MMM_09_ts_013/MMM_09_ts_013_rec.mrc	Infected	221018_MMM_09_ts_013_rec.mod	35	Nucleus	Condensed	52.0	52.0	221018_MMM_09_ts_013_rec.mod_35	87.22913424787272
195	221018_MMM_16_ts_005/MMM_16_ts_005_ali_filtered_rec_bin_4.mrc	Infected	221018_MMM_16_ts_005.mod	1	Cytoplasm	Condensed			221018_MMM_16_ts_005.mod_1	106.37362430030232
196	221018_MMM_16_ts_005/MMM_16_ts_005_ali_filtered_rec_bin_4.mrc	Infected	221018_MMM_16_ts_005.mod	2	Cytoplasm	Condensed			221018_MMM_16_ts_005.mod_2	56.57030184660018
197	240923_MMM_05_ts_003/MMM_05_ts_003_rec_b2.mrc	Transfected	240923_MMM_05_ts_003.mod	1	Cytoplasm	Condensed			240923_MMM_05_ts_003.mod_1	180.7767384608918
198	240923_MMM_05_ts_003/MMM_05_ts_003_rec_b2.mrc	Transfected	240923_MMM_05_ts_003.mod	2	Cytoplasm	Condensed			240923_MMM_05_ts_003.mod_2	112.09859761539475
199	240923_MMM_05_ts_003/MMM_05_ts_003_rec_b2.mrc	Transfected	240923_MMM_05_ts_003.mod	3	Cytoplasm	Condensed			240923_MMM_05_ts_003.mod_3	96.9013277975746
200	240923_MMM_05_ts_003/MMM_05_ts_003_rec_b2.mrc	Transfected	240923_MMM_05_ts_003.mod	4	Cytoplasm	Condensed			240923_MMM_05_ts_003.mod_4	99.89300667921157
201	240923_MMM_05_ts_003/MMM_05_ts_003_rec_b2.mrc	Transfected	240923_MMM_05_ts_003.mod	5	Cytoplasm	Condensed			240923_MMM_05_ts_003.mod_5	280.9702612895746
202	240923_MMM_05_ts_003/MMM_05_ts_003_rec_b2.mrc	Transfected	240923_MMM_05_ts_003.mod	6	Cytoplasm	Condensed			240923_MMM_05_ts_003.mod_6	223.77585676320365
203	240923_MMM_05_ts_003/MMM_05_ts_003_rec_b2.mrc	Transfected	240923_MMM_05_ts_003.mod	7	Cytoplasm	Condensed			240923_MMM_05_ts_003.mod_7	130.48205381052168
204	240923_MMM_05_ts_003/MMM_05_ts_003_rec_b2.mrc	Transfected	240923_MMM_05_ts_003.mod	8	Cytoplasm	Condensed			240923_MMM_05_ts_003.mod_8	135.5426923359779
205	240923_MMM_05_ts_003/MMM_05_ts_003_rec_b2.mrc	Transfected	240923_MMM_05_ts_003.mod	9	Cytoplasm	Condensed			240923_MMM_05_ts_003.mod_9	286.60057289034074
206	240923_MMM_05_ts_003/MMM_05_ts_003_rec_b2.mrc	Transfected	240923_MMM_05_ts_003.mod	10	Cytoplasm	Condensed			240923_MMM_05_ts_003.mod_10	143.4520806501601
207	240923_MMM_05_ts_003/MMM_05_ts_003_rec_b2.mrc	Transfected	240923_MMM_05_ts_003.mod	11	Cytoplasm	Condensed			240923_MMM_05_ts_003.mod_11	209.96133121625107
208	240923_MMM_05_ts_003/MMM_05_ts_003_rec_b2.mrc	Transfected	240923_MMM_05_ts_003.mod	12	Cytoplasm	Condensed			240923_MMM_05_ts_003.mod_12	131.65568681417685
209	240923_MMM_05_ts_003/MMM_05_ts_003_rec_b2.mrc	Transfected	240923_MMM_05_ts_003.mod	13	Cytoplasm	Condensed			240923_MMM_05_ts_003.mod_13	113.06550447053286
210	240923_MMM_05_ts_003/MMM_05_ts_003_rec_b2.mrc	Transfected	240923_MMM_05_ts_003.mod	14	Cytoplasm	Condensed			240923_MMM_05_ts_003.mod_14	114.09002252689298
211	240923_MMM_05_ts_003/MMM_05_ts_003_rec_b2.mrc	Transfected	240923_MMM_05_ts_003.mod	15	Cytoplasm	Condensed			240923_MMM_05_ts_003.mod_15	102.1261320921418
212	240923_MMM_05_ts_003/MMM_05_ts_003_rec_b2.mrc	Transfected	240923_MMM_05_ts_003.mod	16	Cytoplasm	Condensed			240923_MMM_05_ts_003.mod_16	251.3718014680624
213	240923_MMM_05_ts_003/MMM_05_ts_003_rec_b2.mrc	Transfected	240923_MMM_05_ts_003.mod	17	Cytoplasm	Condensed			240923_MMM_05_ts_003.mod_17	233.43509506408014
214	240923_MMM_05_ts_003/MMM_05_ts_003_rec_b2.mrc	Transfected	240923_MMM_05_ts_003.mod	18	Cytoplasm	Condensed			240923_MMM_05_ts_003.mod_18	72.1360133971734
215	240923_MMM_05_ts_003/MMM_05_ts_003_rec_b2.mrc	Transfected	240923_MMM_05_ts_003.mod	19	Cytoplasm	Condensed			240923_MMM_05_ts_003.mod_19	97.50600408183467
216	240923_MMM_05_ts_003/MMM_05_ts_003_rec_b2.mrc	Transfected	240923_MMM_05_ts_003.mod	20	Cytoplasm	Condensed			240923_MMM_05_ts_003.mod_20	137.13778763936827
217	240923_MMM_05_ts_003/MMM_05_ts_003_rec_b2.mrc	Transfected	240923_MMM_05_ts_003.mod	21	Cytoplasm	Condensed			240923_MMM_05_ts_003.mod_21	158.63034839479823
218	240923_MMM_05_ts_003/MMM_05_ts_003_rec_b2.mrc	Transfected	240923_MMM_05_ts_003.mod	22	Cytoplasm	Condensed			240923_MMM_05_ts_003.mod_22	107.70244487362193
219	240923_MMM_05_ts_003/MMM_05_ts_003_rec_b2.mrc	Transfected	240923_MMM_05_ts_003.mod	23	Cytoplasm	Condensed			240923_MMM_05_ts_003.mod_23	92.62954455241616
220	240923_MMM_05_ts_003/MMM_05_ts_003_rec_b2.mrc	Transfected	240923_MMM_05_ts_003.mod	24	Cytoplasm	Condensed			240923_MMM_05_ts_003.mod_24	100.75702194529386
221	240923_MMM_05_ts_003/MMM_05_ts_003_rec_b2.mrc	Transfected	240923_MMM_05_ts_003.mod	25	Cytoplasm	Condensed			240923_MMM_05_ts_003.mod_25	192.25455067062816
222	240923_MMM_05_ts_003/MMM_05_ts_003_rec_b2.mrc	Transfected	240923_MMM_05_ts_003.mod	26	Cytoplasm	Condensed			240923_MMM_05_ts_003.mod_26	78.63059900799085
223	240923_MMM_05_ts_003/MMM_05_ts_003_rec_b2.mrc	Transfected	240923_MMM_05_ts_003.mod	27	Cytoplasm	Condensed			240923_MMM_05_ts_003.mod_27	62.351360054534155
224	240923_MMM_05_ts_003/MMM_05_ts_003_rec_b2.mrc	Transfected	240923_MMM_05_ts_003.mod	28	Cytoplasm	Condensed			240923_MMM_05_ts_003.mod_28	58.62813477573187
225	240923_MMM_05_ts_003/MMM_05_ts_003_rec_b2.mrc	Transfected	240923_MMM_05_ts_003.mod	29	Cytoplasm	Condensed			240923_MMM_05_ts_003.mod_29	189.4620932936892
226	240923_MMM_05_ts_003/MMM_05_ts_003_rec_b2.mrc	Transfected	240923_MMM_05_ts_003.mod	30	Cytoplasm	Condensed			240923_MMM_05_ts_003.mod_30	110.03707183842268
227	240923_MMM_05_ts_003/MMM_05_ts_003_rec_b2.mrc	Transfected	240923_MMM_05_ts_003.mod	31	Cytoplasm	Condensed			240923_MMM_05_ts_003.mod_31	62.69444184655133
228	240923_MMM_05_ts_003/MMM_05_ts_003_rec_b2.mrc	Transfected	240923_MMM_05_ts_003.mod	32	Cytoplasm	Condensed			240923_MMM_05_ts_003.mod_32	100.70908389094973
229	240923_MMM_05_ts_003/MMM_05_ts_003_rec_b2.mrc	Transfected	240923_MMM_05_ts_003.mod	33	Cytoplasm	Condensed			240923_MMM_05_ts_003.mod_33	104.65235230237674
230	240923_MMM_05_ts_003/MMM_05_ts_003_rec_b2.mrc	Transfected	240923_MMM_05_ts_003.mod	34	Cytoplasm	Condensed			240923_MMM_05_ts_003.mod_34	98.40378887249655
231	240923_MMM_05_ts_003/MMM_05_ts_003_rec_b2.mrc	Transfected	240923_MMM_05_ts_003.mod	35	Cytoplasm	Condensed			240923_MMM_05_ts_003.mod_35	109.81755591426798
232	240923_MMM_05_ts_003/MMM_05_ts_003_rec_b2.mrc	Transfected	240923_MMM_05_ts_003.mod	36	Cytoplasm	Condensed			240923_MMM_05_ts_003.mod_36	97.69829447217036
233	240923_MMM_05_ts_003/MMM_05_ts_003_rec_b2.mrc	Transfected	240923_MMM_05_ts_003.mod	37	Cytoplasm	Condensed			240923_MMM_05_ts_003.mod_37	71.58385157041131
234	240923_MMM_05_ts_003/MMM_05_ts_003_rec_b2.mrc	Transfected	240923_MMM_05_ts_003.mod	38	Cytoplasm	Condensed			240923_MMM_05_ts_003.mod_38	71.10281564019446
235	240923_MMM_05_ts_003/MMM_05_ts_003_rec_b2.mrc	Transfected	240923_MMM_05_ts_003.mod	39	Cytoplasm	Condensed			240923_MMM_05_ts_003.mod_39	64.38233137073914
236	240923_MMM_05_ts_003/MMM_05_ts_003_rec_b2.mrc	Transfected	240923_MMM_05_ts_003.mod	40	Cytoplasm	Condensed			240923_MMM_05_ts_003.mod_40	89.97807945061085
237	240923_MMM_05_ts_003/MMM_05_ts_003_rec_b2.mrc	Transfected	240923_MMM_05_ts_003.mod	41	Cytoplasm	Condensed			240923_MMM_05_ts_003.mod_41	86.1292803558576
238	240923_MMM_05_ts_003/MMM_05_ts_003_rec_b2.mrc	Transfected	240923_MMM_05_ts_003.mod	42	Cytoplasm	Condensed			240923_MMM_05_ts_003.mod_42	96.9218772716303
239	240923_MMM_05_ts_003/MMM_05_ts_003_rec_b2.mrc	Transfected	240923_MMM_05_ts_003.mod	43	Cytoplasm	Condensed			240923_MMM_05_ts_003.mod_43	76.02243598176022
240	240923_MMM_05_ts_003/MMM_05_ts_003_rec_b2.mrc	Transfected	240923_MMM_05_ts_003.mod	44	Cytoplasm	Condensed			240923_MMM_05_ts_003.mod_44	129.6705801173699
241	240923_MMM_05_ts_003/MMM_05_ts_003_rec_b2.mrc	Transfected	240923_MMM_05_ts_003.mod	45	Cytoplasm	Condensed			240923_MMM_05_ts_003.mod_45	124.60994331594482
242	240923_MMM_05_ts_003/MMM_05_ts_003_rec_b2.mrc	Transfected	240923_MMM_05_ts_003.mod	46	Cytoplasm	Condensed			240923_MMM_05_ts_003.mod_46	101.32898562757438
243	240923_MMM_05_ts_003/MMM_05_ts_003_rec_b2.mrc	Transfected	240923_MMM_05_ts_003.mod	47	Cytoplasm	Condensed			240923_MMM_05_ts_003.mod_47	75.39281319953001
244	240923_MMM_05_ts_003/MMM_05_ts_003_rec_b2.mrc	Transfected	240923_MMM_05_ts_003.mod	48	Cytoplasm	Condensed			240923_MMM_05_ts_003.mod_48	61.44948262530583
245	240923_MMM_05_ts_003/MMM_05_ts_003_rec_b2.mrc	Transfected	240923_MMM_05_ts_003.mod	49	Cytoplasm	Condensed			240923_MMM_05_ts_003.mod_49	50.361354886331775
246	240923_MMM_05_ts_003/MMM_05_ts_003_rec_b2.mrc	Transfected	240923_MMM_05_ts_003.mod	50	Cytoplasm	Condensed			240923_MMM_05_ts_003.mod_50	113.06771726084466
247	240923_MMM_05_ts_003/MMM_05_ts_003_rec_b2.mrc	Transfected	240923_MMM_05_ts_003.mod	51	Cytoplasm	Condensed			240923_MMM_05_ts_003.mod_51	95.19010112074722
248	240923_MMM_05_ts_003/MMM_05_ts_003_rec_b2.mrc	Transfected	240923_MMM_05_ts_003.mod	52	Cytoplasm	Condensed			240923_MMM_05_ts_003.mod_52	116.9697233886163
249	240923_MMM_05_ts_003/MMM_05_ts_003_rec_b2.mrc	Transfected	240923_MMM_05_ts_003.mod	53	Cytoplasm	Condensed			240923_MMM_05_ts_003.mod_53	186.42534511718742
250	240923_MMM_05_ts_003/MMM_05_ts_003_rec_b2.mrc	Transfected	240923_MMM_05_ts_003.mod	54	Cytoplasm	Condensed			240923_MMM_05_ts_003.mod_54	137.32716134300415
251	240923_MMM_05_ts_003/MMM_05_ts_003_rec_b2.mrc	Transfected	240923_MMM_05_ts_003.mod	55	Cytoplasm	Condensed			240923_MMM_05_ts_003.mod_55	76.7711351153473
252	240923_MMM_05_ts_003/MMM_05_ts_003_rec_b2.mrc	Transfected	240923_MMM_05_ts_003.mod	56	Cytoplasm	Condensed			240923_MMM_05_ts_003.mod_56	152.9367152839446
253	240923_MMM_05_ts_003/MMM_05_ts_003_rec_b2.mrc	Transfected	240923_MMM_05_ts_003.mod	57	Cytoplasm	Condensed			240923_MMM_05_ts_003.mod_57	46.87608981683764
254	240923_MMM_05_ts_003/MMM_05_ts_003_rec_b2.mrc	Transfected	240923_MMM_05_ts_003.mod	58	Cytoplasm	Condensed			240923_MMM_05_ts_003.mod_58	93.02222321458638
255	240923_MMM_05_ts_003/MMM_05_ts_003_rec_b2.mrc	Transfected	240923_MMM_05_ts_003.mod	59	Cytoplasm	Condensed			240923_MMM_05_ts_003.mod_59	37.59354371778323
256	240923_MMM_05_ts_003/MMM_05_ts_003_rec_b2.mrc	Transfected	240923_MMM_05_ts_003.mod	60	Cytoplasm	Condensed			240923_MMM_05_ts_003.mod_60	127.83589977891101
257	240923_MMM_05_ts_003/MMM_05_ts_003_rec_b2.mrc	Transfected	240923_MMM_05_ts_003.mod	61	Cytoplasm	Condensed			240923_MMM_05_ts_003.mod_61	65.76580786399471
258	240923_MMM_05_ts_003/MMM_05_ts_003_rec_b2.mrc	Transfected	240923_MMM_05_ts_003.mod	62	Cytoplasm	Condensed			240923_MMM_05_ts_003.mod_62	121.7631465745002
259	240923_MMM_05_ts_003/MMM_05_ts_003_rec_b2.mrc	Transfected	240923_MMM_05_ts_003.mod	63	Cytoplasm	Condensed			240923_MMM_05_ts_003.mod_63	92.3072606210586
260	240923_MMM_05_ts_003/MMM_05_ts_003_rec_b2.mrc	Transfected	240923_MMM_05_ts_003.mod	64	Cytoplasm	Condensed			240923_MMM_05_ts_003.mod_64	68.98823029121107
261	240923_MMM_05_ts_003/MMM_05_ts_003_rec_b2.mrc	Transfected	240923_MMM_05_ts_003.mod	65	Cytoplasm	Condensed			240923_MMM_05_ts_003.mod_65	96.46179699757937
262	240923_MMM_05_ts_003/MMM_05_ts_003_rec_b2.mrc	Transfected	240923_MMM_05_ts_003.mod	66	Cytoplasm	Condensed			240923_MMM_05_ts_003.mod_66	54.34900490829141
263	240923_MMM_05_ts_003/MMM_05_ts_003_rec_b2.mrc	Transfected	240923_MMM_05_ts_003.mod	67	Cytoplasm	Condensed			240923_MMM_05_ts_003.mod_67	121.84924335496301
264	240923_MMM_05_ts_003/MMM_05_ts_003_rec_b2.mrc	Transfected	240923_MMM_05_ts_003.mod	68	Cytoplasm	Condensed			240923_MMM_05_ts_003.mod_68	104.12232900414251
265	240923_MMM_05_ts_003/MMM_05_ts_003_rec_b2.mrc	Transfected	240923_MMM_05_ts_003.mod	69	Cytoplasm	Condensed			240923_MMM_05_ts_003.mod_69	167.35613907774638
266	240923_MMM_05_ts_003/MMM_05_ts_003_rec_b2.mrc	Transfected	240923_MMM_05_ts_003.mod	70	Cytoplasm	Condensed			240923_MMM_05_ts_003.mod_70	110.69245598082796
267	240923_MMM_05_ts_003/MMM_05_ts_003_rec_b2.mrc	Transfected	240923_MMM_05_ts_003.mod	71	Cytoplasm	Condensed			240923_MMM_05_ts_003.mod_71	109.9792798871905
268	240923_MMM_05_ts_003/MMM_05_ts_003_rec_b2.mrc	Transfected	240923_MMM_05_ts_003.mod	72	Cytoplasm	Condensed			240923_MMM_05_ts_003.mod_72	123.13531083005635
269	240923_MMM_05_ts_003/MMM_05_ts_003_rec_b2.mrc	Transfected	240923_MMM_05_ts_003.mod	73	Cytoplasm	Condensed			240923_MMM_05_ts_003.mod_73	43.33600182122309
270	240923_MMM_05_ts_003/MMM_05_ts_003_rec_b2.mrc	Transfected	240923_MMM_05_ts_003.mod	74	Cytoplasm	Condensed			240923_MMM_05_ts_003.mod_74	100.86931528694417
271	240923_MMM_05_ts_003/MMM_05_ts_003_rec_b2.mrc	Transfected	240923_MMM_05_ts_003.mod	75	Cytoplasm	Condensed			240923_MMM_05_ts_003.mod_75	113.01514170413
272	240923_MMM_05_ts_003/MMM_05_ts_003_rec_b2.mrc	Transfected	240923_MMM_05_ts_003.mod	76	Cytoplasm	Condensed			240923_MMM_05_ts_003.mod_76	144.1479051168007
273	240923_MMM_05_ts_003/MMM_05_ts_003_rec_b2.mrc	Transfected	240923_MMM_05_ts_003.mod	77	Cytoplasm	Condensed			240923_MMM_05_ts_003.mod_77	158.0572038972054
274	240923_MMM_05_ts_003/MMM_05_ts_003_rec_b2.mrc	Transfected	240923_MMM_05_ts_003.mod	78	Cytoplasm	Condensed			240923_MMM_05_ts_003.mod_78	83.39625887605108
275	240923_MMM_05_ts_003/MMM_05_ts_003_rec_b2.mrc	Transfected	240923_MMM_05_ts_003.mod	79	Cytoplasm	Condensed			240923_MMM_05_ts_003.mod_79	82.06758325662311
276	240923_MMM_05_ts_003/MMM_05_ts_003_rec_b2.mrc	Transfected	240923_MMM_05_ts_003.mod	80	Cytoplasm	Condensed			240923_MMM_05_ts_003.mod_80	122.67380772102956
277	240923_MMM_05_ts_003/MMM_05_ts_003_rec_b2.mrc	Transfected	240923_MMM_05_ts_003.mod	81	Cytoplasm	Condensed			240923_MMM_05_ts_003.mod_81	79.90242609859034
278	240923_MMM_05_ts_003/MMM_05_ts_003_rec_b2.mrc	Transfected	240923_MMM_05_ts_003.mod	82	Cytoplasm	Condensed			240923_MMM_05_ts_003.mod_82	82.60168799764794
279	240923_MMM_05_ts_003/MMM_05_ts_003_rec_b2.mrc	Transfected	240923_MMM_05_ts_003.mod	83	Cytoplasm	Condensed			240923_MMM_05_ts_003.mod_83	95.9090900250345
280	240923_MMM_05_ts_003/MMM_05_ts_003_rec_b2.mrc	Transfected	240923_MMM_05_ts_003.mod	84	Cytoplasm	Condensed			240923_MMM_05_ts_003.mod_84	127.37879971151698
281	240923_MMM_05_ts_003/MMM_05_ts_003_rec_b2.mrc	Transfected	240923_MMM_05_ts_003.mod	85	Cytoplasm	Condensed			240923_MMM_05_ts_003.mod_85	68.57668412798769
282	240923_MMM_05_ts_003/MMM_05_ts_003_rec_b2.mrc	Transfected	240923_MMM_05_ts_003.mod	86	Cytoplasm	Condensed			240923_MMM_05_ts_003.mod_86	57.52004741540954
283	240923_MMM_05_ts_003/MMM_05_ts_003_rec_b2.mrc	Transfected	240923_MMM_05_ts_003.mod	87	Cytoplasm	Condensed			240923_MMM_05_ts_003.mod_87	216.26145120643505
284	240923_MMM_05_ts_003/MMM_05_ts_003_rec_b2.mrc	Transfected	240923_MMM_05_ts_003.mod	88	Cytoplasm	Condensed			240923_MMM_05_ts_003.mod_88	58.94739647676333
285	240923_MMM_05_ts_003/MMM_05_ts_003_rec_b2.mrc	Transfected	240923_MMM_05_ts_003.mod	89	Cytoplasm	Condensed			240923_MMM_05_ts_003.mod_89	59.03828269079182
286	240923_MMM_05_ts_003/MMM_05_ts_003_rec_b2.mrc	Transfected	240923_MMM_05_ts_003.mod	90	Cytoplasm	Condensed			240923_MMM_05_ts_003.mod_90	89.85882478280072
287	240923_MMM_05_ts_003/MMM_05_ts_003_rec_b2.mrc	Transfected	240923_MMM_05_ts_003.mod	91	Cytoplasm	Condensed			240923_MMM_05_ts_003.mod_91	84.31083318999138
288	240923_MMM_05_ts_003/MMM_05_ts_003_rec_b2.mrc	Transfected	240923_MMM_05_ts_003.mod	92	Cytoplasm	Condensed			240923_MMM_05_ts_003.mod_92	134.80040367594498
289	240923_MMM_05_ts_003/MMM_05_ts_003_rec_b2.mrc	Transfected	240923_MMM_05_ts_003.mod	93	Cytoplasm	Condensed			240923_MMM_05_ts_003.mod_93	113.89962200800811
290	240923_MMM_05_ts_003/MMM_05_ts_003_rec_b2.mrc	Transfected	240923_MMM_05_ts_003.mod	94	Cytoplasm	Condensed			240923_MMM_05_ts_003.mod_94	130.78657632746103
291	240923_MMM_05_ts_003/MMM_05_ts_003_rec_b2.mrc	Transfected	240923_MMM_05_ts_003.mod	95	Cytoplasm	Condensed			240923_MMM_05_ts_003.mod_95	91.74271440335444
292	240923_MMM_05_ts_003/MMM_05_ts_003_rec_b2.mrc	Transfected	240923_MMM_05_ts_003.mod	96	Cytoplasm	Condensed			240923_MMM_05_ts_003.mod_96	125.03135977302328
293	240923_MMM_05_ts_003/MMM_05_ts_003_rec_b2.mrc	Transfected	240923_MMM_05_ts_003.mod	97	Cytoplasm	Condensed			240923_MMM_05_ts_003.mod_97	169.04251974461624
294	240923_MMM_05_ts_003/MMM_05_ts_003_rec_b2.mrc	Transfected	240923_MMM_05_ts_003.mod	98	Cytoplasm	Condensed			240923_MMM_05_ts_003.mod_98	116.20759667993428
295	240923_MMM_05_ts_003/MMM_05_ts_003_rec_b2.mrc	Transfected	240923_MMM_05_ts_003.mod	99	Cytoplasm	Condensed			240923_MMM_05_ts_003.mod_99	100.65143126790541
296	240923_MMM_05_ts_003/MMM_05_ts_003_rec_b2.mrc	Transfected	240923_MMM_05_ts_003.mod	100	Cytoplasm	Condensed			240923_MMM_05_ts_003.mod_100	175.82614498639626
297	240923_MMM_05_ts_003/MMM_05_ts_003_rec_b2.mrc	Transfected	240923_MMM_05_ts_003.mod	101	Cytoplasm	Condensed			240923_MMM_05_ts_003.mod_101	130.61604380611615
298	240923_MMM_05_ts_003/MMM_05_ts_003_rec_b2.mrc	Transfected	240923_MMM_05_ts_003.mod	102	Cytoplasm	Condensed			240923_MMM_05_ts_003.mod_102	74.57039413149951
299	240923_MMM_05_ts_003/MMM_05_ts_003_rec_b2.mrc	Transfected	240923_MMM_05_ts_003.mod	103	Cytoplasm	Condensed			240923_MMM_05_ts_003.mod_103	127.34930828766672
300	240923_MMM_05_ts_003/MMM_05_ts_003_rec_b2.mrc	Transfected	240923_MMM_05_ts_003.mod	104	Cytoplasm	Condensed			240923_MMM_05_ts_003.mod_104	141.3959974717364
301	240923_MMM_05_ts_003/MMM_05_ts_003_rec_b2.mrc	Transfected	240923_MMM_05_ts_003.mod	105	Cytoplasm	Condensed			240923_MMM_05_ts_003.mod_105	119.64017910220389
302	240923_MMM_05_ts_003/MMM_05_ts_003_rec_b2.mrc	Transfected	240923_MMM_05_ts_003.mod	106	Cytoplasm	Condensed			240923_MMM_05_ts_003.mod_106	72.5585214801127
303	240923_MMM_05_ts_003/MMM_05_ts_003_rec_b2.mrc	Transfected	240923_MMM_05_ts_003.mod	107	Cytoplasm	Condensed			240923_MMM_05_ts_003.mod_107	85.30978538469327
304	240923_MMM_05_ts_003/MMM_05_ts_003_rec_b2.mrc	Transfected	240923_MMM_05_ts_003.mod	108	Cytoplasm	Condensed			240923_MMM_05_ts_003.mod_108	80.96908689705757
305	240923_MMM_05_ts_003/MMM_05_ts_003_rec_b2.mrc	Transfected	240923_MMM_05_ts_003.mod	109	Cytoplasm	Condensed			240923_MMM_05_ts_003.mod_109	116.1535275952907
306	240923_MMM_05_ts_003/MMM_05_ts_003_rec_b2.mrc	Transfected	240923_MMM_05_ts_003.mod	110	Cytoplasm	Condensed			240923_MMM_05_ts_003.mod_110	159.95579287758596
307	240923_MMM_05_ts_003/MMM_05_ts_003_rec_b2.mrc	Transfected	240923_MMM_05_ts_003.mod	111	Cytoplasm	Condensed			240923_MMM_05_ts_003.mod_111	128.73552816855224
308	240923_MMM_05_ts_003/MMM_05_ts_003_rec_b2.mrc	Transfected	240923_MMM_05_ts_003.mod	112	Cytoplasm	Condensed			240923_MMM_05_ts_003.mod_112	131.60149328732268
309	240923_MMM_05_ts_003/MMM_05_ts_003_rec_b2.mrc	Transfected	240923_MMM_05_ts_003.mod	113	Cytoplasm	Condensed			240923_MMM_05_ts_003.mod_113	98.3165547063984
310	240923_MMM_05_ts_004/240923_MMM_05_ts_004_rec.mrc	Transfected	240923_MMM_05_ts_004.mod	1	Cytoplasm	Condensed			240923_MMM_05_ts_004.mod_1	170.22002186687712
311	240923_MMM_05_ts_004/240923_MMM_05_ts_004_rec.mrc	Transfected	240923_MMM_05_ts_004.mod	2	Cytoplasm	Condensed			240923_MMM_05_ts_004.mod_2	138.0561832890343
312	240923_MMM_05_ts_004/240923_MMM_05_ts_004_rec.mrc	Transfected	240923_MMM_05_ts_004.mod	3	Cytoplasm	Condensed			240923_MMM_05_ts_004.mod_3	99.11509780872743
313	240923_MMM_05_ts_004/240923_MMM_05_ts_004_rec.mrc	Transfected	240923_MMM_05_ts_004.mod	4	Cytoplasm	Condensed			240923_MMM_05_ts_004.mod_4	111.17636052903461
314	240923_MMM_05_ts_004/240923_MMM_05_ts_004_rec.mrc	Transfected	240923_MMM_05_ts_004.mod	5	Cytoplasm	Condensed			240923_MMM_05_ts_004.mod_5	347.3116373072314
315	240923_MMM_05_ts_004/240923_MMM_05_ts_004_rec.mrc	Transfected	240923_MMM_05_ts_004.mod	6	Cytoplasm	Condensed			240923_MMM_05_ts_004.mod_6	135.90055516594668
316	240923_MMM_05_ts_004/240923_MMM_05_ts_004_rec.mrc	Transfected	240923_MMM_05_ts_004.mod	7	Cytoplasm	Condensed			240923_MMM_05_ts_004.mod_7	128.83131312795913
317	240923_MMM_05_ts_004/240923_MMM_05_ts_004_rec.mrc	Transfected	240923_MMM_05_ts_004.mod	8	Cytoplasm	Condensed			240923_MMM_05_ts_004.mod_8	181.862740093894
318	240923_MMM_05_ts_004/240923_MMM_05_ts_004_rec.mrc	Transfected	240923_MMM_05_ts_004.mod	9	Cytoplasm	Condensed			240923_MMM_05_ts_004.mod_9	172.3764864160097
319	240923_MMM_05_ts_004/240923_MMM_05_ts_004_rec.mrc	Transfected	240923_MMM_05_ts_004.mod	10	Cytoplasm	Condensed			240923_MMM_05_ts_004.mod_10	99.26643806471816
320	240923_MMM_05_ts_004/240923_MMM_05_ts_004_rec.mrc	Transfected	240923_MMM_05_ts_004.mod	11	Cytoplasm	Condensed			240923_MMM_05_ts_004.mod_11	275.78163160326795
321	240923_MMM_05_ts_004/240923_MMM_05_ts_004_rec.mrc	Transfected	240923_MMM_05_ts_004.mod	12	Cytoplasm	Condensed			240923_MMM_05_ts_004.mod_12	140.78826655435756
322	240923_MMM_05_ts_004/240923_MMM_05_ts_004_rec.mrc	Transfected	240923_MMM_05_ts_004.mod	13	Cytoplasm	Condensed			240923_MMM_05_ts_004.mod_13	108.6590966622536
323	240923_MMM_05_ts_004/240923_MMM_05_ts_004_rec.mrc	Transfected	240923_MMM_05_ts_004.mod	14	Cytoplasm	Condensed			240923_MMM_05_ts_004.mod_14	78.81452625677817
324	240923_MMM_05_ts_004/240923_MMM_05_ts_004_rec.mrc	Transfected	240923_MMM_05_ts_004.mod	15	Cytoplasm	Condensed			240923_MMM_05_ts_004.mod_15	230.6971545823885
325	240923_MMM_05_ts_004/240923_MMM_05_ts_004_rec.mrc	Transfected	240923_MMM_05_ts_004.mod	16	Cytoplasm	Condensed			240923_MMM_05_ts_004.mod_16	88.19032492686414
326	240923_MMM_05_ts_004/240923_MMM_05_ts_004_rec.mrc	Transfected	240923_MMM_05_ts_004.mod	17	Cytoplasm	Condensed			240923_MMM_05_ts_004.mod_17	170.85288067967292
327	240923_MMM_05_ts_004/240923_MMM_05_ts_004_rec.mrc	Transfected	240923_MMM_05_ts_004.mod	18	Cytoplasm	Condensed			240923_MMM_05_ts_004.mod_18	122.48130694947582
328	240923_MMM_05_ts_004/240923_MMM_05_ts_004_rec.mrc	Transfected	240923_MMM_05_ts_004.mod	19	Cytoplasm	Condensed			240923_MMM_05_ts_004.mod_19	101.34602361481767
329	240923_MMM_05_ts_004/240923_MMM_05_ts_004_rec.mrc	Transfected	240923_MMM_05_ts_004.mod	20	Cytoplasm	Condensed			240923_MMM_05_ts_004.mod_20	53.8910184312595
330	240923_MMM_05_ts_004/240923_MMM_05_ts_004_rec.mrc	Transfected	240923_MMM_05_ts_004.mod	21	Cytoplasm	Condensed			240923_MMM_05_ts_004.mod_21	105.74281179621588
331	240923_MMM_05_ts_004/240923_MMM_05_ts_004_rec.mrc	Transfected	240923_MMM_05_ts_004.mod	22	Cytoplasm	Condensed			240923_MMM_05_ts_004.mod_22	168.7646570315671
332	240923_MMM_05_ts_004/240923_MMM_05_ts_004_rec.mrc	Transfected	240923_MMM_05_ts_004.mod	23	Cytoplasm	Condensed			240923_MMM_05_ts_004.mod_23	87.08896786755666
333	240923_MMM_05_ts_004/240923_MMM_05_ts_004_rec.mrc	Transfected	240923_MMM_05_ts_004.mod	24	Cytoplasm	Condensed			240923_MMM_05_ts_004.mod_24	91.27977286895198
334	240923_MMM_05_ts_004/240923_MMM_05_ts_004_rec.mrc	Transfected	240923_MMM_05_ts_004.mod	25	Cytoplasm	Condensed			240923_MMM_05_ts_004.mod_25	78.5964973891821
335	240923_MMM_05_ts_004/240923_MMM_05_ts_004_rec.mrc	Transfected	240923_MMM_05_ts_004.mod	26	Cytoplasm	Condensed			240923_MMM_05_ts_004.mod_26	90.47135112802408
336	240923_MMM_05_ts_004/240923_MMM_05_ts_004_rec.mrc	Transfected	240923_MMM_05_ts_004.mod	27	Cytoplasm	Condensed			240923_MMM_05_ts_004.mod_27	126.73729368594623
337	240923_MMM_05_ts_004/240923_MMM_05_ts_004_rec.mrc	Transfected	240923_MMM_05_ts_004.mod	28	Cytoplasm	Condensed			240923_MMM_05_ts_004.mod_28	51.9970205691264
338	240923_MMM_05_ts_004/240923_MMM_05_ts_004_rec.mrc	Transfected	240923_MMM_05_ts_004.mod	29	Cytoplasm	Condensed			240923_MMM_05_ts_004.mod_29	349.2152229997895
339	240923_MMM_05_ts_004/240923_MMM_05_ts_004_rec.mrc	Transfected	240923_MMM_05_ts_004.mod	30	Cytoplasm	Condensed			240923_MMM_05_ts_004.mod_30	158.9929369793876
340	240923_MMM_05_ts_004/240923_MMM_05_ts_004_rec.mrc	Transfected	240923_MMM_05_ts_004.mod	31	Cytoplasm	Condensed			240923_MMM_05_ts_004.mod_31	73.24260517737557
341	240923_MMM_05_ts_004/240923_MMM_05_ts_004_rec.mrc	Transfected	240923_MMM_05_ts_004.mod	32	Cytoplasm	Condensed			240923_MMM_05_ts_004.mod_32	82.08069306376387
342	240923_MMM_05_ts_004/240923_MMM_05_ts_004_rec.mrc	Transfected	240923_MMM_05_ts_004.mod	33	Cytoplasm	Condensed			240923_MMM_05_ts_004.mod_33	274.0950929932349
343	240923_MMM_05_ts_004/240923_MMM_05_ts_004_rec.mrc	Transfected	240923_MMM_05_ts_004.mod	34	Cytoplasm	Condensed			240923_MMM_05_ts_004.mod_34	98.75862721090118
344	240923_MMM_05_ts_004/240923_MMM_05_ts_004_rec.mrc	Transfected	240923_MMM_05_ts_004.mod	35	Cytoplasm	Condensed			240923_MMM_05_ts_004.mod_35	192.42430420490712
345	240923_MMM_05_ts_004/240923_MMM_05_ts_004_rec.mrc	Transfected	240923_MMM_05_ts_004.mod	36	Cytoplasm	Condensed			240923_MMM_05_ts_004.mod_36	184.8111080253003
346	240923_MMM_05_ts_004/240923_MMM_05_ts_004_rec.mrc	Transfected	240923_MMM_05_ts_004.mod	37	Cytoplasm	Condensed			240923_MMM_05_ts_004.mod_37	232.76715704666597
347	240923_MMM_05_ts_004/240923_MMM_05_ts_004_rec.mrc	Transfected	240923_MMM_05_ts_004.mod	38	Cytoplasm	Condensed			240923_MMM_05_ts_004.mod_38	74.59195639272033
348	240923_MMM_05_ts_004/240923_MMM_05_ts_004_rec.mrc	Transfected	240923_MMM_05_ts_004.mod	39	Cytoplasm	Condensed			240923_MMM_05_ts_004.mod_39	90.14479342672766
349	240923_MMM_05_ts_004/240923_MMM_05_ts_004_rec.mrc	Transfected	240923_MMM_05_ts_004.mod	40	Cytoplasm	Condensed			240923_MMM_05_ts_004.mod_40	71.7559269763248
350	240923_MMM_05_ts_004/240923_MMM_05_ts_004_rec.mrc	Transfected	240923_MMM_05_ts_004.mod	41	Cytoplasm	Condensed			240923_MMM_05_ts_004.mod_41	79.28260840585968
351	240923_MMM_05_ts_004/240923_MMM_05_ts_004_rec.mrc	Transfected	240923_MMM_05_ts_004.mod	42	Cytoplasm	Condensed			240923_MMM_05_ts_004.mod_42	91.60816232283553
352	240923_MMM_05_ts_004/240923_MMM_05_ts_004_rec.mrc	Transfected	240923_MMM_05_ts_004.mod	43	Cytoplasm	Condensed			240923_MMM_05_ts_004.mod_43	100.59946772557134
353	240923_MMM_05_ts_004/240923_MMM_05_ts_004_rec.mrc	Transfected	240923_MMM_05_ts_004.mod	44	Cytoplasm	Condensed			240923_MMM_05_ts_004.mod_44	79.63354352170197
354	240923_MMM_05_ts_004/240923_MMM_05_ts_004_rec.mrc	Transfected	240923_MMM_05_ts_004.mod	45	Cytoplasm	Condensed			240923_MMM_05_ts_004.mod_45	105.63058704895887
355	240923_MMM_05_ts_004/240923_MMM_05_ts_004_rec.mrc	Transfected	240923_MMM_05_ts_004.mod	46	Cytoplasm	Condensed			240923_MMM_05_ts_004.mod_46	63.30725425107646
356	240923_MMM_05_ts_004/240923_MMM_05_ts_004_rec.mrc	Transfected	240923_MMM_05_ts_004.mod	47	Cytoplasm	Condensed			240923_MMM_05_ts_004.mod_47	54.09957661579727
357	240923_MMM_05_ts_004/240923_MMM_05_ts_004_rec.mrc	Transfected	240923_MMM_05_ts_004.mod	48	Cytoplasm	Condensed			240923_MMM_05_ts_004.mod_48	100.22423454713518
358	240923_MMM_05_ts_004/240923_MMM_05_ts_004_rec.mrc	Transfected	240923_MMM_05_ts_004.mod	49	Cytoplasm	Condensed			240923_MMM_05_ts_004.mod_49	174.67189249548912
359	240923_MMM_05_ts_004/240923_MMM_05_ts_004_rec.mrc	Transfected	240923_MMM_05_ts_004.mod	50	Cytoplasm	Condensed			240923_MMM_05_ts_004.mod_50	188.71276088460533
360	240923_MMM_05_ts_004/240923_MMM_05_ts_004_rec.mrc	Transfected	240923_MMM_05_ts_004.mod	51	Cytoplasm	Condensed			240923_MMM_05_ts_004.mod_51	96.10459325511817
361	240923_MMM_05_ts_004/240923_MMM_05_ts_004_rec.mrc	Transfected	240923_MMM_05_ts_004.mod	52	Cytoplasm	Condensed			240923_MMM_05_ts_004.mod_52	119.81223267668524
362	240923_MMM_05_ts_004/240923_MMM_05_ts_004_rec.mrc	Transfected	240923_MMM_05_ts_004.mod	53	Cytoplasm	Condensed			240923_MMM_05_ts_004.mod_53	120.88160648440667
363	240923_MMM_05_ts_004/240923_MMM_05_ts_004_rec.mrc	Transfected	240923_MMM_05_ts_004.mod	54	Cytoplasm	Condensed			240923_MMM_05_ts_004.mod_54	124.08198749890798
364	240923_MMM_05_ts_004/240923_MMM_05_ts_004_rec.mrc	Transfected	240923_MMM_05_ts_004.mod	55	Cytoplasm	Condensed			240923_MMM_05_ts_004.mod_55	104.18554205351704
365	240923_MMM_05_ts_004/240923_MMM_05_ts_004_rec.mrc	Transfected	240923_MMM_05_ts_004.mod	56	Cytoplasm	Condensed			240923_MMM_05_ts_004.mod_56	117.25283987887502
366	240923_MMM_05_ts_004/240923_MMM_05_ts_004_rec.mrc	Transfected	240923_MMM_05_ts_004.mod	57	Cytoplasm	Condensed			240923_MMM_05_ts_004.mod_57	133.43175411867864
367	240923_MMM_05_ts_004/240923_MMM_05_ts_004_rec.mrc	Transfected	240923_MMM_05_ts_004.mod	58	Cytoplasm	Condensed			240923_MMM_05_ts_004.mod_58	79.94936749174676
368	240923_MMM_05_ts_004/240923_MMM_05_ts_004_rec.mrc	Transfected	240923_MMM_05_ts_004.mod	59	Cytoplasm	Condensed			240923_MMM_05_ts_004.mod_59	67.3856822636501
369	240923_MMM_05_ts_005/MMM_05_ts_005_rec.mrc	Transfected	240923_MMM_05_ts_005.mod	1	Cytoplasm	Condensed			240923_MMM_05_ts_005.mod_1	114.57311796705271
370	240923_MMM_05_ts_005/MMM_05_ts_005_rec.mrc	Transfected	240923_MMM_05_ts_005.mod	2	Cytoplasm	Condensed			240923_MMM_05_ts_005.mod_2	166.35195567490663
371	240923_MMM_05_ts_005/MMM_05_ts_005_rec.mrc	Transfected	240923_MMM_05_ts_005.mod	3	Cytoplasm	Condensed			240923_MMM_05_ts_005.mod_3	271.79844080727395
372	240923_MMM_05_ts_005/MMM_05_ts_005_rec.mrc	Transfected	240923_MMM_05_ts_005.mod	4	Cytoplasm	Condensed			240923_MMM_05_ts_005.mod_4	267.92019481792346
373	240923_MMM_05_ts_005/MMM_05_ts_005_rec.mrc	Transfected	240923_MMM_05_ts_005.mod	5	Cytoplasm	Condensed			240923_MMM_05_ts_005.mod_5	199.32702576298271
374	240923_MMM_05_ts_005/MMM_05_ts_005_rec.mrc	Transfected	240923_MMM_05_ts_005.mod	6	Cytoplasm	Condensed			240923_MMM_05_ts_005.mod_6	447.89150292444384
375	240923_MMM_05_ts_005/MMM_05_ts_005_rec.mrc	Transfected	240923_MMM_05_ts_005.mod	7	Cytoplasm	Condensed			240923_MMM_05_ts_005.mod_7	169.7181860881158
376	240923_MMM_05_ts_005/MMM_05_ts_005_rec.mrc	Transfected	240923_MMM_05_ts_005.mod	8	Cytoplasm	Condensed			240923_MMM_05_ts_005.mod_8	85.30980315958183
377	240923_MMM_05_ts_005/MMM_05_ts_005_rec.mrc	Transfected	240923_MMM_05_ts_005.mod	9	Cytoplasm	Condensed			240923_MMM_05_ts_005.mod_9	172.62360484487144
378	240923_MMM_05_ts_005/MMM_05_ts_005_rec.mrc	Transfected	240923_MMM_05_ts_005.mod	10	Cytoplasm	Condensed			240923_MMM_05_ts_005.mod_10	144.42095534646614
379	240923_MMM_05_ts_005/MMM_05_ts_005_rec.mrc	Transfected	240923_MMM_05_ts_005.mod	11	Cytoplasm	Condensed			240923_MMM_05_ts_005.mod_11	132.92036382355485
380	240923_MMM_05_ts_005/MMM_05_ts_005_rec.mrc	Transfected	240923_MMM_05_ts_005.mod	12	Cytoplasm	Condensed			240923_MMM_05_ts_005.mod_12	258.0359081162705
381	240923_MMM_05_ts_005/MMM_05_ts_005_rec.mrc	Transfected	240923_MMM_05_ts_005.mod	13	Cytoplasm	Condensed			240923_MMM_05_ts_005.mod_13	158.44679814548292
382	240923_MMM_05_ts_005/MMM_05_ts_005_rec.mrc	Transfected	240923_MMM_05_ts_005.mod	14	Cytoplasm	Condensed			240923_MMM_05_ts_005.mod_14	150.07626250724635
383	240923_MMM_05_ts_005/MMM_05_ts_005_rec.mrc	Transfected	240923_MMM_05_ts_005.mod	15	Cytoplasm	Condensed			240923_MMM_05_ts_005.mod_15	70.8610584095336
384	240923_MMM_05_ts_005/MMM_05_ts_005_rec.mrc	Transfected	240923_MMM_05_ts_005.mod	16	Cytoplasm	Condensed			240923_MMM_05_ts_005.mod_16	103.20453565329575
385	240923_MMM_05_ts_005/MMM_05_ts_005_rec.mrc	Transfected	240923_MMM_05_ts_005.mod	17	Cytoplasm	Condensed			240923_MMM_05_ts_005.mod_17	287.55997747058586
386	240923_MMM_05_ts_005/MMM_05_ts_005_rec.mrc	Transfected	240923_MMM_05_ts_005.mod	18	Cytoplasm	Condensed			240923_MMM_05_ts_005.mod_18	50.39449223767982
387	240923_MMM_05_ts_005/MMM_05_ts_005_rec.mrc	Transfected	240923_MMM_05_ts_005.mod	19	Cytoplasm	Condensed			240923_MMM_05_ts_005.mod_19	107.84667611265648
388	240923_MMM_05_ts_005/MMM_05_ts_005_rec.mrc	Transfected	240923_MMM_05_ts_005.mod	20	Cytoplasm	Condensed			240923_MMM_05_ts_005.mod_20	308.0113190735059
389	240923_MMM_05_ts_005/MMM_05_ts_005_rec.mrc	Transfected	240923_MMM_05_ts_005.mod	21	Cytoplasm	Condensed			240923_MMM_05_ts_005.mod_21	118.94530558360758
390	240923_MMM_05_ts_005/MMM_05_ts_005_rec.mrc	Transfected	240923_MMM_05_ts_005.mod	22	Cytoplasm	Condensed			240923_MMM_05_ts_005.mod_22	228.8078862617652
391	240923_MMM_05_ts_005/MMM_05_ts_005_rec.mrc	Transfected	240923_MMM_05_ts_005.mod	23	Cytoplasm	Condensed			240923_MMM_05_ts_005.mod_23	172.16209485417423
392	240923_MMM_05_ts_005/MMM_05_ts_005_rec.mrc	Transfected	240923_MMM_05_ts_005.mod	24	Cytoplasm	Condensed			240923_MMM_05_ts_005.mod_24	76.7881687256935
393	240923_MMM_05_ts_005/MMM_05_ts_005_rec.mrc	Transfected	240923_MMM_05_ts_005.mod	25	Cytoplasm	Condensed			240923_MMM_05_ts_005.mod_25	159.7813436029918
394	240923_MMM_05_ts_005/MMM_05_ts_005_rec.mrc	Transfected	240923_MMM_05_ts_005.mod	26	Cytoplasm	Condensed			240923_MMM_05_ts_005.mod_26	90.69042812910311
395	240923_MMM_05_ts_005/MMM_05_ts_005_rec.mrc	Transfected	240923_MMM_05_ts_005.mod	27	Cytoplasm	Condensed			240923_MMM_05_ts_005.mod_27	133.23869652144774
396	240923_MMM_05_ts_005/MMM_05_ts_005_rec.mrc	Transfected	240923_MMM_05_ts_005.mod	28	Cytoplasm	Condensed			240923_MMM_05_ts_005.mod_28	223.11903923562537
397	240923_MMM_05_ts_005/MMM_05_ts_005_rec.mrc	Transfected	240923_MMM_05_ts_005.mod	29	Cytoplasm	Condensed			240923_MMM_05_ts_005.mod_29	60.207467728663346
398	240923_MMM_05_ts_005/MMM_05_ts_005_rec.mrc	Transfected	240923_MMM_05_ts_005.mod	30	Cytoplasm	Condensed			240923_MMM_05_ts_005.mod_30	182.20014334101816
399	240923_MMM_05_ts_005/MMM_05_ts_005_rec.mrc	Transfected	240923_MMM_05_ts_005.mod	31	Cytoplasm	Condensed			240923_MMM_05_ts_005.mod_31	116.04727174985368
400	240923_MMM_05_ts_005/MMM_05_ts_005_rec.mrc	Transfected	240923_MMM_05_ts_005.mod	32	Cytoplasm	Condensed			240923_MMM_05_ts_005.mod_32	75.32167389029148
401	240923_MMM_05_ts_005/MMM_05_ts_005_rec.mrc	Transfected	240923_MMM_05_ts_005.mod	33	Cytoplasm	Condensed			240923_MMM_05_ts_005.mod_33	85.15250054059022
402	240923_MMM_05_ts_005/MMM_05_ts_005_rec.mrc	Transfected	240923_MMM_05_ts_005.mod	34	Cytoplasm	Condensed			240923_MMM_05_ts_005.mod_34	161.533119159159
403	240923_MMM_05_ts_005/MMM_05_ts_005_rec.mrc	Transfected	240923_MMM_05_ts_005.mod	35	Cytoplasm	Condensed			240923_MMM_05_ts_005.mod_35	97.25821764814053
404	240923_MMM_05_ts_005/MMM_05_ts_005_rec.mrc	Transfected	240923_MMM_05_ts_005.mod	36	Cytoplasm	Condensed			240923_MMM_05_ts_005.mod_36	272.4232325524433
405	240923_MMM_05_ts_005/MMM_05_ts_005_rec.mrc	Transfected	240923_MMM_05_ts_005.mod	37	Cytoplasm	Condensed			240923_MMM_05_ts_005.mod_37	128.45196537546354
406	240923_MMM_05_ts_005/MMM_05_ts_005_rec.mrc	Transfected	240923_MMM_05_ts_005.mod	38	Cytoplasm	Condensed			240923_MMM_05_ts_005.mod_38	248.03329383640477
407	240923_MMM_05_ts_005/MMM_05_ts_005_rec.mrc	Transfected	240923_MMM_05_ts_005.mod	39	Cytoplasm	Condensed			240923_MMM_05_ts_005.mod_39	157.42644345454963
408	240923_MMM_05_ts_005/MMM_05_ts_005_rec.mrc	Transfected	240923_MMM_05_ts_005.mod	40	Cytoplasm	Condensed			240923_MMM_05_ts_005.mod_40	153.18903927901886
409	240923_MMM_05_ts_005/MMM_05_ts_005_rec.mrc	Transfected	240923_MMM_05_ts_005.mod	41	Cytoplasm	Condensed			240923_MMM_05_ts_005.mod_41	72.79464069038167
410	240923_MMM_05_ts_005/MMM_05_ts_005_rec.mrc	Transfected	240923_MMM_05_ts_005.mod	42	Cytoplasm	Condensed			240923_MMM_05_ts_005.mod_42	137.92541974005238
411	240923_MMM_05_ts_005/MMM_05_ts_005_rec.mrc	Transfected	240923_MMM_05_ts_005.mod	43	Cytoplasm	Condensed			240923_MMM_05_ts_005.mod_43	78.76689223120744
412	240923_MMM_05_ts_005/MMM_05_ts_005_rec.mrc	Transfected	240923_MMM_05_ts_005.mod	44	Cytoplasm	Condensed			240923_MMM_05_ts_005.mod_44	177.97125920463336
413	240923_MMM_05_ts_005/MMM_05_ts_005_rec.mrc	Transfected	240923_MMM_05_ts_005.mod	45	Cytoplasm	Condensed			240923_MMM_05_ts_005.mod_45	98.01066210489194
414	240923_MMM_05_ts_005/MMM_05_ts_005_rec.mrc	Transfected	240923_MMM_05_ts_005.mod	46	Cytoplasm	Condensed			240923_MMM_05_ts_005.mod_46	78.50093513052924
415	240923_MMM_05_ts_005/MMM_05_ts_005_rec.mrc	Transfected	240923_MMM_05_ts_005.mod	47	Cytoplasm	Condensed			240923_MMM_05_ts_005.mod_47	42.81173866717354
416	240923_MMM_05_ts_005/MMM_05_ts_005_rec.mrc	Transfected	240923_MMM_05_ts_005.mod	48	Cytoplasm	Condensed			240923_MMM_05_ts_005.mod_48	66.35118393437826
417	240923_MMM_05_ts_005/MMM_05_ts_005_rec.mrc	Transfected	240923_MMM_05_ts_005.mod	49	Cytoplasm	Condensed			240923_MMM_05_ts_005.mod_49	79.87557321189473
418	240923_MMM_05_ts_005/MMM_05_ts_005_rec.mrc	Transfected	240923_MMM_05_ts_005.mod	50	Cytoplasm	Condensed			240923_MMM_05_ts_005.mod_50	64.61513682638609
419	240923_MMM_05_ts_005/MMM_05_ts_005_rec.mrc	Transfected	240923_MMM_05_ts_005.mod	51	Cytoplasm	Condensed			240923_MMM_05_ts_005.mod_51	110.6929817216891
420	240923_MMM_05_ts_005/MMM_05_ts_005_rec.mrc	Transfected	240923_MMM_05_ts_005.mod	52	Cytoplasm	Condensed			240923_MMM_05_ts_005.mod_52	75.3928133597358
421	240923_MMM_05_ts_005/MMM_05_ts_005_rec.mrc	Transfected	240923_MMM_05_ts_005.mod	53	Cytoplasm	Condensed			240923_MMM_05_ts_005.mod_53	144.48377431062414
422	240923_MMM_05_ts_005/MMM_05_ts_005_rec.mrc	Transfected	240923_MMM_05_ts_005.mod	54	Cytoplasm	Condensed			240923_MMM_05_ts_005.mod_54	110.4747756237974
423	240923_MMM_05_ts_005/MMM_05_ts_005_rec.mrc	Transfected	240923_MMM_05_ts_005.mod	55	Cytoplasm	Condensed			240923_MMM_05_ts_005.mod_55	107.51301061822662
424	240923_MMM_05_ts_005/MMM_05_ts_005_rec.mrc	Transfected	240923_MMM_05_ts_005.mod	56	Cytoplasm	Condensed			240923_MMM_05_ts_005.mod_56	67.51285205652879
425	240923_MMM_05_ts_005/MMM_05_ts_005_rec.mrc	Transfected	240923_MMM_05_ts_005.mod	57	Cytoplasm	Condensed			240923_MMM_05_ts_005.mod_57	72.2029410374915
426	240923_MMM_05_ts_005/MMM_05_ts_005_rec.mrc	Transfected	240923_MMM_05_ts_005.mod	58	Cytoplasm	Condensed			240923_MMM_05_ts_005.mod_58	40.44143075199577
427	240923_MMM_05_ts_005/MMM_05_ts_005_rec.mrc	Transfected	240923_MMM_05_ts_005.mod	59	Cytoplasm	Condensed			240923_MMM_05_ts_005.mod_59	190.5899192407538
428	240923_MMM_05_ts_005/MMM_05_ts_005_rec.mrc	Transfected	240923_MMM_05_ts_005.mod	60	Cytoplasm	Condensed			240923_MMM_05_ts_005.mod_60	104.18465926265031
429	240923_MMM_05_ts_005/MMM_05_ts_005_rec.mrc	Transfected	240923_MMM_05_ts_005.mod	61	Cytoplasm	Condensed			240923_MMM_05_ts_005.mod_61	41.90022161583509
430	240923_MMM_05_ts_005/MMM_05_ts_005_rec.mrc	Transfected	240923_MMM_05_ts_005.mod	62	Cytoplasm	Condensed			240923_MMM_05_ts_005.mod_62	47.16247368211577
431	240923_MMM_05_ts_005/MMM_05_ts_005_rec.mrc	Transfected	240923_MMM_05_ts_005.mod	63	Cytoplasm	Condensed			240923_MMM_05_ts_005.mod_63	180.9638015041408
432	240923_MMM_05_ts_005/MMM_05_ts_005_rec.mrc	Transfected	240923_MMM_05_ts_005.mod	64	Cytoplasm	Condensed			240923_MMM_05_ts_005.mod_64	52.12065073238685
433	240923_MMM_05_ts_005/MMM_05_ts_005_rec.mrc	Transfected	240923_MMM_05_ts_005.mod	65	Cytoplasm	Condensed			240923_MMM_05_ts_005.mod_65	91.66086229414321
434	240923_MMM_05_ts_005/MMM_05_ts_005_rec.mrc	Transfected	240923_MMM_05_ts_005.mod	66	Cytoplasm	Condensed			240923_MMM_05_ts_005.mod_66	60.783619493771326
435	240923_MMM_05_ts_005/MMM_05_ts_005_rec.mrc	Transfected	240923_MMM_05_ts_005.mod	67	Cytoplasm	Condensed			240923_MMM_05_ts_005.mod_67	68.38096791717466
436	240923_MMM_05_ts_005/MMM_05_ts_005_rec.mrc	Transfected	240923_MMM_05_ts_005.mod	68	Cytoplasm	Condensed			240923_MMM_05_ts_005.mod_68	108.54057427215356
437	240923_MMM_05_ts_005/MMM_05_ts_005_rec.mrc	Transfected	240923_MMM_05_ts_005.mod	69	Cytoplasm	Condensed			240923_MMM_05_ts_005.mod_69	103.74618739705873
438	240923_MMM_05_ts_005/MMM_05_ts_005_rec.mrc	Transfected	240923_MMM_05_ts_005.mod	70	Cytoplasm	Condensed			240923_MMM_05_ts_005.mod_70	159.75115486574134
439	240923_MMM_05_ts_005/MMM_05_ts_005_rec.mrc	Transfected	240923_MMM_05_ts_005.mod	71	Cytoplasm	Condensed			240923_MMM_05_ts_005.mod_71	135.3496937021547
440	240923_MMM_05_ts_005/MMM_05_ts_005_rec.mrc	Transfected	240923_MMM_05_ts_005.mod	72	Cytoplasm	Condensed			240923_MMM_05_ts_005.mod_72	48.18601481243783
441	240923_MMM_05_ts_005/MMM_05_ts_005_rec.mrc	Transfected	240923_MMM_05_ts_005.mod	73	Cytoplasm	Condensed			240923_MMM_05_ts_005.mod_73	96.71052358967931
442	240923_MMM_05_ts_005/MMM_05_ts_005_rec.mrc	Transfected	240923_MMM_05_ts_005.mod	74	Cytoplasm	Condensed			240923_MMM_05_ts_005.mod_74	50.61742936121014
443	240923_MMM_05_ts_005/MMM_05_ts_005_rec.mrc	Transfected	240923_MMM_05_ts_005.mod	75	Cytoplasm	Condensed			240923_MMM_05_ts_005.mod_75	106.24084830296864
444	240923_MMM_05_ts_005/MMM_05_ts_005_rec.mrc	Transfected	240923_MMM_05_ts_005.mod	76	Cytoplasm	Condensed			240923_MMM_05_ts_005.mod_76	56.6127787044823
445	240923_MMM_05_ts_005/MMM_05_ts_005_rec.mrc	Transfected	240923_MMM_05_ts_005.mod	77	Cytoplasm	Condensed			240923_MMM_05_ts_005.mod_77	119.30141302134943
446	240923_MMM_05_ts_005/MMM_05_ts_005_rec.mrc	Transfected	240923_MMM_05_ts_005.mod	78	Cytoplasm	Condensed			240923_MMM_05_ts_005.mod_78	118.56400099942202
447	240923_MMM_05_ts_006/MMM_05_ts_006_rec.mrc	Transfected	240923_MMM_05_ts_006.mod	1	Cytoplasm	Condensed			240923_MMM_05_ts_006.mod_1	295.2472712861194
448	240923_MMM_05_ts_006/MMM_05_ts_006_rec.mrc	Transfected	240923_MMM_05_ts_006.mod	2	Cytoplasm	Condensed			240923_MMM_05_ts_006.mod_2	394.73459924616697
449	240923_MMM_05_ts_006/MMM_05_ts_006_rec.mrc	Transfected	240923_MMM_05_ts_006.mod	3	Cytoplasm	Condensed			240923_MMM_05_ts_006.mod_3	146.58767659193103
450	240923_MMM_05_ts_006/MMM_05_ts_006_rec.mrc	Transfected	240923_MMM_05_ts_006.mod	4	Cytoplasm	Condensed			240923_MMM_05_ts_006.mod_4	200.4364934247786
451	240923_MMM_05_ts_006/MMM_05_ts_006_rec.mrc	Transfected	240923_MMM_05_ts_006.mod	5	Cytoplasm	Condensed			240923_MMM_05_ts_006.mod_5	181.12768411307675
452	240923_MMM_05_ts_006/MMM_05_ts_006_rec.mrc	Transfected	240923_MMM_05_ts_006.mod	6	Cytoplasm	Condensed			240923_MMM_05_ts_006.mod_6	141.43262732576255
453	240923_MMM_05_ts_006/MMM_05_ts_006_rec.mrc	Transfected	240923_MMM_05_ts_006.mod	7	Cytoplasm	Condensed			240923_MMM_05_ts_006.mod_7	154.15460103862998
454	240923_MMM_05_ts_006/MMM_05_ts_006_rec.mrc	Transfected	240923_MMM_05_ts_006.mod	8	Cytoplasm	Condensed			240923_MMM_05_ts_006.mod_8	127.26086247880808
455	240923_MMM_05_ts_006/MMM_05_ts_006_rec.mrc	Transfected	240923_MMM_05_ts_006.mod	9	Cytoplasm	Condensed			240923_MMM_05_ts_006.mod_9	90.81448858596002
456	240923_MMM_05_ts_006/MMM_05_ts_006_rec.mrc	Transfected	240923_MMM_05_ts_006.mod	10	Cytoplasm	Condensed			240923_MMM_05_ts_006.mod_10	191.354965493528
457	240923_MMM_05_ts_006/MMM_05_ts_006_rec.mrc	Transfected	240923_MMM_05_ts_006.mod	11	Cytoplasm	Condensed			240923_MMM_05_ts_006.mod_11	306.7788766786987
458	240923_MMM_05_ts_006/MMM_05_ts_006_rec.mrc	Transfected	240923_MMM_05_ts_006.mod	12	Cytoplasm	Condensed			240923_MMM_05_ts_006.mod_12	208.3073469804092
459	240923_MMM_05_ts_006/MMM_05_ts_006_rec.mrc	Transfected	240923_MMM_05_ts_006.mod	13	Cytoplasm	Condensed			240923_MMM_05_ts_006.mod_13	117.69902725091099
460	240923_MMM_05_ts_006/MMM_05_ts_006_rec.mrc	Transfected	240923_MMM_05_ts_006.mod	14	Cytoplasm	Condensed			240923_MMM_05_ts_006.mod_14	192.24882734602335
461	240923_MMM_05_ts_006/MMM_05_ts_006_rec.mrc	Transfected	240923_MMM_05_ts_006.mod	15	Cytoplasm	Condensed			240923_MMM_05_ts_006.mod_15	112.59235422061936
462	240923_MMM_05_ts_006/MMM_05_ts_006_rec.mrc	Transfected	240923_MMM_05_ts_006.mod	16	Cytoplasm	Condensed			240923_MMM_05_ts_006.mod_16	127.13108902602063
463	240923_MMM_05_ts_006/MMM_05_ts_006_rec.mrc	Transfected	240923_MMM_05_ts_006.mod	17	Cytoplasm	Condensed			240923_MMM_05_ts_006.mod_17	121.54176213846901
464	240923_MMM_05_ts_006/MMM_05_ts_006_rec.mrc	Transfected	240923_MMM_05_ts_006.mod	18	Cytoplasm	Condensed			240923_MMM_05_ts_006.mod_18	166.27606467954638
465	240923_MMM_05_ts_006/MMM_05_ts_006_rec.mrc	Transfected	240923_MMM_05_ts_006.mod	19	Cytoplasm	Condensed			240923_MMM_05_ts_006.mod_19	132.90868375645087
466	240923_MMM_05_ts_006/MMM_05_ts_006_rec.mrc	Transfected	240923_MMM_05_ts_006.mod	20	Cytoplasm	Condensed			240923_MMM_05_ts_006.mod_20	275.41678913237155
467	240923_MMM_05_ts_006/MMM_05_ts_006_rec.mrc	Transfected	240923_MMM_05_ts_006.mod	21	Cytoplasm	Condensed			240923_MMM_05_ts_006.mod_21	128.4812198053997
468	240923_MMM_05_ts_006/MMM_05_ts_006_rec.mrc	Transfected	240923_MMM_05_ts_006.mod	22	Cytoplasm	Condensed			240923_MMM_05_ts_006.mod_22	137.5611982699394
469	240923_MMM_05_ts_006/MMM_05_ts_006_rec.mrc	Transfected	240923_MMM_05_ts_006.mod	23	Cytoplasm	Condensed			240923_MMM_05_ts_006.mod_23	137.56121549353944
470	240923_MMM_05_ts_006/MMM_05_ts_006_rec.mrc	Transfected	240923_MMM_05_ts_006.mod	24	Cytoplasm	Condensed			240923_MMM_05_ts_006.mod_24	192.17328123252202
471	240923_MMM_05_ts_006/MMM_05_ts_006_rec.mrc	Transfected	240923_MMM_05_ts_006.mod	25	Cytoplasm	Condensed			240923_MMM_05_ts_006.mod_25	110.20479836350871
472	240923_MMM_05_ts_006/MMM_05_ts_006_rec.mrc	Transfected	240923_MMM_05_ts_006.mod	26	Cytoplasm	Condensed			240923_MMM_05_ts_006.mod_26	120.31195229643562
473	240923_MMM_05_ts_006/MMM_05_ts_006_rec.mrc	Transfected	240923_MMM_05_ts_006.mod	27	Cytoplasm	Condensed			240923_MMM_05_ts_006.mod_27	181.96123456955766
474	240923_MMM_05_ts_006/MMM_05_ts_006_rec.mrc	Transfected	240923_MMM_05_ts_006.mod	28	Cytoplasm	Condensed			240923_MMM_05_ts_006.mod_28	196.6307883653834
475	240923_MMM_05_ts_006/MMM_05_ts_006_rec.mrc	Transfected	240923_MMM_05_ts_006.mod	29	Cytoplasm	Condensed			240923_MMM_05_ts_006.mod_29	61.751245096949056
476	240923_MMM_05_ts_006/MMM_05_ts_006_rec.mrc	Transfected	240923_MMM_05_ts_006.mod	30	Cytoplasm	Condensed			240923_MMM_05_ts_006.mod_30	103.74396241561033
477	240923_MMM_05_ts_006/MMM_05_ts_006_rec.mrc	Transfected	240923_MMM_05_ts_006.mod	31	Cytoplasm	Condensed			240923_MMM_05_ts_006.mod_31	153.82136705904801
478	240923_MMM_05_ts_006/MMM_05_ts_006_rec.mrc	Transfected	240923_MMM_05_ts_006.mod	32	Cytoplasm	Condensed			240923_MMM_05_ts_006.mod_32	178.2943798792599
479	240923_MMM_05_ts_006/MMM_05_ts_006_rec.mrc	Transfected	240923_MMM_05_ts_006.mod	33	Cytoplasm	Condensed			240923_MMM_05_ts_006.mod_33	108.97653244231356
480	240923_MMM_05_ts_006/MMM_05_ts_006_rec.mrc	Transfected	240923_MMM_05_ts_006.mod	34	Cytoplasm	Condensed			240923_MMM_05_ts_006.mod_34	173.12479837452827
481	240923_MMM_05_ts_006/MMM_05_ts_006_rec.mrc	Transfected	240923_MMM_05_ts_006.mod	35	Cytoplasm	Condensed			240923_MMM_05_ts_006.mod_35	136.9778419680854
482	240923_MMM_05_ts_006/MMM_05_ts_006_rec.mrc	Transfected	240923_MMM_05_ts_006.mod	36	Cytoplasm	Condensed			240923_MMM_05_ts_006.mod_36	201.81001470228412
483	240923_MMM_05_ts_006/MMM_05_ts_006_rec.mrc	Transfected	240923_MMM_05_ts_006.mod	37	Cytoplasm	Condensed			240923_MMM_05_ts_006.mod_37	96.95142031994573
484	240923_MMM_05_ts_006/MMM_05_ts_006_rec.mrc	Transfected	240923_MMM_05_ts_006.mod	38	Cytoplasm	Condensed			240923_MMM_05_ts_006.mod_38	238.7971714266239
485	240923_MMM_05_ts_007/MMM_05_ts_007_rec.mrc	Transfected	240923_MMM_05_ts_007.mod	1	Cytoplasm	Condensed			240923_MMM_05_ts_007.mod_1	264.6176410933608
486	240923_MMM_05_ts_007/MMM_05_ts_007_rec.mrc	Transfected	240923_MMM_05_ts_007.mod	2	Cytoplasm	Condensed			240923_MMM_05_ts_007.mod_2	114.93863962567812
487	240923_MMM_05_ts_007/MMM_05_ts_007_rec.mrc	Transfected	240923_MMM_05_ts_007.mod	3	Cytoplasm	Condensed			240923_MMM_05_ts_007.mod_3	167.7828314396961
488	240923_MMM_05_ts_007/MMM_05_ts_007_rec.mrc	Transfected	240923_MMM_05_ts_007.mod	4	Cytoplasm	Condensed			240923_MMM_05_ts_007.mod_4	83.45561238024513
489	240923_MMM_05_ts_007/MMM_05_ts_007_rec.mrc	Transfected	240923_MMM_05_ts_007.mod	5	Cytoplasm	Condensed			240923_MMM_05_ts_007.mod_5	456.5191990101338
490	240923_MMM_05_ts_007/MMM_05_ts_007_rec.mrc	Transfected	240923_MMM_05_ts_007.mod	6	Cytoplasm	Condensed			240923_MMM_05_ts_007.mod_6	146.39736852702745
491	240923_MMM_05_ts_007/MMM_05_ts_007_rec.mrc	Transfected	240923_MMM_05_ts_007.mod	7	Cytoplasm	Condensed			240923_MMM_05_ts_007.mod_7	160.13707243992525
492	240923_MMM_05_ts_007/MMM_05_ts_007_rec.mrc	Transfected	240923_MMM_05_ts_007.mod	8	Cytoplasm	Condensed			240923_MMM_05_ts_007.mod_8	112.14272031431898
493	240923_MMM_05_ts_007/MMM_05_ts_007_rec.mrc	Transfected	240923_MMM_05_ts_007.mod	9	Cytoplasm	Condensed			240923_MMM_05_ts_007.mod_9	83.13515712443025
494	240923_MMM_05_ts_007/MMM_05_ts_007_rec.mrc	Transfected	240923_MMM_05_ts_007.mod	10	Cytoplasm	Condensed			240923_MMM_05_ts_007.mod_10	135.5717980381999
495	240923_MMM_05_ts_007/MMM_05_ts_007_rec.mrc	Transfected	240923_MMM_05_ts_007.mod	11	Cytoplasm	Condensed			240923_MMM_05_ts_007.mod_11	247.1439185884469
496	240923_MMM_05_ts_007/MMM_05_ts_007_rec.mrc	Transfected	240923_MMM_05_ts_007.mod	12	Cytoplasm	Condensed			240923_MMM_05_ts_007.mod_12	71.69526926944098
497	240923_MMM_05_ts_007/MMM_05_ts_007_rec.mrc	Transfected	240923_MMM_05_ts_007.mod	13	Cytoplasm	Condensed			240923_MMM_05_ts_007.mod_13	121.83945775804148
498	240923_MMM_05_ts_007/MMM_05_ts_007_rec.mrc	Transfected	240923_MMM_05_ts_007.mod	14	Cytoplasm	Condensed			240923_MMM_05_ts_007.mod_14	79.00782040654384
499	240923_MMM_05_ts_007/MMM_05_ts_007_rec.mrc	Transfected	240923_MMM_05_ts_007.mod	15	Cytoplasm	Condensed			240923_MMM_05_ts_007.mod_15	103.89086968341704
500	240923_MMM_05_ts_007/MMM_05_ts_007_rec.mrc	Transfected	240923_MMM_05_ts_007.mod	16	Cytoplasm	Condensed			240923_MMM_05_ts_007.mod_16	145.51561723584257
501	240923_MMM_05_ts_007/MMM_05_ts_007_rec.mrc	Transfected	240923_MMM_05_ts_007.mod	17	Cytoplasm	Condensed			240923_MMM_05_ts_007.mod_17	110.46398205830236
502	240923_MMM_05_ts_007/MMM_05_ts_007_rec.mrc	Transfected	240923_MMM_05_ts_007.mod	18	Cytoplasm	Condensed			240923_MMM_05_ts_007.mod_18	104.66797277173175
503	240923_MMM_05_ts_007/MMM_05_ts_007_rec.mrc	Transfected	240923_MMM_05_ts_007.mod	19	Cytoplasm	Condensed			240923_MMM_05_ts_007.mod_19	107.46315211372742
504	240923_MMM_05_ts_007/MMM_05_ts_007_rec.mrc	Transfected	240923_MMM_05_ts_007.mod	20	Cytoplasm	Condensed			240923_MMM_05_ts_007.mod_20	106.54550414320093
505	240923_MMM_05_ts_007/MMM_05_ts_007_rec.mrc	Transfected	240923_MMM_05_ts_007.mod	21	Cytoplasm	Condensed			240923_MMM_05_ts_007.mod_21	69.99988856058914
506	240923_MMM_05_ts_007/MMM_05_ts_007_rec.mrc	Transfected	240923_MMM_05_ts_007.mod	22	Cytoplasm	Condensed			240923_MMM_05_ts_007.mod_22	76.92928605272604
507	240923_MMM_05_ts_007/MMM_05_ts_007_rec.mrc	Transfected	240923_MMM_05_ts_007.mod	23	Cytoplasm	Condensed			240923_MMM_05_ts_007.mod_23	105.12741742797297
508	240923_MMM_05_ts_007/MMM_05_ts_007_rec.mrc	Transfected	240923_MMM_05_ts_007.mod	24	Cytoplasm	Condensed			240923_MMM_05_ts_007.mod_24	172.93106714404684
509	240923_MMM_05_ts_007/MMM_05_ts_007_rec.mrc	Transfected	240923_MMM_05_ts_007.mod	25	Cytoplasm	Condensed			240923_MMM_05_ts_007.mod_25	156.73522059778242
510	240923_MMM_05_ts_007/MMM_05_ts_007_rec.mrc	Transfected	240923_MMM_05_ts_007.mod	26	Cytoplasm	Condensed			240923_MMM_05_ts_007.mod_26	61.751262253128075
511	240923_MMM_05_ts_007/MMM_05_ts_007_rec.mrc	Transfected	240923_MMM_05_ts_007.mod	27	Cytoplasm	Condensed			240923_MMM_05_ts_007.mod_27	81.51398909624707
512	240923_MMM_05_ts_007/MMM_05_ts_007_rec.mrc	Transfected	240923_MMM_05_ts_007.mod	28	Cytoplasm	Condensed			240923_MMM_05_ts_007.mod_28	94.699379036961
513	240923_MMM_05_ts_007/MMM_05_ts_007_rec.mrc	Transfected	240923_MMM_05_ts_007.mod	29	Cytoplasm	Condensed			240923_MMM_05_ts_007.mod_29	64.58192150518371
514	240923_TS_01/TS_01_rec.mrc	Transfected	240923_TS_01.mod	1	Nucleus	Condensed			240923_TS_01.mod_1	126.55100018606532
515	240923_TS_01/TS_01_rec.mrc	Transfected	240923_TS_01.mod	2	Nucleus	Condensed			240923_TS_01.mod_2	108.54525492925796
516	240923_TS_01/TS_01_rec.mrc	Transfected	240923_TS_01.mod	3	Nucleus	Condensed			240923_TS_01.mod_3	117.89929575769365
517	240923_TS_01/TS_01_rec.mrc	Transfected	240923_TS_01.mod	4	Nucleus	Condensed			240923_TS_01.mod_4	111.6768681261898
518	240923_TS_01/TS_01_rec.mrc	Transfected	240923_TS_01.mod	5	Nucleus	Condensed			240923_TS_01.mod_5	62.04097758918074
519	240923_TS_01/TS_01_rec.mrc	Transfected	240923_TS_01.mod	6	Nucleus	Condensed			240923_TS_01.mod_6	72.48871213506536
520	240923_TS_01/TS_01_rec.mrc	Transfected	240923_TS_01.mod	7	Nucleus	Condensed			240923_TS_01.mod_7	81.04485743034083
521	240923_TS_01/TS_01_rec.mrc	Transfected	240923_TS_01.mod	8	Nucleus	Condensed			240923_TS_01.mod_8	90.38701463829665
522	240923_TS_01/TS_01_rec.mrc	Transfected	240923_TS_01.mod	9	Nucleus	Condensed			240923_TS_01.mod_9	36.55861774440106
523	240923_TS_01/TS_01_rec.mrc	Transfected	240923_TS_01.mod	10	Nucleus	Condensed			240923_TS_01.mod_10	93.17073992812834
524	240923_TS_01/TS_01_rec.mrc	Transfected	240923_TS_01.mod	11	Nucleus	Condensed			240923_TS_01.mod_11	65.4970888844263
525	240923_TS_02/TS_02_rec.mrc	Transfected	240923_TS_02.mod	1	Nucleus	Condensed			240923_TS_02.mod_1	103.85472585702617
526	240923_TS_02/TS_02_rec.mrc	Transfected	240923_TS_02.mod	2	Nucleus	Condensed			240923_TS_02.mod_2	77.31017573099747
527	240923_TS_02/TS_02_rec.mrc	Transfected	240923_TS_02.mod	3	Nucleus	Condensed			240923_TS_02.mod_3	99.00681041826205
528	240923_TS_02/TS_02_rec.mrc	Transfected	240923_TS_02.mod	4	Nucleus	Condensed			240923_TS_02.mod_4	106.06687712283006
529	240923_TS_02/TS_02_rec.mrc	Transfected	240923_TS_02.mod	5	Nucleus	Condensed			240923_TS_02.mod_5	193.77066886168825
530	240923_TS_02/TS_02_rec.mrc	Transfected	240923_TS_02.mod	6	Nucleus	Condensed			240923_TS_02.mod_6	108.28334532805556
531	240923_TS_02/TS_02_rec.mrc	Transfected	240923_TS_02.mod	7	Nucleus	Condensed			240923_TS_02.mod_7	88.76002974860708
532	240923_TS_02/TS_02_rec.mrc	Transfected	240923_TS_02.mod	8	Nucleus	Condensed			240923_TS_02.mod_8	102.69166117030437
533	240923_TS_02/TS_02_rec.mrc	Transfected	240923_TS_02.mod	9	Nucleus	Condensed			240923_TS_02.mod_9	101.0970429159491
534	240923_TS_02/TS_02_rec.mrc	Transfected	240923_TS_02.mod	10	Nucleus	Condensed			240923_TS_02.mod_10	98.18558866722277
535	240923_TS_02/TS_02_rec.mrc	Transfected	240923_TS_02.mod	11	Nucleus	Condensed			240923_TS_02.mod_11	152.2895165534621
536	240923_TS_02/TS_02_rec.mrc	Transfected	240923_TS_02.mod	12	Nucleus	Condensed			240923_TS_02.mod_12	59.42757299969512
537	240923_TS_02/TS_02_rec.mrc	Transfected	240923_TS_02.mod	13	Nucleus	Condensed			240923_TS_02.mod_13	99.72994646325381
538	240923_TS_02/TS_02_rec.mrc	Transfected	240923_TS_02.mod	14	Nucleus	Condensed			240923_TS_02.mod_14	72.25489523590923
539	240923_TS_02/TS_02_rec.mrc	Transfected	240923_TS_02.mod	15	Nucleus	Condensed			240923_TS_02.mod_15	170.66044381473833
540	240923_TS_02/TS_02_rec.mrc	Transfected	240923_TS_02.mod	16	Nucleus	Condensed			240923_TS_02.mod_16	79.27583517845933
541	240923_TS_02/TS_02_rec.mrc	Transfected	240923_TS_02.mod	17	Nucleus	Condensed			240923_TS_02.mod_17	146.43396849546778
542	240923_TS_02/TS_02_rec.mrc	Transfected	240923_TS_02.mod	18	Nucleus	Condensed			240923_TS_02.mod_18	105.12738826516451
543	240923_TS_02/TS_02_rec.mrc	Transfected	240923_TS_02.mod	19	Nucleus	Condensed			240923_TS_02.mod_19	80.60401605272253
544	240923_TS_02/TS_02_rec.mrc	Transfected	240923_TS_02.mod	20	Nucleus	Condensed			240923_TS_02.mod_20	53.861164794986394
545	240923_TS_02/TS_02_rec.mrc	Transfected	240923_TS_02.mod	21	Nucleus	Condensed			240923_TS_02.mod_21	179.86079669942436
546	240923_TS_02/TS_02_rec.mrc	Transfected	240923_TS_02.mod	22	Nucleus	Condensed			240923_TS_02.mod_22	80.12360762916661
547	240923_TS_02/TS_02_rec.mrc	Transfected	240923_TS_02.mod	23	Nucleus	Condensed			240923_TS_02.mod_23	142.67245936082497
548	240923_TS_02/TS_02_rec.mrc	Transfected	240923_TS_02.mod	24	Nucleus	Condensed			240923_TS_02.mod_24	191.47120493055832
549	240923_TS_02/TS_02_rec.mrc	Transfected	240923_TS_02.mod	25	Nucleus	Condensed			240923_TS_02.mod_25	104.43654968023739
550	240923_TS_02/TS_02_rec.mrc	Transfected	240923_TS_02.mod	26	Nucleus	Condensed			240923_TS_02.mod_26	79.84868277842502
551	240923_TS_02/TS_02_rec.mrc	Transfected	240923_TS_02.mod	27	Nucleus	Condensed			240923_TS_02.mod_27	79.64023882221073
552	240923_TS_02/TS_02_rec.mrc	Transfected	240923_TS_02.mod	28	Nucleus	Condensed			240923_TS_02.mod_28	113.0512736406668
553	240923_TS_02/TS_02_rec.mrc	Transfected	240923_TS_02.mod	29	Nucleus	Condensed			240923_TS_02.mod_29	85.20892863989161
554	240923_TS_02/TS_02_rec.mrc	Transfected	240923_TS_02.mod	30	Nucleus	Condensed			240923_TS_02.mod_30	44.723041490369916
555	240923_TS_02/TS_02_rec.mrc	Transfected	240923_TS_02.mod	31	Nucleus	Condensed			240923_TS_02.mod_31	138.166257192628
556	240923_TS_02/TS_02_rec.mrc	Transfected	240923_TS_02.mod	32	Nucleus	Condensed			240923_TS_02.mod_32	58.87456260849932
557	240923_TS_02/TS_02_rec.mrc	Transfected	240923_TS_02.mod	33	Nucleus	Condensed			240923_TS_02.mod_33	85.96103291783055
558	240923_TS_02/TS_02_rec.mrc	Transfected	240923_TS_02.mod	34	Nucleus	Condensed			240923_TS_02.mod_34	89.97810138678396
559	240923_TS_02/TS_02_rec.mrc	Transfected	240923_TS_02.mod	35	Nucleus	Condensed			240923_TS_02.mod_35	62.35137803097291
560	240923_TS_02/TS_02_rec.mrc	Transfected	240923_TS_02.mod	36	Nucleus	Condensed			240923_TS_02.mod_36	93.84615447284455
561	240923_TS_02/TS_02_rec.mrc	Transfected	240923_TS_02.mod	37	Nucleus	Condensed			240923_TS_02.mod_37	70.19198698596551
562	240923_TS_02/TS_02_rec.mrc	Transfected	240923_TS_02.mod	38	Nucleus	Condensed			240923_TS_02.mod_38	118.07655268053948
563	240923_TS_02/TS_02_rec.mrc	Transfected	240923_TS_02.mod	39	Nucleus	Condensed			240923_TS_02.mod_39	101.47294857833752
564	240923_TS_02/TS_02_rec.mrc	Transfected	240923_TS_02.mod	40	Nucleus	Condensed			240923_TS_02.mod_40	142.54238133229416
565	240923_TS_02/TS_02_rec.mrc	Transfected	240923_TS_02.mod	41	Nucleus	Condensed			240923_TS_02.mod_41	95.37642970792378
566	240923_TS_02/TS_02_rec.mrc	Transfected	240923_TS_02.mod	42	Nucleus	Condensed			240923_TS_02.mod_42	66.31076184072457
567	240923_TS_02/TS_02_rec.mrc	Transfected	240923_TS_02.mod	43	Nucleus	Condensed			240923_TS_02.mod_43	105.1477958030254
568	240923_TS_02/TS_02_rec.mrc	Transfected	240923_TS_02.mod	44	Nucleus	Condensed			240923_TS_02.mod_44	72.85356104128336
569	240923_TS_02/TS_02_rec.mrc	Transfected	240923_TS_02.mod	45	Nucleus	Condensed			240923_TS_02.mod_45	29.327753026800643
570	240923_TS_02/TS_02_rec.mrc	Transfected	240923_TS_02.mod	46	Nucleus	Condensed			240923_TS_02.mod_46	183.07580449921662
571	240923_TS_02/TS_02_rec.mrc	Transfected	240923_TS_02.mod	47	Nucleus	Condensed			240923_TS_02.mod_47	70.54252907413702
572	240923_TS_02/TS_02_rec.mrc	Transfected	240923_TS_02.mod	48	Nucleus	Condensed			240923_TS_02.mod_48	90.94429381454724
573	240923_TS_02/TS_02_rec.mrc	Transfected	240923_TS_02.mod	49	Nucleus	Condensed			240923_TS_02.mod_49	97.24717311249006
574	240923_TS_02/TS_02_rec.mrc	Transfected	240923_TS_02.mod	50	Nucleus	Condensed			240923_TS_02.mod_50	89.9124997818226
575	240923_TS_02/TS_02_rec.mrc	Transfected	240923_TS_02.mod	51	Nucleus	Condensed			240923_TS_02.mod_51	75.00058763110074
576	240923_TS_02/TS_02_rec.mrc	Transfected	240923_TS_02.mod	52	Nucleus	Condensed			240923_TS_02.mod_52	99.18539540835299
577	240923_TS_02/TS_02_rec.mrc	Transfected	240923_TS_02.mod	53	Nucleus	Condensed			240923_TS_02.mod_53	78.82813458264214
578	240923_TS_02/TS_02_rec.mrc	Transfected	240923_TS_02.mod	54	Nucleus	Condensed			240923_TS_02.mod_54	154.78670366772
579	240923_TS_04/TS_04_rec.mrc	Transfected	240923_TS_04.mod	1	Nucleus	Condensed			240923_TS_04.mod_1	176.2468263441644
580	240923_TS_04/TS_04_rec.mrc	Transfected	240923_TS_04.mod	2	Nucleus	Condensed			240923_TS_04.mod_2	95.91342766039052
581	240923_TS_04/TS_04_rec.mrc	Transfected	240923_TS_04.mod	3	Nucleus	Condensed			240923_TS_04.mod_3	131.54609592137274
582	240923_TS_04/TS_04_rec.mrc	Transfected	240923_TS_04.mod	4	Nucleus	Condensed			240923_TS_04.mod_4	84.95007889013229
583	240923_TS_04/TS_04_rec.mrc	Transfected	240923_TS_04.mod	5	Nucleus	Condensed			240923_TS_04.mod_5	156.12810944829712
584	240923_TS_04/TS_04_rec.mrc	Transfected	240923_TS_04.mod	6	Nucleus	Condensed			240923_TS_04.mod_6	55.516062396466396
585	240923_TS_04/TS_04_rec.mrc	Transfected	240923_TS_04.mod	7	Nucleus	Condensed			240923_TS_04.mod_7	156.7222850099286
586	240923_TS_04/TS_04_rec.mrc	Transfected	240923_TS_04.mod	8	Nucleus	Condensed			240923_TS_04.mod_8	223.32766666380616
587	240923_TS_04/TS_04_rec.mrc	Transfected	240923_TS_04.mod	9	Nucleus	Condensed			240923_TS_04.mod_9	97.59086681539243
588	240923_TS_04/TS_04_rec.mrc	Transfected	240923_TS_04.mod	10	Nucleus	Condensed			240923_TS_04.mod_10	96.3225340876397
589	240923_TS_04/TS_04_rec.mrc	Transfected	240923_TS_04.mod	11	Nucleus	Condensed			240923_TS_04.mod_11	78.57528617328978
590	240923_TS_04/TS_04_rec.mrc	Transfected	240923_TS_04.mod	12	Nucleus	Condensed			240923_TS_04.mod_12	60.74342111835874
591	240923_TS_04/TS_04_rec.mrc	Transfected	240923_TS_04.mod	13	Nucleus	Condensed			240923_TS_04.mod_13	55.45592814421099
592	240923_TS_04/TS_04_rec.mrc	Transfected	240923_TS_04.mod	14	Nucleus	Condensed			240923_TS_04.mod_14	99.84339558767104
593	240923_TS_04/TS_04_rec.mrc	Transfected	240923_TS_04.mod	15	Nucleus	Condensed			240923_TS_04.mod_15	95.72692220747038
594	240923_TS_04/TS_04_rec.mrc	Transfected	240923_TS_04.mod	16	Nucleus	Condensed			240923_TS_04.mod_16	92.76365085012029
595	240923_TS_04/TS_04_rec.mrc	Transfected	240923_TS_04.mod	17	Nucleus	Condensed			240923_TS_04.mod_17	102.51453925181056
596	240923_TS_04/TS_04_rec.mrc	Transfected	240923_TS_04.mod	18	Nucleus	Condensed			240923_TS_04.mod_18	102.33302263832957
597	240923_TS_04/TS_04_rec.mrc	Transfected	240923_TS_04.mod	19	Nucleus	Condensed			240923_TS_04.mod_19	110.02514790956613
598	240923_TS_04/TS_04_rec.mrc	Transfected	240923_TS_04.mod	20	Nucleus	Condensed			240923_TS_04.mod_20	80.32703734109305
599	240923_TS_04/TS_04_rec.mrc	Transfected	240923_TS_04.mod	21	Nucleus	Condensed			240923_TS_04.mod_21	62.273982418854615
600	240923_TS_04/TS_04_rec.mrc	Transfected	240923_TS_04.mod	22	Nucleus	Condensed			240923_TS_04.mod_22	148.1725006300318
601	240923_TS_04/TS_04_rec.mrc	Transfected	240923_TS_04.mod	23	Nucleus	Condensed			240923_TS_04.mod_23	69.16416450540726
602	240923_TS_04/TS_04_rec.mrc	Transfected	240923_TS_04.mod	24	Nucleus	Condensed			240923_TS_04.mod_24	32.02739872278793
603	240923_TS_04/TS_04_rec.mrc	Transfected	240923_TS_04.mod	25	Nucleus	Condensed			240923_TS_04.mod_25	79.69560536804535
604	240923_TS_04/TS_04_rec.mrc	Transfected	240923_TS_04.mod	26	Nucleus	Condensed			240923_TS_04.mod_26	95.62971906189898
605	240923_TS_04/TS_04_rec.mrc	Transfected	240923_TS_04.mod	27	Nucleus	Condensed			240923_TS_04.mod_27	135.44275514607872
606	240923_TS_04/TS_04_rec.mrc	Transfected	240923_TS_04.mod	28	Nucleus	Condensed			240923_TS_04.mod_28	73.26376958385436
607	240923_TS_04/TS_04_rec.mrc	Transfected	240923_TS_04.mod	29	Nucleus	Condensed			240923_TS_04.mod_29	81.47012852647161
608	240923_TS_04/TS_04_rec.mrc	Transfected	240923_TS_04.mod	30	Nucleus	Condensed			240923_TS_04.mod_30	82.8709884836931
609	240923_TS_04/TS_04_rec.mrc	Transfected	240923_TS_04.mod	31	Nucleus	Condensed			240923_TS_04.mod_31	76.62195703193089
610	240923_TS_04/TS_04_rec.mrc	Transfected	240923_TS_04.mod	32	Nucleus	Condensed			240923_TS_04.mod_32	78.38092755234172
611	240923_TS_04/TS_04_rec.mrc	Transfected	240923_TS_04.mod	33	Nucleus	Condensed			240923_TS_04.mod_33	107.55088175911168
612	240923_TS_04/TS_04_rec.mrc	Transfected	240923_TS_04.mod	34	Nucleus	Condensed			240923_TS_04.mod_34	38.625402220948324
613	240923_TS_04/TS_04_rec.mrc	Transfected	240923_TS_04.mod	35	Nucleus	Condensed			240923_TS_04.mod_35	128.68135841692555
614	240923_TS_04/TS_04_rec.mrc	Transfected	240923_TS_04.mod	36	Nucleus	Condensed			240923_TS_04.mod_36	60.81789921504714
615	240923_TS_04/TS_04_rec.mrc	Transfected	240923_TS_04.mod	37	Nucleus	Condensed			240923_TS_04.mod_37	40.61054373265912
616	240923_TS_04/TS_04_rec.mrc	Transfected	240923_TS_04.mod	38	Nucleus	Condensed			240923_TS_04.mod_38	35.900848490237934
617	240923_TS_04/TS_04_rec.mrc	Transfected	240923_TS_04.mod	39	Nucleus	Condensed			240923_TS_04.mod_39	34.51998473971873
618	240923_TS_04/TS_04_rec.mrc	Transfected	240923_TS_04.mod	40	Nucleus	Condensed			240923_TS_04.mod_40	49.84077923802815
619	240923_TS_04/TS_04_rec.mrc	Transfected	240923_TS_04.mod	41	Nucleus	Condensed			240923_TS_04.mod_41	34.47163323257888
620	250507_MMM_09_ts_002/MMM_09_ts_002_ali_filtered_rec_bin_4.mrc	Transfected	250507_MMM_09_ts_002.mod	1	Nucleus	Condensed			250507_MMM_09_ts_002.mod_1	103.68940275192739
621	250507_MMM_09_ts_002/MMM_09_ts_002_ali_filtered_rec_bin_4.mrc	Transfected	250507_MMM_09_ts_002.mod	2	Nucleus	Condensed			250507_MMM_09_ts_002.mod_2	82.91269016886052
622	250507_MMM_09_ts_002/MMM_09_ts_002_ali_filtered_rec_bin_4.mrc	Transfected	250507_MMM_09_ts_002.mod	3	Nucleus	Condensed			250507_MMM_09_ts_002.mod_3	116.59584384825264
623	250507_MMM_09_ts_002/MMM_09_ts_002_ali_filtered_rec_bin_4.mrc	Transfected	250507_MMM_09_ts_002.mod	4	Nucleus	Condensed			250507_MMM_09_ts_002.mod_4	60.50065243844639
624	250507_MMM_09_ts_002/MMM_09_ts_002_ali_filtered_rec_bin_4.mrc	Transfected	250507_MMM_09_ts_002.mod	5	Nucleus	Condensed			250507_MMM_09_ts_002.mod_5	121.5937206113973
625	250507_MMM_09_ts_002/MMM_09_ts_002_ali_filtered_rec_bin_4.mrc	Transfected	250507_MMM_09_ts_002.mod	6	Nucleus	Condensed			250507_MMM_09_ts_002.mod_6	81.72715106359173
626	250507_MMM_09_ts_002/MMM_09_ts_002_ali_filtered_rec_bin_4.mrc	Transfected	250507_MMM_09_ts_002.mod	7	Nucleus	Condensed			250507_MMM_09_ts_002.mod_7	67.51286532955073
627	250507_MMM_09_ts_002/MMM_09_ts_002_ali_filtered_rec_bin_4.mrc	Transfected	250507_MMM_09_ts_002.mod	8	Nucleus	Condensed			250507_MMM_09_ts_002.mod_8	62.17050536410245
628	250507_MMM_09_ts_002/MMM_09_ts_002_ali_filtered_rec_bin_4.mrc	Transfected	250507_MMM_09_ts_002.mod	9	Nucleus	Condensed			250507_MMM_09_ts_002.mod_9	118.71518083916592
629	250507_MMM_09_ts_002/MMM_09_ts_002_ali_filtered_rec_bin_4.mrc	Transfected	250507_MMM_09_ts_002.mod	10	Nucleus	Condensed			250507_MMM_09_ts_002.mod_10	111.537543461887
630	250507_MMM_09_ts_002/MMM_09_ts_002_ali_filtered_rec_bin_4.mrc	Transfected	250507_MMM_09_ts_002.mod	11	Nucleus	Condensed			250507_MMM_09_ts_002.mod_11	66.92247043109417
631	250507_MMM_09_ts_002/MMM_09_ts_002_ali_filtered_rec_bin_4.mrc	Transfected	250507_MMM_09_ts_002.mod	12	Nucleus	Condensed			250507_MMM_09_ts_002.mod_12	104.78002584838899
632	250507_MMM_09_ts_002/MMM_09_ts_002_ali_filtered_rec_bin_4.mrc	Transfected	250507_MMM_09_ts_002.mod	13	Nucleus	Condensed			250507_MMM_09_ts_002.mod_13	77.61474305344127
633	250507_MMM_09_ts_002/MMM_09_ts_002_ali_filtered_rec_bin_4.mrc	Transfected	250507_MMM_09_ts_002.mod	14	Nucleus	Condensed			250507_MMM_09_ts_002.mod_14	75.6838711312465
634	250507_MMM_09_ts_002/MMM_09_ts_002_ali_filtered_rec_bin_4.mrc	Transfected	250507_MMM_09_ts_002.mod	15	Nucleus	Condensed			250507_MMM_09_ts_002.mod_15	102.65510162654897
635	250507_MMM_09_ts_002/MMM_09_ts_002_ali_filtered_rec_bin_4.mrc	Transfected	250507_MMM_09_ts_002.mod	16	Nucleus	Condensed			250507_MMM_09_ts_002.mod_16	95.25830902486719
636	250507_MMM_09_ts_002/MMM_09_ts_002_ali_filtered_rec_bin_4.mrc	Transfected	250507_MMM_09_ts_002.mod	17	Nucleus	Condensed			250507_MMM_09_ts_002.mod_17	170.00224240082588
637	250507_MMM_09_ts_002/MMM_09_ts_002_ali_filtered_rec_bin_4.mrc	Transfected	250507_MMM_09_ts_002.mod	18	Nucleus	Condensed			250507_MMM_09_ts_002.mod_18	102.73341594995962
638	250507_MMM_09_ts_002/MMM_09_ts_002_ali_filtered_rec_bin_4.mrc	Transfected	250507_MMM_09_ts_002.mod	19	Nucleus	Condensed			250507_MMM_09_ts_002.mod_19	92.74261848426278
639	250507_MMM_09_ts_002/MMM_09_ts_002_ali_filtered_rec_bin_4.mrc	Transfected	250507_MMM_09_ts_002.mod	20	Nucleus	Condensed			250507_MMM_09_ts_002.mod_20	81.2401662015081
640	250507_MMM_09_ts_003/MMM_09_ts_003_ali_filtered_rec_bin_4.mrc	Transfected	250507_MMM_09_ts_003.mod	1	Nucleus	Condensed			250507_MMM_09_ts_003.mod_1	133.33524230483442
641	250507_MMM_09_ts_003/MMM_09_ts_003_ali_filtered_rec_bin_4.mrc	Transfected	250507_MMM_09_ts_003.mod	2	Nucleus	Condensed			250507_MMM_09_ts_003.mod_2	92.86968912799395
642	250507_MMM_09_ts_003/MMM_09_ts_003_ali_filtered_rec_bin_4.mrc	Transfected	250507_MMM_09_ts_003.mod	3	Nucleus	Condensed			250507_MMM_09_ts_003.mod_3	85.82993048861636
643	250507_MMM_09_ts_003/MMM_09_ts_003_ali_filtered_rec_bin_4.mrc	Transfected	250507_MMM_09_ts_003.mod	4	Nucleus	Condensed			250507_MMM_09_ts_003.mod_4	85.39775614727121
644	250507_MMM_09_ts_003/MMM_09_ts_003_ali_filtered_rec_bin_4.mrc	Transfected	250507_MMM_09_ts_003.mod	5	Nucleus	Condensed			250507_MMM_09_ts_003.mod_5	117.91750219730667
645	250507_MMM_09_ts_003/MMM_09_ts_003_ali_filtered_rec_bin_4.mrc	Transfected	250507_MMM_09_ts_003.mod	6	Nucleus	Condensed			250507_MMM_09_ts_003.mod_6	73.64417066239429
646	250507_MMM_09_ts_003/MMM_09_ts_003_ali_filtered_rec_bin_4.mrc	Transfected	250507_MMM_09_ts_003.mod	7	Nucleus	Condensed			250507_MMM_09_ts_003.mod_7	73.35966803081045
647	250507_MMM_09_ts_003/MMM_09_ts_003_ali_filtered_rec_bin_4.mrc	Transfected	250507_MMM_09_ts_003.mod	8	Nucleus	Condensed			250507_MMM_09_ts_003.mod_8	87.29192961754786
648	250507_MMM_09_ts_003/MMM_09_ts_003_ali_filtered_rec_bin_4.mrc	Transfected	250507_MMM_09_ts_003.mod	9	Nucleus	Condensed			250507_MMM_09_ts_003.mod_9	146.4985421961343
649	250507_MMM_09_ts_003/MMM_09_ts_003_ali_filtered_rec_bin_4.mrc	Transfected	250507_MMM_09_ts_003.mod	10	Nucleus	Condensed			250507_MMM_09_ts_003.mod_10	101.42849962639052
650	250507_MMM_09_ts_003/MMM_09_ts_003_ali_filtered_rec_bin_4.mrc	Transfected	250507_MMM_09_ts_003.mod	11	Nucleus	Condensed			250507_MMM_09_ts_003.mod_11	147.40765246806396
651	250507_MMM_09_ts_003/MMM_09_ts_003_ali_filtered_rec_bin_4.mrc	Transfected	250507_MMM_09_ts_003.mod	12	Nucleus	Condensed			250507_MMM_09_ts_003.mod_12	104.71856572624283
652	250507_MMM_09_ts_003/MMM_09_ts_003_ali_filtered_rec_bin_4.mrc	Transfected	250507_MMM_09_ts_003.mod	13	Nucleus	Condensed			250507_MMM_09_ts_003.mod_13	126.18165408093549
653	250507_MMM_09_ts_003/MMM_09_ts_003_ali_filtered_rec_bin_4.mrc	Transfected	250507_MMM_09_ts_003.mod	14	Nucleus	Condensed			250507_MMM_09_ts_003.mod_14	67.70321610970993
654	250507_MMM_09_ts_003/MMM_09_ts_003_ali_filtered_rec_bin_4.mrc	Transfected	250507_MMM_09_ts_003.mod	15	Nucleus	Condensed			250507_MMM_09_ts_003.mod_15	84.19625641934255
655	250507_MMM_09_ts_003/MMM_09_ts_003_ali_filtered_rec_bin_4.mrc	Transfected	250507_MMM_09_ts_003.mod	16	Nucleus	Condensed			250507_MMM_09_ts_003.mod_16	45.67218720755679
656	250507_MMM_09_ts_003/MMM_09_ts_003_ali_filtered_rec_bin_4.mrc	Transfected	250507_MMM_09_ts_003.mod	17	Nucleus	Condensed			250507_MMM_09_ts_003.mod_17	72.49201035652855
657	250507_MMM_09_ts_003/MMM_09_ts_003_ali_filtered_rec_bin_4.mrc	Transfected	250507_MMM_09_ts_003.mod	18	Nucleus	Condensed			250507_MMM_09_ts_003.mod_18	135.35098235909223
658	250507_MMM_09_ts_003/MMM_09_ts_003_ali_filtered_rec_bin_4.mrc	Transfected	250507_MMM_09_ts_003.mod	19	Nucleus	Loose			250507_MMM_09_ts_003.mod_19	195.6934925165978
659	250507_MMM_09_ts_004/MMM_09_ts_004_ali_filtered_rec_bin_4.mrc	Transfected	250507_MMM_09_ts_004.mod	1	Nucleus	Condensed			250507_MMM_09_ts_004.mod_1	164.76455573653385
660	250507_MMM_09_ts_004/MMM_09_ts_004_ali_filtered_rec_bin_4.mrc	Transfected	250507_MMM_09_ts_004.mod	2	Nucleus	Condensed			250507_MMM_09_ts_004.mod_2	96.74369405099861
661	250507_MMM_09_ts_004/MMM_09_ts_004_ali_filtered_rec_bin_4.mrc	Transfected	250507_MMM_09_ts_004.mod	3	Nucleus	Condensed			250507_MMM_09_ts_004.mod_3	173.41209782629315
662	250507_MMM_09_ts_004/MMM_09_ts_004_ali_filtered_rec_bin_4.mrc	Transfected	250507_MMM_09_ts_004.mod	4	Nucleus	Condensed			250507_MMM_09_ts_004.mod_4	87.21816296622615
663	250507_MMM_09_ts_004/MMM_09_ts_004_ali_filtered_rec_bin_4.mrc	Transfected	250507_MMM_09_ts_004.mod	5	Nucleus	Condensed			250507_MMM_09_ts_004.mod_5	140.8758370571205
664	250507_MMM_09_ts_004/MMM_09_ts_004_ali_filtered_rec_bin_4.mrc	Transfected	250507_MMM_09_ts_004.mod	6	Nucleus	Condensed			250507_MMM_09_ts_004.mod_6	180.60565145103592
665	250507_MMM_09_ts_004/MMM_09_ts_004_ali_filtered_rec_bin_4.mrc	Transfected	250507_MMM_09_ts_004.mod	7	Nucleus	Loose			250507_MMM_09_ts_004.mod_7	61.33690145510268
666	250507_MMM_09_ts_004/MMM_09_ts_004_ali_filtered_rec_bin_4.mrc	Transfected	250507_MMM_09_ts_004.mod	8	Nucleus	Condensed			250507_MMM_09_ts_004.mod_8	68.9968402158442
667	250507_MMM_09_ts_004/MMM_09_ts_004_ali_filtered_rec_bin_4.mrc	Transfected	250507_MMM_09_ts_004.mod	9	Nucleus	Condensed			250507_MMM_09_ts_004.mod_9	144.56256912734392
668	250507_MMM_09_ts_004/MMM_09_ts_004_ali_filtered_rec_bin_4.mrc	Transfected	250507_MMM_09_ts_004.mod	10	Nucleus	Condensed			250507_MMM_09_ts_004.mod_10	77.66999441021144
669	250507_MMM_09_ts_004/MMM_09_ts_004_ali_filtered_rec_bin_4.mrc	Transfected	250507_MMM_09_ts_004.mod	11	Nucleus	Condensed			250507_MMM_09_ts_004.mod_11	314.59725517880736
670	250507_MMM_09_ts_004/MMM_09_ts_004_ali_filtered_rec_bin_4.mrc	Transfected	250507_MMM_09_ts_004.mod	12	Nucleus	Condensed			250507_MMM_09_ts_004.mod_12	108.5405674287101
671	250507_MMM_09_ts_004/MMM_09_ts_004_ali_filtered_rec_bin_4.mrc	Transfected	250507_MMM_09_ts_004.mod	13	Nucleus	Condensed			250507_MMM_09_ts_004.mod_13	39.40726989227241
672	250507_MMM_09_ts_004/MMM_09_ts_004_ali_filtered_rec_bin_4.mrc	Transfected	250507_MMM_09_ts_004.mod	14	Nucleus	Condensed			250507_MMM_09_ts_004.mod_14	89.69155755505416
673	250507_MMM_09_ts_004/MMM_09_ts_004_ali_filtered_rec_bin_4.mrc	Transfected	250507_MMM_09_ts_004.mod	15	Nucleus	Condensed			250507_MMM_09_ts_004.mod_15	28.718070033200796
674	250507_MMM_09_ts_009/MMM_09_ts_009_ali_filtered_rec_bin_4.mrc	Transfected	250507_MMM_09_ts_009.mod	1	Nucleus	Condensed			250507_MMM_09_ts_009.mod_1	60.38535812669946
675	250507_MMM_09_ts_009/MMM_09_ts_009_ali_filtered_rec_bin_4.mrc	Transfected	250507_MMM_09_ts_009.mod	2	Nucleus	Condensed			250507_MMM_09_ts_009.mod_2	85.05900397207535
676	250507_MMM_09_ts_009/MMM_09_ts_009_ali_filtered_rec_bin_4.mrc	Transfected	250507_MMM_09_ts_009.mod	3	Nucleus	Condensed			250507_MMM_09_ts_009.mod_3	174.97656736874757
677	250507_MMM_09_ts_009/MMM_09_ts_009_ali_filtered_rec_bin_4.mrc	Transfected	250507_MMM_09_ts_009.mod	4	Nucleus	Condensed			250507_MMM_09_ts_009.mod_4	108.38729905005798
678	250507_MMM_09_ts_009/MMM_09_ts_009_ali_filtered_rec_bin_4.mrc	Transfected	250507_MMM_09_ts_009.mod	5	Nucleus	Condensed			250507_MMM_09_ts_009.mod_5	75.45679970783678
679	250507_MMM_09_ts_009/MMM_09_ts_009_ali_filtered_rec_bin_4.mrc	Transfected	250507_MMM_09_ts_009.mod	6	Nucleus	Condensed			250507_MMM_09_ts_009.mod_6	70.1537673629433
680	250507_MMM_09_ts_009/MMM_09_ts_009_ali_filtered_rec_bin_4.mrc	Transfected	250507_MMM_09_ts_009.mod	7	Nucleus	Condensed			250507_MMM_09_ts_009.mod_7	99.4230135368316
681	250507_MMM_09_ts_009/MMM_09_ts_009_ali_filtered_rec_bin_4.mrc	Transfected	250507_MMM_09_ts_009.mod	8	Nucleus	Condensed			250507_MMM_09_ts_009.mod_8	69.8703760134989
682	250507_MMM_09_ts_009/MMM_09_ts_009_ali_filtered_rec_bin_4.mrc	Transfected	250507_MMM_09_ts_009.mod	9	Nucleus	Condensed			250507_MMM_09_ts_009.mod_9	188.3766805507113
683	250507_MMM_09_ts_009/MMM_09_ts_009_ali_filtered_rec_bin_4.mrc	Transfected	250507_MMM_09_ts_009.mod	10	Nucleus	Condensed			250507_MMM_09_ts_009.mod_10	166.04387755964626
684	250507_MMM_09_ts_009/MMM_09_ts_009_ali_filtered_rec_bin_4.mrc	Transfected	250507_MMM_09_ts_009.mod	11	Nucleus	Condensed			250507_MMM_09_ts_009.mod_11	60.20745513550955
685	250507_MMM_09_ts_009/MMM_09_ts_009_ali_filtered_rec_bin_4.mrc	Transfected	250507_MMM_09_ts_009.mod	12	Nucleus	Condensed			250507_MMM_09_ts_009.mod_12	92.46167574695521
686	250507_MMM_09_ts_009/MMM_09_ts_009_ali_filtered_rec_bin_4.mrc	Transfected	250507_MMM_09_ts_009.mod	13	Nucleus	Condensed			250507_MMM_09_ts_009.mod_13	171.02271984577933
687	250507_MMM_09_ts_009/MMM_09_ts_009_ali_filtered_rec_bin_4.mrc	Transfected	250507_MMM_09_ts_009.mod	14	Nucleus	Condensed			250507_MMM_09_ts_009.mod_14	76.55737014376847
688	250507_MMM_09_ts_009/MMM_09_ts_009_ali_filtered_rec_bin_4.mrc	Transfected	250507_MMM_09_ts_009.mod	15	Nucleus	Condensed			250507_MMM_09_ts_009.mod_15	35.16466206443761
689	250507_MMM_09_ts_009/MMM_09_ts_009_ali_filtered_rec_bin_4.mrc	Transfected	250507_MMM_09_ts_009.mod	16	Nucleus	Condensed			250507_MMM_09_ts_009.mod_16	173.30713905073088
690	250507_MMM_09_ts_009/MMM_09_ts_009_ali_filtered_rec_bin_4.mrc	Transfected	250507_MMM_09_ts_009.mod	17	Nucleus	Condensed			250507_MMM_09_ts_009.mod_17	94.48964927875559
691	250507_MMM_09_ts_009/MMM_09_ts_009_ali_filtered_rec_bin_4.mrc	Transfected	250507_MMM_09_ts_009.mod	18	Nucleus	Condensed			250507_MMM_09_ts_009.mod_18	209.73627343739193
692	250507_MMM_09_ts_009/MMM_09_ts_009_ali_filtered_rec_bin_4.mrc	Transfected	250507_MMM_09_ts_009.mod	19	Nucleus	Condensed			250507_MMM_09_ts_009.mod_19	113.08921313450696
693	250507_MMM_09_ts_009/MMM_09_ts_009_ali_filtered_rec_bin_4.mrc	Transfected	250507_MMM_09_ts_009.mod	20	Nucleus	Condensed			250507_MMM_09_ts_009.mod_20	120.0090345116158
694	250507_MMM_09_ts_009/MMM_09_ts_009_ali_filtered_rec_bin_4.mrc	Transfected	250507_MMM_09_ts_009.mod	21	Nucleus	Condensed			250507_MMM_09_ts_009.mod_21	80.73807663514951
695	250507_MMM_09_ts_009/MMM_09_ts_009_ali_filtered_rec_bin_4.mrc	Transfected	250507_MMM_09_ts_009.mod	22	Nucleus	Condensed			250507_MMM_09_ts_009.mod_22	69.84737460007302
696	250507_MMM_09_ts_009/MMM_09_ts_009_ali_filtered_rec_bin_4.mrc	Transfected	250507_MMM_09_ts_009.mod	23	Nucleus	Condensed			250507_MMM_09_ts_009.mod_23	147.96378552795665
697	250507_MMM_09_ts_009/MMM_09_ts_009_ali_filtered_rec_bin_4.mrc	Transfected	250507_MMM_09_ts_009.mod	24	Nucleus	Loose			250507_MMM_09_ts_009.mod_24	215.30483133212425
698	250507_MMM_09_ts_009/MMM_09_ts_009_ali_filtered_rec_bin_4.mrc	Transfected	250507_MMM_09_ts_009.mod	25	Nucleus	Condensed			250507_MMM_09_ts_009.mod_25	98.59977887191644
699	250507_MMM_09_ts_009/MMM_09_ts_009_ali_filtered_rec_bin_4.mrc	Transfected	250507_MMM_09_ts_009.mod	26	Nucleus	Condensed			250507_MMM_09_ts_009.mod_26	70.153772529718
700	250507_MMM_09_ts_009/MMM_09_ts_009_ali_filtered_rec_bin_4.mrc	Transfected	250507_MMM_09_ts_009.mod	27	Nucleus	Condensed			250507_MMM_09_ts_009.mod_27	146.00899135019742
701	250507_MMM_09_ts_009/MMM_09_ts_009_ali_filtered_rec_bin_4.mrc	Transfected	250507_MMM_09_ts_009.mod	28	Nucleus	Condensed			250507_MMM_09_ts_009.mod_28	283.0336305682618
702	250507_MMM_09_ts_009/MMM_09_ts_009_ali_filtered_rec_bin_4.mrc	Transfected	250507_MMM_09_ts_009.mod	29	Nucleus	Condensed			250507_MMM_09_ts_009.mod_29	51.8730875455958
703	250507_MMM_09_ts_009/MMM_09_ts_009_ali_filtered_rec_bin_4.mrc	Transfected	250507_MMM_09_ts_009.mod	30	Nucleus	Condensed			250507_MMM_09_ts_009.mod_30	82.23081302742403
704	250507_MMM_09_ts_009/MMM_09_ts_009_ali_filtered_rec_bin_4.mrc	Transfected	250507_MMM_09_ts_009.mod	31	Nucleus	Condensed			250507_MMM_09_ts_009.mod_31	80.67050871393842
705	250507_MMM_09_ts_009/MMM_09_ts_009_ali_filtered_rec_bin_4.mrc	Transfected	250507_MMM_09_ts_009.mod	32	Nucleus	Condensed			250507_MMM_09_ts_009.mod_32	66.41580810170285
706	250507_MMM_09_ts_009/MMM_09_ts_009_ali_filtered_rec_bin_4.mrc	Transfected	250507_MMM_09_ts_009.mod	33	Nucleus	Condensed			250507_MMM_09_ts_009.mod_33	184.882549975429
707	250507_MMM_09_ts_009/MMM_09_ts_009_ali_filtered_rec_bin_4.mrc	Transfected	250507_MMM_09_ts_009.mod	34	Nucleus	Condensed			250507_MMM_09_ts_009.mod_34	42.961799196315816
708	250507_MMM_09_ts_009/MMM_09_ts_009_ali_filtered_rec_bin_4.mrc	Transfected	250507_MMM_09_ts_009.mod	35	Nucleus	Condensed			250507_MMM_09_ts_009.mod_35	110.98329071510597
709	250507_MMM_09_ts_009/MMM_09_ts_009_ali_filtered_rec_bin_4.mrc	Transfected	250507_MMM_09_ts_009.mod	36	Nucleus	Condensed			250507_MMM_09_ts_009.mod_36	109.48499565815446
710	250507_MMM_09_ts_010/MMM_09_ts_010_ali_filtered_rec_bin_4.mrc	Transfected	250507_MMM_09_ts_010.mod	1	Nucleus	Condensed			250507_MMM_09_ts_010.mod_1	146.43397874427626
711	250507_MMM_09_ts_010/MMM_09_ts_010_ali_filtered_rec_bin_4.mrc	Transfected	250507_MMM_09_ts_010.mod	2	Nucleus	Condensed			250507_MMM_09_ts_010.mod_2	47.524896830091684
712	250507_MMM_09_ts_010/MMM_09_ts_010_ali_filtered_rec_bin_4.mrc	Transfected	250507_MMM_09_ts_010.mod	3	Nucleus	Condensed			250507_MMM_09_ts_010.mod_3	39.35279944760565
713	250507_MMM_09_ts_010/MMM_09_ts_010_ali_filtered_rec_bin_4.mrc	Transfected	250507_MMM_09_ts_010.mod	4	Nucleus	Condensed			250507_MMM_09_ts_010.mod_4	110.01269526727549
714	250507_MMM_09_ts_010/MMM_09_ts_010_ali_filtered_rec_bin_4.mrc	Transfected	250507_MMM_09_ts_010.mod	5	Nucleus	Condensed			250507_MMM_09_ts_010.mod_5	122.73060355402245
715	250507_MMM_09_ts_010/MMM_09_ts_010_ali_filtered_rec_bin_4.mrc	Transfected	250507_MMM_09_ts_010.mod	6	Nucleus	Condensed			250507_MMM_09_ts_010.mod_6	145.17981266578116
716	250507_MMM_09_ts_010/MMM_09_ts_010_ali_filtered_rec_bin_4.mrc	Transfected	250507_MMM_09_ts_010.mod	7	Nucleus	Loose			250507_MMM_09_ts_010.mod_7	150.7311428148235
717	250507_MMM_09_ts_010/MMM_09_ts_010_ali_filtered_rec_bin_4.mrc	Transfected	250507_MMM_09_ts_010.mod	8	Nucleus	Loose			250507_MMM_09_ts_010.mod_8	167.19151037898067
718	250507_MMM_09_ts_010/MMM_09_ts_010_ali_filtered_rec_bin_4.mrc	Transfected	250507_MMM_09_ts_010.mod	9	Nucleus	Condensed			250507_MMM_09_ts_010.mod_9	196.87817619544663
719	250507_MMM_09_ts_010/MMM_09_ts_010_ali_filtered_rec_bin_4.mrc	Transfected	250507_MMM_09_ts_010.mod	10	Nucleus	Condensed			250507_MMM_09_ts_010.mod_10	41.47572093981045
720	250507_MMM_09_ts_010/MMM_09_ts_010_ali_filtered_rec_bin_4.mrc	Transfected	250507_MMM_09_ts_010.mod	11	Nucleus	Condensed			250507_MMM_09_ts_010.mod_11	48.88206845800481
721	250507_MMM_09_ts_010/MMM_09_ts_010_ali_filtered_rec_bin_4.mrc	Transfected	250507_MMM_09_ts_010.mod	12	Nucleus	Condensed			250507_MMM_09_ts_010.mod_12	178.56124930067006
722	250507_MMM_09_ts_010/MMM_09_ts_010_ali_filtered_rec_bin_4.mrc	Transfected	250507_MMM_09_ts_010.mod	13	Nucleus	Condensed			250507_MMM_09_ts_010.mod_13	30.19267743237174
723	250507_MMM_09_ts_010/MMM_09_ts_010_ali_filtered_rec_bin_4.mrc	Transfected	250507_MMM_09_ts_010.mod	14	Nucleus	Condensed			250507_MMM_09_ts_010.mod_14	71.12543294793724
724	250507_MMM_09_ts_010/MMM_09_ts_010_ali_filtered_rec_bin_4.mrc	Transfected	250507_MMM_09_ts_010.mod	15	Nucleus	Condensed			250507_MMM_09_ts_010.mod_15	98.2456877514946
725	250507_MMM_09_ts_010/MMM_09_ts_010_ali_filtered_rec_bin_4.mrc	Transfected	250507_MMM_09_ts_010.mod	16	Nucleus	Condensed			250507_MMM_09_ts_010.mod_16	80.43085045841337
726	250507_MMM_09_ts_010/MMM_09_ts_010_ali_filtered_rec_bin_4.mrc	Transfected	250507_MMM_09_ts_010.mod	17	Nucleus	Condensed			250507_MMM_09_ts_010.mod_17	85.27837726588989
727	250507_MMM_09_ts_010/MMM_09_ts_010_ali_filtered_rec_bin_4.mrc	Transfected	250507_MMM_09_ts_010.mod	18	Cytoplasm	Condensed			250507_MMM_09_ts_010.mod_18	73.00063385699086
728	250507_MMM_09_ts_010/MMM_09_ts_010_ali_filtered_rec_bin_4.mrc	Transfected	250507_MMM_09_ts_010.mod	19	Nucleus	Condensed			250507_MMM_09_ts_010.mod_19	57.77124477976275
729	250507_MMM_09_ts_010/MMM_09_ts_010_ali_filtered_rec_bin_4.mrc	Transfected	250507_MMM_09_ts_010.mod	20	Nucleus	Condensed			250507_MMM_09_ts_010.mod_20	104.43655124624053
730	250507_MMM_09_ts_010/MMM_09_ts_010_ali_filtered_rec_bin_4.mrc	Transfected	250507_MMM_09_ts_010.mod	21	Nucleus	Loose			250507_MMM_09_ts_010.mod_21	214.65654535228308
731	250507_MMM_09_ts_010/MMM_09_ts_010_ali_filtered_rec_bin_4.mrc	Transfected	250507_MMM_09_ts_010.mod	22	Nucleus	Condensed			250507_MMM_09_ts_010.mod_22	78.38471722022291
732	250507_MMM_09_ts_010/MMM_09_ts_010_ali_filtered_rec_bin_4.mrc	Transfected	250507_MMM_09_ts_010.mod	23	Nucleus	Condensed			250507_MMM_09_ts_010.mod_23	109.36249047241354
733	250507_MMM_09_ts_010/MMM_09_ts_010_ali_filtered_rec_bin_4.mrc	Transfected	250507_MMM_09_ts_010.mod	24	Nucleus	Condensed			250507_MMM_09_ts_010.mod_24	129.16385851676247
734	250507_MMM_09_ts_010/MMM_09_ts_010_ali_filtered_rec_bin_4.mrc	Transfected	250507_MMM_09_ts_010.mod	25	Nucleus	Condensed			250507_MMM_09_ts_010.mod_25	51.28049309035091
735	250507_MMM_09_ts_010/MMM_09_ts_010_ali_filtered_rec_bin_4.mrc	Transfected	250507_MMM_09_ts_010.mod	26	Nucleus	Condensed			250507_MMM_09_ts_010.mod_26	49.068206508203055
