# Supplementary material for: Visualizing influenza A virus assembly by in situ cryo-electron tomography
Source: Nat Commun. 2025 Oct 23;16:9394. doi: 10.1038/s41467-025-65117-z (PMC12550032; doi:10.1038/s41467-025-65117-z)
Supplement: Supplementary file 13 — Source Data [file 41467_2025_65117_MOESM13_ESM.zip › fig_04_r_M1_radial_profile.csv]

	Radius [Å]	Intensity	File	Radius [nm]	Diameter [Å]	Diameter [nm]	Layers
0	7.123	0.6547676395008821	4layer/221018_MMM_09_ts_013_000.csv	0.7123	14.246	1.4246	4
1	14.245	0.681810712185534	4layer/221018_MMM_09_ts_013_000.csv	1.4244999999999999	28.49	2.8489999999999998	4
2	21.368	0.6983494308799009	4layer/221018_MMM_09_ts_013_000.csv	2.1368	42.736	4.2736	4
3	28.491	0.6455610243356238	4layer/221018_MMM_09_ts_013_000.csv	2.8491	56.982	5.6982	4
4	35.613	0.6466162930263657	4layer/221018_MMM_09_ts_013_000.csv	3.5613	71.226	7.1226	4
5	42.736	0.630217739791685	4layer/221018_MMM_09_ts_013_000.csv	4.2736	85.472	8.5472	4
6	49.859	0.6310949822376529	4layer/221018_MMM_09_ts_013_000.csv	4.9859	99.718	9.9718	4
7	56.981	0.6183068979128234	4layer/221018_MMM_09_ts_013_000.csv	5.6981	113.962	11.3962	4
8	64.104	0.6142654604918679	4layer/221018_MMM_09_ts_013_000.csv	6.4104	128.208	12.8208	4
9	71.227	0.6138095199735779	4layer/221018_MMM_09_ts_013_000.csv	7.1227	142.454	14.2454	4
10	78.349	0.7098035266918535	4layer/221018_MMM_09_ts_013_000.csv	7.8349	156.698	15.6698	4
11	85.472	0.7802326424411345	4layer/221018_MMM_09_ts_013_000.csv	8.5472	170.944	17.0944	4
12	92.595	0.7539185912565752	4layer/221018_MMM_09_ts_013_000.csv	9.2595	185.19	18.519	4
13	99.717	0.7028685586318562	4layer/221018_MMM_09_ts_013_000.csv	9.9717	199.434	19.9434	4
14	106.84	0.6439902045287942	4layer/221018_MMM_09_ts_013_000.csv	10.684000000000001	213.68	21.368000000000002	4
15	113.963	0.616558857409839	4layer/221018_MMM_09_ts_013_000.csv	11.3963	227.926	22.7926	4
16	121.085	0.587785466291818	4layer/221018_MMM_09_ts_013_000.csv	12.1085	242.17	24.217	4
17	128.208	0.5437872062768347	4layer/221018_MMM_09_ts_013_000.csv	12.8208	256.416	25.6416	4
18	135.331	0.5480308364011309	4layer/221018_MMM_09_ts_013_000.csv	13.5331	270.662	27.0662	4
19	142.453	0.5471801770595863	4layer/221018_MMM_09_ts_013_000.csv	14.2453	284.906	28.4906	4
20	149.576	0.46714247738422243	4layer/221018_MMM_09_ts_013_000.csv	14.9576	299.152	29.9152	4
21	156.699	0.3785716011889897	4layer/221018_MMM_09_ts_013_000.csv	15.669900000000002	313.398	31.339800000000004	4
22	163.821	0.2703751439918156	4layer/221018_MMM_09_ts_013_000.csv	16.3821	327.642	32.7642	4
23	170.944	0.24509622278252607	4layer/221018_MMM_09_ts_013_000.csv	17.0944	341.888	34.1888	4
24	178.067	0.2990840912203256	4layer/221018_MMM_09_ts_013_000.csv	17.8067	356.134	35.6134	4
25	185.189	0.39649344686198534	4layer/221018_MMM_09_ts_013_000.csv	18.5189	370.378	37.0378	4
26	192.312	0.4486994417548071	4layer/221018_MMM_09_ts_013_000.csv	19.2312	384.624	38.4624	4
27	199.435	0.4409613417217796	4layer/221018_MMM_09_ts_013_000.csv	19.9435	398.87	39.887	4
28	206.557	0.38504740653622144	4layer/221018_MMM_09_ts_013_000.csv	20.6557	413.114	41.3114	4
29	213.68	0.3335583499142091	4layer/221018_MMM_09_ts_013_000.csv	21.368000000000002	427.36	42.736000000000004	4
30	220.803	0.3371422357196368	4layer/221018_MMM_09_ts_013_000.csv	22.0803	441.606	44.1606	4
31	227.925	0.3557391311352596	4layer/221018_MMM_09_ts_013_000.csv	22.7925	455.85	45.585	4
32	235.048	0.38937239707102517	4layer/221018_MMM_09_ts_013_000.csv	23.5048	470.096	47.0096	4
33	242.171	0.38196054422864695	4layer/221018_MMM_09_ts_013_000.csv	24.2171	484.342	48.4342	4
34	249.293	0.33963540869509173	4layer/221018_MMM_09_ts_013_000.csv	24.9293	498.586	49.8586	4
35	256.416	0.33351565583740805	4layer/221018_MMM_09_ts_013_000.csv	25.6416	512.832	51.2832	4
36	263.539	0.40651205503508164	4layer/221018_MMM_09_ts_013_000.csv	26.3539	527.078	52.7078	4
37	270.661	0.4389329702994224	4layer/221018_MMM_09_ts_013_000.csv	27.0661	541.322	54.1322	4
38	277.784	0.44665495936007216	4layer/221018_MMM_09_ts_013_000.csv	27.778399999999998	555.568	55.556799999999996	4
39	284.907	0.42163784145192085	4layer/221018_MMM_09_ts_013_000.csv	28.490699999999997	569.814	56.981399999999994	4
40	292.029	0.37242365412964495	4layer/221018_MMM_09_ts_013_000.csv	29.2029	584.058	58.4058	4
41	299.152	0.332946132963855	4layer/221018_MMM_09_ts_013_000.csv	29.9152	598.304	59.8304	4
42	306.275	0.4309338725138756	4layer/221018_MMM_09_ts_013_000.csv	30.627499999999998	612.55	61.254999999999995	4
43	313.397	0.6102514117239545	4layer/221018_MMM_09_ts_013_000.csv	31.3397	626.794	62.6794	4
44	320.52	0.7736859488154407	4layer/221018_MMM_09_ts_013_000.csv	32.052	641.04	64.104	4
0	7.123	0.2443212850111568	4layer/221018_MMM_09_ts_013_004.csv	0.7123	14.246	1.4246	4
1	14.245	0.43041268255745574	4layer/221018_MMM_09_ts_013_004.csv	1.4244999999999999	28.49	2.8489999999999998	4
2	21.368	0.6339055413689494	4layer/221018_MMM_09_ts_013_004.csv	2.1368	42.736	4.2736	4
3	28.491	0.7590096585279404	4layer/221018_MMM_09_ts_013_004.csv	2.8491	56.982	5.6982	4
4	35.613	0.7993829497579326	4layer/221018_MMM_09_ts_013_004.csv	3.5613	71.226	7.1226	4
5	42.736	0.8019719830190352	4layer/221018_MMM_09_ts_013_004.csv	4.2736	85.472	8.5472	4
6	49.859	0.7869686399922666	4layer/221018_MMM_09_ts_013_004.csv	4.9859	99.718	9.9718	4
7	56.981	0.7137644092509204	4layer/221018_MMM_09_ts_013_004.csv	5.6981	113.962	11.3962	4
8	64.104	0.6644728892612315	4layer/221018_MMM_09_ts_013_004.csv	6.4104	128.208	12.8208	4
9	71.227	0.5651406890662886	4layer/221018_MMM_09_ts_013_004.csv	7.1227	142.454	14.2454	4
10	78.349	0.5896430614069711	4layer/221018_MMM_09_ts_013_004.csv	7.8349	156.698	15.6698	4
11	85.472	0.6553210514020574	4layer/221018_MMM_09_ts_013_004.csv	8.5472	170.944	17.0944	4
12	92.595	0.7384230580236669	4layer/221018_MMM_09_ts_013_004.csv	9.2595	185.19	18.519	4
13	99.717	0.7572430904067214	4layer/221018_MMM_09_ts_013_004.csv	9.9717	199.434	19.9434	4
14	106.84	0.7540249236742683	4layer/221018_MMM_09_ts_013_004.csv	10.684000000000001	213.68	21.368000000000002	4
15	113.963	0.7347360619950217	4layer/221018_MMM_09_ts_013_004.csv	11.3963	227.926	22.7926	4
16	121.085	0.6364317418377785	4layer/221018_MMM_09_ts_013_004.csv	12.1085	242.17	24.217	4
17	128.208	0.5858054277865941	4layer/221018_MMM_09_ts_013_004.csv	12.8208	256.416	25.6416	4
18	135.331	0.5551180531500978	4layer/221018_MMM_09_ts_013_004.csv	13.5331	270.662	27.0662	4
19	142.453	0.47930465043217685	4layer/221018_MMM_09_ts_013_004.csv	14.2453	284.906	28.4906	4
20	149.576	0.39151435084864544	4layer/221018_MMM_09_ts_013_004.csv	14.9576	299.152	29.9152	4
21	156.699	0.3500205414897816	4layer/221018_MMM_09_ts_013_004.csv	15.669900000000002	313.398	31.339800000000004	4
22	163.821	0.3575234213260941	4layer/221018_MMM_09_ts_013_004.csv	16.3821	327.642	32.7642	4
23	170.944	0.40314486180813436	4layer/221018_MMM_09_ts_013_004.csv	17.0944	341.888	34.1888	4
24	178.067	0.4737109208226262	4layer/221018_MMM_09_ts_013_004.csv	17.8067	356.134	35.6134	4
25	185.189	0.5040631872336655	4layer/221018_MMM_09_ts_013_004.csv	18.5189	370.378	37.0378	4
26	192.312	0.4669233681598852	4layer/221018_MMM_09_ts_013_004.csv	19.2312	384.624	38.4624	4
27	199.435	0.42576144483200284	4layer/221018_MMM_09_ts_013_004.csv	19.9435	398.87	39.887	4
28	206.557	0.4198664400389885	4layer/221018_MMM_09_ts_013_004.csv	20.6557	413.114	41.3114	4
29	213.68	0.4331016038473002	4layer/221018_MMM_09_ts_013_004.csv	21.368000000000002	427.36	42.736000000000004	4
30	220.803	0.46019945383803634	4layer/221018_MMM_09_ts_013_004.csv	22.0803	441.606	44.1606	4
31	227.925	0.44354876388564435	4layer/221018_MMM_09_ts_013_004.csv	22.7925	455.85	45.585	4
32	235.048	0.4060528923223161	4layer/221018_MMM_09_ts_013_004.csv	23.5048	470.096	47.0096	4
33	242.171	0.39545106694914567	4layer/221018_MMM_09_ts_013_004.csv	24.2171	484.342	48.4342	4
34	249.293	0.4399785724067376	4layer/221018_MMM_09_ts_013_004.csv	24.9293	498.586	49.8586	4
35	256.416	0.4464221558092138	4layer/221018_MMM_09_ts_013_004.csv	25.6416	512.832	51.2832	4
36	263.539	0.4716019945383804	4layer/221018_MMM_09_ts_013_004.csv	26.3539	527.078	52.7078	4
37	270.661	0.4737302539894795	4layer/221018_MMM_09_ts_013_004.csv	27.0661	541.322	54.1322	4
38	277.784	0.3851706554749112	4layer/221018_MMM_09_ts_013_004.csv	27.778399999999998	555.568	55.556799999999996	4
39	284.907	0.32988102046899037	4layer/221018_MMM_09_ts_013_004.csv	28.490699999999997	569.814	56.981399999999994	4
40	292.029	0.3537598981786545	4layer/221018_MMM_09_ts_013_004.csv	29.2029	584.058	58.4058	4
41	299.152	0.4454691917930707	4layer/221018_MMM_09_ts_013_004.csv	29.9152	598.304	59.8304	4
42	306.275	0.5747637728675115	4layer/221018_MMM_09_ts_013_004.csv	30.627499999999998	612.55	61.254999999999995	4
43	313.397	0.7546290851384334	4layer/221018_MMM_09_ts_013_004.csv	31.3397	626.794	62.6794	4
44	320.52	0.8070549948042114	4layer/221018_MMM_09_ts_013_004.csv	32.052	641.04	64.104	4
0	7.123	0.3007096883332393	4layer/221018_MMM_09_ts_013_007.csv	0.7123	14.246	1.4246	4
1	14.245	0.3424733564794303	4layer/221018_MMM_09_ts_013_007.csv	1.4244999999999999	28.49	2.8489999999999998	4
2	21.368	0.40707030022797025	4layer/221018_MMM_09_ts_013_007.csv	2.1368	42.736	4.2736	4
3	28.491	0.48461966021959246	4layer/221018_MMM_09_ts_013_007.csv	2.8491	56.982	5.6982	4
4	35.613	0.6031738615584145	4layer/221018_MMM_09_ts_013_007.csv	3.5613	71.226	7.1226	4
5	42.736	0.6827701205906284	4layer/221018_MMM_09_ts_013_007.csv	4.2736	85.472	8.5472	4
6	49.859	0.6977541304505434	4layer/221018_MMM_09_ts_013_007.csv	4.9859	99.718	9.9718	4
7	56.981	0.7325941082174013	4layer/221018_MMM_09_ts_013_007.csv	5.6981	113.962	11.3962	4
8	64.104	0.6987087055639244	4layer/221018_MMM_09_ts_013_007.csv	6.4104	128.208	12.8208	4
9	71.227	0.6419360555506327	4layer/221018_MMM_09_ts_013_007.csv	7.1227	142.454	14.2454	4
10	78.349	0.6633507600351218	4layer/221018_MMM_09_ts_013_007.csv	7.8349	156.698	15.6698	4
11	85.472	0.7144459033824987	4layer/221018_MMM_09_ts_013_007.csv	8.5472	170.944	17.0944	4
12	92.595	0.6899781696324281	4layer/221018_MMM_09_ts_013_007.csv	9.2595	185.19	18.519	4
13	99.717	0.6252281716462997	4layer/221018_MMM_09_ts_013_007.csv	9.9717	199.434	19.9434	4
14	106.84	0.5483957499254867	4layer/221018_MMM_09_ts_013_007.csv	10.684000000000001	213.68	21.368000000000002	4
15	113.963	0.4221284205608229	4layer/221018_MMM_09_ts_013_007.csv	11.3963	227.926	22.7926	4
16	121.085	0.3317104213824826	4layer/221018_MMM_09_ts_013_007.csv	12.1085	242.17	24.217	4
17	128.208	0.25000040277430946	4layer/221018_MMM_09_ts_013_007.csv	12.8208	256.416	25.6416	4
18	135.331	0.287273137370206	4layer/221018_MMM_09_ts_013_007.csv	13.5331	270.662	27.0662	4
19	142.453	0.35280371196803584	4layer/221018_MMM_09_ts_013_007.csv	14.2453	284.906	28.4906	4
20	149.576	0.40028194201661044	4layer/221018_MMM_09_ts_013_007.csv	14.9576	299.152	29.9152	4
21	156.699	0.4334334898782816	4layer/221018_MMM_09_ts_013_007.csv	15.669900000000002	313.398	31.339800000000004	4
22	163.821	0.43869533345685074	4layer/221018_MMM_09_ts_013_007.csv	16.3821	327.642	32.7642	4
23	170.944	0.3863088956733984	4layer/221018_MMM_09_ts_013_007.csv	17.0944	341.888	34.1888	4
24	178.067	0.35959126463077673	4layer/221018_MMM_09_ts_013_007.csv	17.8067	356.134	35.6134	4
25	185.189	0.37836860293703023	4layer/221018_MMM_09_ts_013_007.csv	18.5189	370.378	37.0378	4
26	192.312	0.4320415018648451	4layer/221018_MMM_09_ts_013_007.csv	19.2312	384.624	38.4624	4
27	199.435	0.4666865368659324	4layer/221018_MMM_09_ts_013_007.csv	19.9435	398.87	39.887	4
28	206.557	0.5241640419207502	4layer/221018_MMM_09_ts_013_007.csv	20.6557	413.114	41.3114	4
29	213.68	0.4888922900941687	4layer/221018_MMM_09_ts_013_007.csv	21.368000000000002	427.36	42.736000000000004	4
30	220.803	0.41722907386075286	4layer/221018_MMM_09_ts_013_007.csv	22.0803	441.606	44.1606	4
31	227.925	0.3609341141784612	4layer/221018_MMM_09_ts_013_007.csv	22.7925	455.85	45.585	4
32	235.048	0.3765158411135903	4layer/221018_MMM_09_ts_013_007.csv	23.5048	470.096	47.0096	4
33	242.171	0.43284866158096974	4layer/221018_MMM_09_ts_013_007.csv	24.2171	484.342	48.4342	4
34	249.293	0.41924858424830225	4layer/221018_MMM_09_ts_013_007.csv	24.9293	498.586	49.8586	4
35	256.416	0.38511910036330244	4layer/221018_MMM_09_ts_013_007.csv	25.6416	512.832	51.2832	4
36	263.539	0.31100540523123277	4layer/221018_MMM_09_ts_013_007.csv	26.3539	527.078	52.7078	4
37	270.661	0.26841202200758824	4layer/221018_MMM_09_ts_013_007.csv	27.0661	541.322	54.1322	4
38	277.784	0.3035653581871933	4layer/221018_MMM_09_ts_013_007.csv	27.778399999999998	555.568	55.556799999999996	4
39	284.907	0.414984815408534	4layer/221018_MMM_09_ts_013_007.csv	28.490699999999997	569.814	56.981399999999994	4
40	292.029	0.545131666921757	4layer/221018_MMM_09_ts_013_007.csv	29.2029	584.058	58.4058	4
41	299.152	0.6401960705338372	4layer/221018_MMM_09_ts_013_007.csv	29.9152	598.304	59.8304	4
42	306.275	0.6613964990857024	4layer/221018_MMM_09_ts_013_007.csv	30.627499999999998	612.55	61.254999999999995	4
43	313.397	0.6182062043354627	4layer/221018_MMM_09_ts_013_007.csv	31.3397	626.794	62.6794	4
44	320.52	0.6952432354054728	4layer/221018_MMM_09_ts_013_007.csv	32.052	641.04	64.104	4
0	7.123	0.5254964193363889	4layer/221018_MMM_09_ts_013_003.csv	0.7123	14.246	1.4246	4
1	14.245	0.5149952875405795	4layer/221018_MMM_09_ts_013_003.csv	1.4244999999999999	28.49	2.8489999999999998	4
2	21.368	0.3909593278502324	4layer/221018_MMM_09_ts_013_003.csv	2.1368	42.736	4.2736	4
3	28.491	0.3866109764054809	4layer/221018_MMM_09_ts_013_003.csv	2.8491	56.982	5.6982	4
4	35.613	0.4101297738825027	4layer/221018_MMM_09_ts_013_003.csv	3.5613	71.226	7.1226	4
5	42.736	0.4418724172097407	4layer/221018_MMM_09_ts_013_003.csv	4.2736	85.472	8.5472	4
6	49.859	0.4173225175005437	4layer/221018_MMM_09_ts_013_003.csv	4.9859	99.718	9.9718	4
7	56.981	0.4558881576297537	4layer/221018_MMM_09_ts_013_003.csv	5.6981	113.962	11.3962	4
8	64.104	0.5148913717687431	4layer/221018_MMM_09_ts_013_003.csv	6.4104	128.208	12.8208	4
9	71.227	0.5831310063718896	4layer/221018_MMM_09_ts_013_003.csv	7.1227	142.454	14.2454	4
10	78.349	0.6074319915578504	4layer/221018_MMM_09_ts_013_003.csv	7.8349	156.698	15.6698	4
11	85.472	0.6004301629624855	4layer/221018_MMM_09_ts_013_003.csv	8.5472	170.944	17.0944	4
12	92.595	0.6706788358211361	4layer/221018_MMM_09_ts_013_003.csv	9.2595	185.19	18.519	4
13	99.717	0.7243315960334785	4layer/221018_MMM_09_ts_013_003.csv	9.9717	199.434	19.9434	4
14	106.84	0.7679931367257672	4layer/221018_MMM_09_ts_013_003.csv	10.684000000000001	213.68	21.368000000000002	4
15	113.963	0.7614198599956501	4layer/221018_MMM_09_ts_013_003.csv	11.3963	227.926	22.7926	4
16	121.085	0.6754557391311352	4layer/221018_MMM_09_ts_013_003.csv	12.1085	242.17	24.217	4
17	128.208	0.49395194096939715	4layer/221018_MMM_09_ts_013_003.csv	12.8208	256.416	25.6416	4
18	135.331	0.41840678594156555	4layer/221018_MMM_09_ts_013_003.csv	13.5331	270.662	27.0662	4
19	142.453	0.3621649924681204	4layer/221018_MMM_09_ts_013_003.csv	14.2453	284.906	28.4906	4
20	149.576	0.3317176713200525	4layer/221018_MMM_09_ts_013_003.csv	14.9576	299.152	29.9152	4
21	156.699	0.3706135863830061	4layer/221018_MMM_09_ts_013_003.csv	15.669900000000002	313.398	31.339800000000004	4
22	163.821	0.4121251178114855	4layer/221018_MMM_09_ts_013_003.csv	16.3821	327.642	32.7642	4
23	170.944	0.3906854413198108	4layer/221018_MMM_09_ts_013_003.csv	17.0944	341.888	34.1888	4
24	178.067	0.3828120091188104	4layer/221018_MMM_09_ts_013_003.csv	17.8067	356.134	35.6134	4
25	185.189	0.4043475458961326	4layer/221018_MMM_09_ts_013_003.csv	18.5189	370.378	37.0378	4
26	192.312	0.42202128259451094	4layer/221018_MMM_09_ts_013_003.csv	19.2312	384.624	38.4624	4
27	199.435	0.4463561008224652	4layer/221018_MMM_09_ts_013_003.csv	19.9435	398.87	39.887	4
28	206.557	0.4345725356253877	4layer/221018_MMM_09_ts_013_003.csv	20.6557	413.114	41.3114	4
29	213.68	0.423032246111214	4layer/221018_MMM_09_ts_013_003.csv	21.368000000000002	427.36	42.736000000000004	4
30	220.803	0.40893917302378785	4layer/221018_MMM_09_ts_013_003.csv	22.0803	441.606	44.1606	4
31	227.925	0.37587784660743195	4layer/221018_MMM_09_ts_013_003.csv	22.7925	455.85	45.585	4
32	235.048	0.37631284286163086	4layer/221018_MMM_09_ts_013_003.csv	23.5048	470.096	47.0096	4
33	242.171	0.42156695317345877	4layer/221018_MMM_09_ts_013_003.csv	24.2171	484.342	48.4342	4
34	249.293	0.4251371446523655	4layer/221018_MMM_09_ts_013_003.csv	24.9293	498.586	49.8586	4
35	256.416	0.3848975744931085	4layer/221018_MMM_09_ts_013_003.csv	25.6416	512.832	51.2832	4
36	263.539	0.3600600939269689	4layer/221018_MMM_09_ts_013_003.csv	26.3539	527.078	52.7078	4
37	270.661	0.3021250372566236	4layer/221018_MMM_09_ts_013_003.csv	27.0661	541.322	54.1322	4
38	277.784	0.2420810543020324	4layer/221018_MMM_09_ts_013_003.csv	27.778399999999998	555.568	55.556799999999996	4
39	284.907	0.249703960882559	4layer/221018_MMM_09_ts_013_003.csv	28.490699999999997	569.814	56.981399999999994	4
40	292.029	0.36514149461490747	4layer/221018_MMM_09_ts_013_003.csv	29.2029	584.058	58.4058	4
41	299.152	0.5161448054197311	4layer/221018_MMM_09_ts_013_003.csv	29.9152	598.304	59.8304	4
42	306.275	0.6735699498143212	4layer/221018_MMM_09_ts_013_003.csv	30.627499999999998	612.55	61.254999999999995	4
43	313.397	0.7634570924528149	4layer/221018_MMM_09_ts_013_003.csv	31.3397	626.794	62.6794	4
44	320.52	0.7287886965417797	4layer/221018_MMM_09_ts_013_003.csv	32.052	641.04	64.104	4
0	7.123	0.8078218770893918	4layer/221018_MMM_09_ts_013_001.csv	0.7123	14.246	1.4246	4
1	14.245	0.733836264187725	4layer/221018_MMM_09_ts_013_001.csv	1.4244999999999999	28.49	2.8489999999999998	4
2	21.368	0.6729013444606451	4layer/221018_MMM_09_ts_013_001.csv	2.1368	42.736	4.2736	4
3	28.491	0.5327842176914588	4layer/221018_MMM_09_ts_013_001.csv	2.8491	56.982	5.6982	4
4	35.613	0.5532588469377069	4layer/221018_MMM_09_ts_013_001.csv	3.5613	71.226	7.1226	4
5	42.736	0.6387525274087917	4layer/221018_MMM_09_ts_013_001.csv	4.2736	85.472	8.5472	4
6	49.859	0.6312963693923747	4layer/221018_MMM_09_ts_013_001.csv	4.9859	99.718	9.9718	4
7	56.981	0.6381435326529132	4layer/221018_MMM_09_ts_013_001.csv	5.6981	113.962	11.3962	4
8	64.104	0.6223209466807368	4layer/221018_MMM_09_ts_013_001.csv	6.4104	128.208	12.8208	4
9	71.227	0.5656103239110997	4layer/221018_MMM_09_ts_013_001.csv	7.1227	142.454	14.2454	4
10	78.349	0.6001820539878684	4layer/221018_MMM_09_ts_013_001.csv	7.8349	156.698	15.6698	4
11	85.472	0.7126390578303354	4layer/221018_MMM_09_ts_013_001.csv	8.5472	170.944	17.0944	4
12	92.595	0.7564923190939189	4layer/221018_MMM_09_ts_013_001.csv	9.2595	185.19	18.519	4
13	99.717	0.7938633306213198	4layer/221018_MMM_09_ts_013_001.csv	9.9717	199.434	19.9434	4
14	106.84	0.7824334012679335	4layer/221018_MMM_09_ts_013_001.csv	10.684000000000001	213.68	21.368000000000002	4
15	113.963	0.6652115773447506	4layer/221018_MMM_09_ts_013_001.csv	11.3963	227.926	22.7926	4
16	121.085	0.5331869920009021	4layer/221018_MMM_09_ts_013_001.csv	12.1085	242.17	24.217	4
17	128.208	0.4033277213446217	4layer/221018_MMM_09_ts_013_001.csv	12.8208	256.416	25.6416	4
18	135.331	0.36314131739421135	4layer/221018_MMM_09_ts_013_001.csv	13.5331	270.662	27.0662	4
19	142.453	0.39050822062365576	4layer/221018_MMM_09_ts_013_001.csv	14.2453	284.906	28.4906	4
20	149.576	0.39529398496846274	4layer/221018_MMM_09_ts_013_001.csv	14.9576	299.152	29.9152	4
21	156.699	0.4675718347980892	4layer/221018_MMM_09_ts_013_001.csv	15.669900000000002	313.398	31.339800000000004	4
22	163.821	0.5256494735739775	4layer/221018_MMM_09_ts_013_001.csv	16.3821	327.642	32.7642	4
23	170.944	0.4983067368030998	4layer/221018_MMM_09_ts_013_001.csv	17.0944	341.888	34.1888	4
24	178.067	0.43382981979877394	4layer/221018_MMM_09_ts_013_001.csv	17.8067	356.134	35.6134	4
25	185.189	0.412000257775558	4layer/221018_MMM_09_ts_013_001.csv	18.5189	370.378	37.0378	4
26	192.312	0.42689485173877667	4layer/221018_MMM_09_ts_013_001.csv	19.2312	384.624	38.4624	4
27	199.435	0.4967504168714102	4layer/221018_MMM_09_ts_013_001.csv	19.9435	398.87	39.887	4
28	206.557	0.4932140584344968	4layer/221018_MMM_09_ts_013_001.csv	20.6557	413.114	41.3114	4
29	213.68	0.4593922941219117	4layer/221018_MMM_09_ts_013_001.csv	21.368000000000002	427.36	42.736000000000004	4
30	220.803	0.3890582331096593	4layer/221018_MMM_09_ts_013_001.csv	22.0803	441.606	44.1606	4
31	227.925	0.31763587591329073	4layer/221018_MMM_09_ts_013_001.csv	22.7925	455.85	45.585	4
32	235.048	0.3368900990019252	4layer/221018_MMM_09_ts_013_001.csv	23.5048	470.096	47.0096	4
33	242.171	0.439648297472994	4layer/221018_MMM_09_ts_013_001.csv	24.2171	484.342	48.4342	4
34	249.293	0.532988827040656	4layer/221018_MMM_09_ts_013_001.csv	24.9293	498.586	49.8586	4
35	256.416	0.49283383948638215	4layer/221018_MMM_09_ts_013_001.csv	25.6416	512.832	51.2832	4
36	263.539	0.37750102707448907	4layer/221018_MMM_09_ts_013_001.csv	26.3539	527.078	52.7078	4
37	270.661	0.2793529833493101	4layer/221018_MMM_09_ts_013_001.csv	27.0661	541.322	54.1322	4
38	277.784	0.22120687294081628	4layer/221018_MMM_09_ts_013_001.csv	27.778399999999998	555.568	55.556799999999996	4
39	284.907	0.27957048147640956	4layer/221018_MMM_09_ts_013_001.csv	28.490699999999997	569.814	56.981399999999994	4
40	292.029	0.44571488412183125	4layer/221018_MMM_09_ts_013_001.csv	29.2029	584.058	58.4058	4
41	299.152	0.6745591635183141	4layer/221018_MMM_09_ts_013_001.csv	29.9152	598.304	59.8304	4
42	306.275	0.8135154947276843	4layer/221018_MMM_09_ts_013_001.csv	30.627499999999998	612.55	61.254999999999995	4
43	313.397	0.8103295499399866	4layer/221018_MMM_09_ts_013_001.csv	31.3397	626.794	62.6794	4
44	320.52	0.7598087627578761	4layer/221018_MMM_09_ts_013_001.csv	32.052	641.04	64.104	4
0	7.123	0.37781196884137946	2layer/221018_MMM_03_ts_002_1.csv	0.7123	14.246	1.4246	2
1	14.245	0.2995110319883356	2layer/221018_MMM_03_ts_002_1.csv	1.4244999999999999	28.49	2.8489999999999998	2
2	21.368	0.3728344839252773	2layer/221018_MMM_03_ts_002_1.csv	2.1368	42.736	4.2736	2
3	28.491	0.5111350985588736	2layer/221018_MMM_03_ts_002_1.csv	2.8491	56.982	5.6982	2
4	35.613	0.5965570852028774	2layer/221018_MMM_03_ts_002_1.csv	3.5613	71.226	7.1226	2
5	42.736	0.6770160868059192	2layer/221018_MMM_03_ts_002_1.csv	4.2736	85.472	8.5472	2
6	49.859	0.7000700827298432	2layer/221018_MMM_03_ts_002_1.csv	4.9859	99.718	9.9718	2
7	56.981	0.7130595542093944	2layer/221018_MMM_03_ts_002_1.csv	5.6981	113.962	11.3962	2
8	64.104	0.7696807610823351	2layer/221018_MMM_03_ts_002_1.csv	6.4104	128.208	12.8208	2
9	71.227	0.8501703735328947	2layer/221018_MMM_03_ts_002_1.csv	7.1227	142.454	14.2454	2
10	78.349	0.9303224611121405	2layer/221018_MMM_03_ts_002_1.csv	7.8349	156.698	15.6698	2
11	85.472	0.8179282900619466	2layer/221018_MMM_03_ts_002_1.csv	8.5472	170.944	17.0944	2
12	92.595	0.7022297585770789	2layer/221018_MMM_03_ts_002_1.csv	9.2595	185.19	18.519	2
13	99.717	0.6303160167231893	2layer/221018_MMM_03_ts_002_1.csv	9.9717	199.434	19.9434	2
14	106.84	0.5597499577086975	2layer/221018_MMM_03_ts_002_1.csv	10.684000000000001	213.68	21.368000000000002	2
15	113.963	0.4960922836497797	2layer/221018_MMM_03_ts_002_1.csv	11.3963	227.926	22.7926	2
16	121.085	0.40045110722657673	2layer/221018_MMM_03_ts_002_1.csv	12.1085	242.17	24.217	2
17	128.208	0.3358122749498546	2layer/221018_MMM_03_ts_002_1.csv	12.8208	256.416	25.6416	2
18	135.331	0.35136822432917936	2layer/221018_MMM_03_ts_002_1.csv	13.5331	270.662	27.0662	2
19	142.453	0.3610831406729553	2layer/221018_MMM_03_ts_002_1.csv	14.2453	284.906	28.4906	2
20	149.576	0.4121170623252967	2layer/221018_MMM_03_ts_002_1.csv	14.9576	299.152	29.9152	2
21	156.699	0.44740089738116146	2layer/221018_MMM_03_ts_002_1.csv	15.669900000000002	313.398	31.339800000000004	2
22	163.821	0.4596138199921056	2layer/221018_MMM_03_ts_002_1.csv	16.3821	327.642	32.7642	2
23	170.944	0.46251379502009843	2layer/221018_MMM_03_ts_002_1.csv	17.0944	341.888	34.1888	2
24	178.067	0.4234253538372308	2layer/221018_MMM_03_ts_002_1.csv	17.8067	356.134	35.6134	2
25	185.189	0.38944489644672503	2layer/221018_MMM_03_ts_002_1.csv	18.5189	370.378	37.0378	2
26	192.312	0.3632710107218521	2layer/221018_MMM_03_ts_002_1.csv	19.2312	384.624	38.4624	2
27	199.435	0.3969437485399432	2layer/221018_MMM_03_ts_002_1.csv	19.9435	398.87	39.887	2
28	206.557	0.5523582435817914	2layer/221018_MMM_03_ts_002_1.csv	20.6557	413.114	41.3114	2
29	213.68	0.6322316113389023	2layer/221018_MMM_03_ts_002_1.csv	21.368000000000002	427.36	42.736000000000004	2
30	220.803	0.7146964290029724	2layer/221018_MMM_03_ts_002_1.csv	22.0803	441.606	44.1606	2
31	227.925	0.724918840976647	2layer/221018_MMM_03_ts_002_1.csv	22.7925	455.85	45.585	2
32	235.048	0.6844150508703952	2layer/221018_MMM_03_ts_002_1.csv	23.5048	470.096	47.0096	2
33	242.171	0.6259636375353433	2layer/221018_MMM_03_ts_002_1.csv	24.2171	484.342	48.4342	2
34	249.293	0.5955283996165588	2layer/221018_MMM_03_ts_002_1.csv	24.9293	498.586	49.8586	2
35	256.416	0.558977436583185	2layer/221018_MMM_03_ts_002_1.csv	25.6416	512.832	51.2832	2
36	263.539	0.5852528214340377	2layer/221018_MMM_03_ts_002_1.csv	26.3539	527.078	52.7078	2
37	270.661	0.639719991300075	2layer/221018_MMM_03_ts_002_1.csv	27.0661	541.322	54.1322	2
38	277.784	0.6396539363133261	2layer/221018_MMM_03_ts_002_1.csv	27.778399999999998	555.568	55.556799999999996	2
39	284.907	0.6500326247190649	2layer/221018_MMM_03_ts_002_1.csv	28.490699999999997	569.814	56.981399999999994	2
40	292.029	0.6775791652905211	2layer/221018_MMM_03_ts_002_1.csv	29.2029	584.058	58.4058	2
41	299.152	0.6564020976486036	2layer/221018_MMM_03_ts_002_1.csv	29.9152	598.304	59.8304	2
42	306.275	0.661270833501156	2layer/221018_MMM_03_ts_002_1.csv	30.627499999999998	612.55	61.254999999999995	2
43	313.397	0.6791089021177872	2layer/221018_MMM_03_ts_002_1.csv	31.3397	626.794	62.6794	2
44	320.52	0.6524943812983832	2layer/221018_MMM_03_ts_002_1.csv	32.052	641.04	64.104	2
0	7.123	0.9428471310385939	2layer/221018_MMM_03_ts_002_3.csv	0.7123	14.246	1.4246	2
1	14.245	0.8429204359629127	2layer/221018_MMM_03_ts_002_3.csv	1.4244999999999999	28.49	2.8489999999999998	2
2	21.368	0.7679190262528294	2layer/221018_MMM_03_ts_002_3.csv	2.1368	42.736	4.2736	2
3	28.491	0.6777829690910996	2layer/221018_MMM_03_ts_002_3.csv	2.8491	56.982	5.6982	2
4	35.613	0.6135308001514431	2layer/221018_MMM_03_ts_002_3.csv	3.5613	71.226	7.1226	2
5	42.736	0.5974198277737053	2layer/221018_MMM_03_ts_002_3.csv	4.2736	85.472	8.5472	2
6	49.859	0.5546685570207591	2layer/221018_MMM_03_ts_002_3.csv	4.9859	99.718	9.9718	2
7	56.981	0.6358275803736134	2layer/221018_MMM_03_ts_002_3.csv	5.6981	113.962	11.3962	2
8	64.104	0.7217643125850861	2layer/221018_MMM_03_ts_002_3.csv	6.4104	128.208	12.8208	2
9	71.227	0.7492085484819435	2layer/221018_MMM_03_ts_002_3.csv	7.1227	142.454	14.2454	2
10	78.349	0.7443752567686223	2layer/221018_MMM_03_ts_002_3.csv	7.8349	156.698	15.6698	2
11	85.472	0.7291624711009433	2layer/221018_MMM_03_ts_002_3.csv	8.5472	170.944	17.0944	2
12	92.595	0.8116498441263423	2layer/221018_MMM_03_ts_002_3.csv	9.2595	185.19	18.519	2
13	99.717	0.8453765537018988	2layer/221018_MMM_03_ts_002_3.csv	9.9717	199.434	19.9434	2
14	106.84	0.9262318852254328	2layer/221018_MMM_03_ts_002_3.csv	10.684000000000001	213.68	21.368000000000002	2
15	113.963	0.9050910672713651	2layer/221018_MMM_03_ts_002_3.csv	11.3963	227.926	22.7926	2
16	121.085	0.8055075359073296	2layer/221018_MMM_03_ts_002_3.csv	12.1085	242.17	24.217	2
17	128.208	0.725888721513787	2layer/221018_MMM_03_ts_002_3.csv	12.8208	256.416	25.6416	2
18	135.331	0.5397812129951103	2layer/221018_MMM_03_ts_002_3.csv	13.5331	270.662	27.0662	2
19	142.453	0.3766350623091857	2layer/221018_MMM_03_ts_002_3.csv	14.2453	284.906	28.4906	2
20	149.576	0.25044989890364827	2layer/221018_MMM_03_ts_002_3.csv	14.9576	299.152	29.9152	2
21	156.699	0.15915707392519673	2layer/221018_MMM_03_ts_002_3.csv	15.669900000000002	313.398	31.339800000000004	2
22	163.821	0.221294677740275	2layer/221018_MMM_03_ts_002_3.csv	16.3821	327.642	32.7642	2
23	170.944	0.3202804920290964	2layer/221018_MMM_03_ts_002_3.csv	17.0944	341.888	34.1888	2
24	178.067	0.38851770998638624	2layer/221018_MMM_03_ts_002_3.csv	17.8067	356.134	35.6134	2
25	185.189	0.33837875284962826	2layer/221018_MMM_03_ts_002_3.csv	18.5189	370.378	37.0378	2
26	192.312	0.294352298632984	2layer/221018_MMM_03_ts_002_3.csv	19.2312	384.624	38.4624	2
27	199.435	0.2526401855984018	2layer/221018_MMM_03_ts_002_3.csv	19.9435	398.87	39.887	2
28	206.557	0.19643222516694997	2layer/221018_MMM_03_ts_002_3.csv	20.6557	413.114	41.3114	2
29	213.68	0.2519635247585368	2layer/221018_MMM_03_ts_002_3.csv	21.368000000000002	427.36	42.736000000000004	2
30	220.803	0.42327068850240457	2layer/221018_MMM_03_ts_002_3.csv	22.0803	441.606	44.1606	2
31	227.925	0.5599867890026501	2layer/221018_MMM_03_ts_002_3.csv	22.7925	455.85	45.585	2
32	235.048	0.7257904445822828	2layer/221018_MMM_03_ts_002_3.csv	23.5048	470.096	47.0096	2
33	242.171	0.8196634417870291	2layer/221018_MMM_03_ts_002_3.csv	24.2171	484.342	48.4342	2
34	249.293	0.8580542778659406	2layer/221018_MMM_03_ts_002_3.csv	24.9293	498.586	49.8586	2
35	256.416	0.8476812283005339	2layer/221018_MMM_03_ts_002_3.csv	25.6416	512.832	51.2832	2
36	263.539	0.8226995545316138	2layer/221018_MMM_03_ts_002_3.csv	26.3539	527.078	52.7078	2
37	270.661	0.8518733033132215	2layer/221018_MMM_03_ts_002_3.csv	27.0661	541.322	54.1322	2
38	277.784	0.8451389168593271	2layer/221018_MMM_03_ts_002_3.csv	27.778399999999998	555.568	55.556799999999996	2
39	284.907	0.8672608930311988	2layer/221018_MMM_03_ts_002_3.csv	28.490699999999997	569.814	56.981399999999994	2
40	292.029	0.845845382998091	2layer/221018_MMM_03_ts_002_3.csv	29.2029	584.058	58.4058	2
41	299.152	0.8228083035951635	2layer/221018_MMM_03_ts_002_3.csv	29.9152	598.304	59.8304	2
42	306.275	0.7963975865763377	2layer/221018_MMM_03_ts_002_3.csv	30.627499999999998	612.55	61.254999999999995	2
43	313.397	0.8211875397739631	2layer/221018_MMM_03_ts_002_3.csv	31.3397	626.794	62.6794	2
44	320.52	0.737325900804743	2layer/221018_MMM_03_ts_002_3.csv	32.052	641.04	64.104	2
0	7.123	0.2592819339611242	2layer/221018_MMM_02_ts_001_3.csv	0.7123	14.246	1.4246	2
1	14.245	0.36764675081964565	2layer/221018_MMM_02_ts_001_3.csv	1.4244999999999999	28.49	2.8489999999999998	2
2	21.368	0.5511531428479365	2layer/221018_MMM_02_ts_001_3.csv	2.1368	42.736	4.2736	2
3	28.491	0.5801101990510638	2layer/221018_MMM_02_ts_001_3.csv	2.8491	56.982	5.6982	2
4	35.613	0.5630406238168505	2layer/221018_MMM_02_ts_001_3.csv	3.5613	71.226	7.1226	2
5	42.736	0.6275320406963163	2layer/221018_MMM_02_ts_001_3.csv	4.2736	85.472	8.5472	2
6	49.859	0.6218311731204536	2layer/221018_MMM_02_ts_001_3.csv	4.9859	99.718	9.9718	2
7	56.981	0.547418619450777	2layer/221018_MMM_02_ts_001_3.csv	5.6981	113.962	11.3962	2
8	64.104	0.542668299245201	2layer/221018_MMM_02_ts_001_3.csv	6.4104	128.208	12.8208	2
9	71.227	0.5803115862057856	2layer/221018_MMM_02_ts_001_3.csv	7.1227	142.454	14.2454	2
10	78.349	0.6097141107951569	2layer/221018_MMM_02_ts_001_3.csv	7.8349	156.698	15.6698	2
11	85.472	0.707578601406488	2layer/221018_MMM_02_ts_001_3.csv	8.5472	170.944	17.0944	2
12	92.595	0.7415002537478149	2layer/221018_MMM_02_ts_001_3.csv	9.2595	185.19	18.519	2
13	99.717	0.7800844214952595	2layer/221018_MMM_02_ts_001_3.csv	9.9717	199.434	19.9434	2
14	106.84	0.773306535415945	2layer/221018_MMM_02_ts_001_3.csv	10.684000000000001	213.68	21.368000000000002	2
15	113.963	0.6950080152087579	2layer/221018_MMM_02_ts_001_3.csv	11.3963	227.926	22.7926	2
16	121.085	0.5871587494663241	2layer/221018_MMM_02_ts_001_3.csv	12.1085	242.17	24.217	2
17	128.208	0.5494872683040786	2layer/221018_MMM_02_ts_001_3.csv	12.8208	256.416	25.6416	2
18	135.331	0.49299736585601633	2layer/221018_MMM_02_ts_001_3.csv	13.5331	270.662	27.0662	2
19	142.453	0.3934541119229252	2layer/221018_MMM_02_ts_001_3.csv	14.2453	284.906	28.4906	2
20	149.576	0.2744616921354288	2layer/221018_MMM_02_ts_001_3.csv	14.9576	299.152	29.9152	2
21	156.699	0.19085943982149045	2layer/221018_MMM_02_ts_001_3.csv	15.669900000000002	313.398	31.339800000000004	2
22	163.821	0.20882156292543036	2layer/221018_MMM_02_ts_001_3.csv	16.3821	327.642	32.7642	2
23	170.944	0.2840581928322284	2layer/221018_MMM_02_ts_001_3.csv	17.0944	341.888	34.1888	2
24	178.067	0.3345709245281499	2layer/221018_MMM_02_ts_001_3.csv	17.8067	356.134	35.6134	2
25	185.189	0.3275610404465962	2layer/221018_MMM_02_ts_001_3.csv	18.5189	370.378	37.0378	2
26	192.312	0.2795583982471262	2layer/221018_MMM_02_ts_001_3.csv	19.2312	384.624	38.4624	2
27	199.435	0.22418256953898447	2layer/221018_MMM_02_ts_001_3.csv	19.9435	398.87	39.887	2
28	206.557	0.15835474750078543	2layer/221018_MMM_02_ts_001_3.csv	20.6557	413.114	41.3114	2
29	213.68	0.11090390610525297	2layer/221018_MMM_02_ts_001_3.csv	21.368000000000002	427.36	42.736000000000004	2
30	220.803	0.24073417701125355	2layer/221018_MMM_02_ts_001_3.csv	22.0803	441.606	44.1606	2
31	227.925	0.4490635497305439	2layer/221018_MMM_02_ts_001_3.csv	22.7925	455.85	45.585	2
32	235.048	0.6747114122072838	2layer/221018_MMM_02_ts_001_3.csv	23.5048	470.096	47.0096	2
33	242.171	0.7980739332522414	2layer/221018_MMM_02_ts_001_3.csv	24.2171	484.342	48.4342	2
34	249.293	0.7651753276569007	2layer/221018_MMM_02_ts_001_3.csv	24.9293	498.586	49.8586	2
35	256.416	0.7072829650633563	2layer/221018_MMM_02_ts_001_3.csv	25.6416	512.832	51.2832	2
36	263.539	0.6744713587188556	2layer/221018_MMM_02_ts_001_3.csv	26.3539	527.078	52.7078	2
37	270.661	0.6766858118721756	2layer/221018_MMM_02_ts_001_3.csv	27.0661	541.322	54.1322	2
38	277.784	0.7187201443543125	2layer/221018_MMM_02_ts_001_3.csv	27.778399999999998	555.568	55.556799999999996	2
39	284.907	0.7732026196441085	2layer/221018_MMM_02_ts_001_3.csv	28.490699999999997	569.814	56.981399999999994	2
40	292.029	0.8013605716173	2layer/221018_MMM_02_ts_001_3.csv	29.2029	584.058	58.4058	2
41	299.152	0.8070147173732671	2layer/221018_MMM_02_ts_001_3.csv	29.9152	598.304	59.8304	2
42	306.275	0.7905903865827821	2layer/221018_MMM_02_ts_001_3.csv	30.627499999999998	612.55	61.254999999999995	2
43	313.397	0.7626177107919349	2layer/221018_MMM_02_ts_001_3.csv	31.3397	626.794	62.6794	2
44	320.52	0.7590032141389893	2layer/221018_MMM_02_ts_001_3.csv	32.052	641.04	64.104	2
0	7.123	0.4203916577385028	2layer/221018_MMM_02_ts_001_2.csv	0.7123	14.246	1.4246	2
1	14.245	0.6643576958087305	2layer/221018_MMM_02_ts_001_2.csv	1.4244999999999999	28.49	2.8489999999999998	2
2	21.368	0.8076470730390932	2layer/221018_MMM_02_ts_001_2.csv	2.1368	42.736	4.2736	2
3	28.491	0.8462771570578143	2layer/221018_MMM_02_ts_001_2.csv	2.8491	56.982	5.6982	2
4	35.613	0.8117537598981788	2layer/221018_MMM_02_ts_001_2.csv	3.5613	71.226	7.1226	2
5	42.736	0.7770386421672479	2layer/221018_MMM_02_ts_001_2.csv	4.2736	85.472	8.5472	2
6	49.859	0.7223233633265936	2layer/221018_MMM_02_ts_001_2.csv	4.9859	99.718	9.9718	2
7	56.981	0.6575773930835594	2layer/221018_MMM_02_ts_001_2.csv	5.6981	113.962	11.3962	2
8	64.104	0.6194733323129716	2layer/221018_MMM_02_ts_001_2.csv	6.4104	128.208	12.8208	2
9	71.227	0.6579133068576355	2layer/221018_MMM_02_ts_001_2.csv	7.1227	142.454	14.2454	2
10	78.349	0.6637535343445654	2layer/221018_MMM_02_ts_001_2.csv	7.8349	156.698	15.6698	2
11	85.472	0.6748394944376866	2layer/221018_MMM_02_ts_001_2.csv	8.5472	170.944	17.0944	2
12	92.595	0.6923279549537212	2layer/221018_MMM_02_ts_001_2.csv	9.2595	185.19	18.519	2
13	99.717	0.6982044321285011	2layer/221018_MMM_02_ts_001_2.csv	9.9717	199.434	19.9434	2
14	106.84	0.713447023095079	2layer/221018_MMM_02_ts_001_2.csv	10.684000000000001	213.68	21.368000000000002	2
15	113.963	0.7344613699159813	2layer/221018_MMM_02_ts_001_2.csv	11.3963	227.926	22.7926	2
16	121.085	0.7175239046552654	2layer/221018_MMM_02_ts_001_2.csv	12.1085	242.17	24.217	2
17	128.208	0.6548908884395718	2layer/221018_MMM_02_ts_001_2.csv	12.8208	256.416	25.6416	2
18	135.331	0.6141784612410282	2layer/221018_MMM_02_ts_001_2.csv	13.5331	270.662	27.0662	2
19	142.453	0.5126455022192865	2layer/221018_MMM_02_ts_001_2.csv	14.2453	284.906	28.4906	2
20	149.576	0.36998123071717987	2layer/221018_MMM_02_ts_001_2.csv	14.9576	299.152	29.9152	2
21	156.699	0.2911631316508108	2layer/221018_MMM_02_ts_001_2.csv	15.669900000000002	313.398	31.339800000000004	2
22	163.821	0.22418579173346	2layer/221018_MMM_02_ts_001_2.csv	16.3821	327.642	32.7642	2
23	170.944	0.1694552074690468	2layer/221018_MMM_02_ts_001_2.csv	17.0944	341.888	34.1888	2
24	178.067	0.20586600504273433	2layer/221018_MMM_02_ts_001_2.csv	17.8067	356.134	35.6134	2
25	185.189	0.26795044264896606	2layer/221018_MMM_02_ts_001_2.csv	18.5189	370.378	37.0378	2
26	192.312	0.3085984259579987	2layer/221018_MMM_02_ts_001_2.csv	19.2312	384.624	38.4624	2
27	199.435	0.27110094329743273	2layer/221018_MMM_02_ts_001_2.csv	19.9435	398.87	39.887	2
28	206.557	0.19577006420222495	2layer/221018_MMM_02_ts_001_2.csv	20.6557	413.114	41.3114	2
29	213.68	0.1516904437767341	2layer/221018_MMM_02_ts_001_2.csv	21.368000000000002	427.36	42.736000000000004	2
30	220.803	0.13041590475193132	2layer/221018_MMM_02_ts_001_2.csv	22.0803	441.606	44.1606	2
31	227.925	0.25852391271075165	2layer/221018_MMM_02_ts_001_2.csv	22.7925	455.85	45.585	2
32	235.048	0.525339337355706	2layer/221018_MMM_02_ts_001_2.csv	23.5048	470.096	47.0096	2
33	242.171	0.7498924592593785	2layer/221018_MMM_02_ts_001_2.csv	24.2171	484.342	48.4342	2
34	249.293	0.8658245998437236	2layer/221018_MMM_02_ts_001_2.csv	24.9293	498.586	49.8586	2
35	256.416	0.9052892322316114	2layer/221018_MMM_02_ts_001_2.csv	25.6416	512.832	51.2832	2
36	263.539	0.8969848315195065	2layer/221018_MMM_02_ts_001_2.csv	26.3539	527.078	52.7078	2
37	270.661	0.8547394452992211	2layer/221018_MMM_02_ts_001_2.csv	27.0661	541.322	54.1322	2
38	277.784	0.8151056477013671	2layer/221018_MMM_02_ts_001_2.csv	27.778399999999998	555.568	55.556799999999996	2
39	284.907	0.7861848411860898	2layer/221018_MMM_02_ts_001_2.csv	28.490699999999997	569.814	56.981399999999994	2
40	292.029	0.768563465147939	2layer/221018_MMM_02_ts_001_2.csv	29.2029	584.058	58.4058	2
41	299.152	0.7544003093306697	2layer/221018_MMM_02_ts_001_2.csv	29.9152	598.304	59.8304	2
42	306.275	0.7077155446716987	2layer/221018_MMM_02_ts_001_2.csv	30.627499999999998	612.55	61.254999999999995	2
43	313.397	0.6952367910165218	2layer/221018_MMM_02_ts_001_2.csv	31.3397	626.794	62.6794	2
44	320.52	0.6545219471721215	2layer/221018_MMM_02_ts_001_2.csv	32.052	641.04	64.104	2
0	7.123	0.5370036813571883	2layer/221018_MMM_02_ts_001_1.csv	0.7123	14.246	1.4246	2
1	14.245	0.6388483876944393	2layer/221018_MMM_02_ts_001_1.csv	1.4244999999999999	28.49	2.8489999999999998	2
2	21.368	0.7410064524444374	2layer/221018_MMM_02_ts_001_1.csv	2.1368	42.736	4.2736	2
3	28.491	0.7658898492818534	2layer/221018_MMM_02_ts_001_1.csv	2.8491	56.982	5.6982	2
4	35.613	0.7957861751746027	2layer/221018_MMM_02_ts_001_1.csv	3.5613	71.226	7.1226	2
5	42.736	0.6908256067794972	2layer/221018_MMM_02_ts_001_1.csv	4.2736	85.472	8.5472	2
6	49.859	0.6131715254674196	2layer/221018_MMM_02_ts_001_1.csv	4.9859	99.718	9.9718	2
7	56.981	0.6054181200106332	2layer/221018_MMM_02_ts_001_1.csv	5.6981	113.962	11.3962	2
8	64.104	0.7038481057524226	2layer/221018_MMM_02_ts_001_1.csv	6.4104	128.208	12.8208	2
9	71.227	0.7343727595679038	2layer/221018_MMM_02_ts_001_1.csv	7.1227	142.454	14.2454	2
10	78.349	0.735581082496234	2layer/221018_MMM_02_ts_001_1.csv	7.8349	156.698	15.6698	2
11	85.472	0.7286461144362368	2layer/221018_MMM_02_ts_001_1.csv	8.5472	170.944	17.0944	2
12	92.595	0.7163268594075995	2layer/221018_MMM_02_ts_001_1.csv	9.2595	185.19	18.519	2
13	99.717	0.7130434432370165	2layer/221018_MMM_02_ts_001_1.csv	9.9717	199.434	19.9434	2
14	106.84	0.6600584828297312	2layer/221018_MMM_02_ts_001_1.csv	10.684000000000001	213.68	21.368000000000002	2
15	113.963	0.7095626676548064	2layer/221018_MMM_02_ts_001_1.csv	11.3963	227.926	22.7926	2
16	121.085	0.7435697081497353	2layer/221018_MMM_02_ts_001_1.csv	12.1085	242.17	24.217	2
17	128.208	0.7482120848403806	2layer/221018_MMM_02_ts_001_1.csv	12.8208	256.416	25.6416	2
18	135.331	0.6620079104874375	2layer/221018_MMM_02_ts_001_1.csv	13.5331	270.662	27.0662	2
19	142.453	0.5402435979023513	2layer/221018_MMM_02_ts_001_1.csv	14.2453	284.906	28.4906	2
20	149.576	0.3846671875881069	2layer/221018_MMM_02_ts_001_1.csv	14.9576	299.152	29.9152	2
21	156.699	0.2415961140334625	2layer/221018_MMM_02_ts_001_1.csv	15.669900000000002	313.398	31.339800000000004	2
22	163.821	0.18595445428108812	2layer/221018_MMM_02_ts_001_1.csv	16.3821	327.642	32.7642	2
23	170.944	0.18258564995690313	2layer/221018_MMM_02_ts_001_1.csv	17.0944	341.888	34.1888	2
24	178.067	0.20470682058015607	2layer/221018_MMM_02_ts_001_1.csv	17.8067	356.134	35.6134	2
25	185.189	0.24749595211819012	2layer/221018_MMM_02_ts_001_1.csv	18.5189	370.378	37.0378	2
26	192.312	0.2593455723020163	2layer/221018_MMM_02_ts_001_1.csv	19.2312	384.624	38.4624	2
27	199.435	0.23135114669845902	2layer/221018_MMM_02_ts_001_1.csv	19.9435	398.87	39.887	2
28	206.557	0.18427005211899566	2layer/221018_MMM_02_ts_001_1.csv	20.6557	413.114	41.3114	2
29	213.68	0.17539210079024317	2layer/221018_MMM_02_ts_001_1.csv	21.368000000000002	427.36	42.736000000000004	2
30	220.803	0.18420480268086584	2layer/221018_MMM_02_ts_001_1.csv	22.0803	441.606	44.1606	2
31	227.925	0.28797718686311313	2layer/221018_MMM_02_ts_001_1.csv	22.7925	455.85	45.585	2
32	235.048	0.4688284906435528	2layer/221018_MMM_02_ts_001_1.csv	23.5048	470.096	47.0096	2
33	242.171	0.6668476465897099	2layer/221018_MMM_02_ts_001_1.csv	24.2171	484.342	48.4342	2
34	249.293	0.819528109619056	2layer/221018_MMM_02_ts_001_1.csv	24.9293	498.586	49.8586	2
35	256.416	0.9235800191720572	2layer/221018_MMM_02_ts_001_1.csv	25.6416	512.832	51.2832	2
36	263.539	0.9201250211456512	2layer/221018_MMM_02_ts_001_1.csv	26.3539	527.078	52.7078	2
37	270.661	0.8531710421382481	2layer/221018_MMM_02_ts_001_1.csv	27.0661	541.322	54.1322	2
38	277.784	0.7891710099163035	2layer/221018_MMM_02_ts_001_1.csv	27.778399999999998	555.568	55.556799999999996	2
39	284.907	0.7817076019623164	2layer/221018_MMM_02_ts_001_1.csv	28.490699999999997	569.814	56.981399999999994	2
40	292.029	0.7637801174489888	2layer/221018_MMM_02_ts_001_1.csv	29.2029	584.058	58.4058	2
41	299.152	0.7917761541497836	2layer/221018_MMM_02_ts_001_1.csv	29.9152	598.304	59.8304	2
42	306.275	0.7603283416170583	2layer/221018_MMM_02_ts_001_1.csv	30.627499999999998	612.55	61.254999999999995	2
43	313.397	0.7025366726008749	2layer/221018_MMM_02_ts_001_1.csv	31.3397	626.794	62.6794	2
44	320.52	0.6823874849966569	2layer/221018_MMM_02_ts_001_1.csv	32.052	641.04	64.104	2
0	7.123	0.59684466605982	2layer/221018_MMM_09_ts_013_006.csv	0.7123	14.246	1.4246	2
1	14.245	0.6529454885249599	2layer/221018_MMM_09_ts_013_006.csv	1.4244999999999999	28.49	2.8489999999999998	2
2	21.368	0.7098832760051232	2layer/221018_MMM_09_ts_013_006.csv	2.1368	42.736	4.2736	2
3	28.491	0.747261537470094	2layer/221018_MMM_09_ts_013_006.csv	2.8491	56.982	5.6982	2
4	35.613	0.7618387452774712	2layer/221018_MMM_09_ts_013_006.csv	3.5613	71.226	7.1226	2
5	42.736	0.7591055188135879	2layer/221018_MMM_09_ts_013_006.csv	4.2736	85.472	8.5472	2
6	49.859	0.7559550181651213	2layer/221018_MMM_09_ts_013_006.csv	4.9859	99.718	9.9718	2
7	56.981	0.7668299245200944	2layer/221018_MMM_09_ts_013_006.csv	5.6981	113.962	11.3962	2
8	64.104	0.8508607286992805	2layer/221018_MMM_09_ts_013_006.csv	6.4104	128.208	12.8208	2
9	71.227	0.8974294943571319	2layer/221018_MMM_09_ts_013_006.csv	7.1227	142.454	14.2454	2
10	78.349	0.8432563497369884	2layer/221018_MMM_09_ts_013_006.csv	7.8349	156.698	15.6698	2
11	85.472	0.8073941307727628	2layer/221018_MMM_09_ts_013_006.csv	8.5472	170.944	17.0944	2
12	92.595	0.6982020154826445	2layer/221018_MMM_09_ts_013_006.csv	9.2595	185.19	18.519	2
13	99.717	0.5915755725436808	2layer/221018_MMM_09_ts_013_006.csv	9.9717	199.434	19.9434	2
14	106.84	0.503190778079411	2layer/221018_MMM_09_ts_013_006.csv	10.684000000000001	213.68	21.368000000000002	2
15	113.963	0.43823939293856073	2layer/221018_MMM_09_ts_013_006.csv	11.3963	227.926	22.7926	2
16	121.085	0.4276158177526804	2layer/221018_MMM_09_ts_013_006.csv	12.1085	242.17	24.217	2
17	128.208	0.4171179081513464	2layer/221018_MMM_09_ts_013_006.csv	12.8208	256.416	25.6416	2
18	135.331	0.35369223209466805	2layer/221018_MMM_09_ts_013_006.csv	13.5331	270.662	27.0662	2
19	142.453	0.3557874640523928	2layer/221018_MMM_09_ts_013_006.csv	14.2453	284.906	28.4906	2
20	149.576	0.35365356576096146	2layer/221018_MMM_09_ts_013_006.csv	14.9576	299.152	29.9152	2
21	156.699	0.4098518596089866	2layer/221018_MMM_09_ts_013_006.csv	15.669900000000002	313.398	31.339800000000004	2
22	163.821	0.46815666309540105	2layer/221018_MMM_09_ts_013_006.csv	16.3821	327.642	32.7642	2
23	170.944	0.49425241060424213	2layer/221018_MMM_09_ts_013_006.csv	17.0944	341.888	34.1888	2
24	178.067	0.46684522994385313	2layer/221018_MMM_09_ts_013_006.csv	17.8067	356.134	35.6134	2
25	185.189	0.4448263639951989	2layer/221018_MMM_09_ts_013_006.csv	18.5189	370.378	37.0378	2
26	192.312	0.39357897195885255	2layer/221018_MMM_09_ts_013_006.csv	19.2312	384.624	38.4624	2
27	199.435	0.33777459138546306	2layer/221018_MMM_09_ts_013_006.csv	19.9435	398.87	39.887	2
28	206.557	0.3083615946640459	2layer/221018_MMM_09_ts_013_006.csv	20.6557	413.114	41.3114	2
29	213.68	0.32512667252031996	2layer/221018_MMM_09_ts_013_006.csv	21.368000000000002	427.36	42.736000000000004	2
30	220.803	0.34751609083366225	2layer/221018_MMM_09_ts_013_006.csv	22.0803	441.606	44.1606	2
31	227.925	0.32237330734096453	2layer/221018_MMM_09_ts_013_006.csv	22.7925	455.85	45.585	2
32	235.048	0.40999927500624306	2layer/221018_MMM_09_ts_013_006.csv	23.5048	470.096	47.0096	2
33	242.171	0.555045553774398	2layer/221018_MMM_09_ts_013_006.csv	24.2171	484.342	48.4342	2
34	249.293	0.677637164791081	2layer/221018_MMM_09_ts_013_006.csv	24.9293	498.586	49.8586	2
35	256.416	0.7990897300606579	2layer/221018_MMM_09_ts_013_006.csv	25.6416	512.832	51.2832	2
36	263.539	0.8262906902746116	2layer/221018_MMM_09_ts_013_006.csv	26.3539	527.078	52.7078	2
37	270.661	0.7786577948912106	2layer/221018_MMM_09_ts_013_006.csv	27.0661	541.322	54.1322	2
38	277.784	0.6887569579261957	2layer/221018_MMM_09_ts_013_006.csv	27.778399999999998	555.568	55.556799999999996	2
39	284.907	0.6277181224272791	2layer/221018_MMM_09_ts_013_006.csv	28.490699999999997	569.814	56.981399999999994	2
40	292.029	0.5876026067553306	2layer/221018_MMM_09_ts_013_006.csv	29.2029	584.058	58.4058	2
41	299.152	0.5600697605103955	2layer/221018_MMM_09_ts_013_006.csv	29.9152	598.304	59.8304	2
42	306.275	0.6357373589282981	2layer/221018_MMM_09_ts_013_006.csv	30.627499999999998	612.55	61.254999999999995	2
43	313.397	0.6891444268118802	2layer/221018_MMM_09_ts_013_006.csv	31.3397	626.794	62.6794	2
44	320.52	0.6354940832453942	2layer/221018_MMM_09_ts_013_006.csv	32.052	641.04	64.104	2
0	7.123	0.632903438887054	3layer/210120_TS_06_2.csv	0.7123	14.246	1.4246	3
1	14.245	0.6606626442938963	3layer/210120_TS_06_2.csv	1.4244999999999999	28.49	2.8489999999999998	3
2	21.368	0.679125818638784	3layer/210120_TS_06_2.csv	2.1368	42.736	4.2736	3
3	28.491	0.6707320020299825	3layer/210120_TS_06_2.csv	2.8491	56.982	5.6982	3
4	35.613	0.572245627884871	3layer/210120_TS_06_2.csv	3.5613	71.226	7.1226	3
5	42.736	0.5154302837947784	3layer/210120_TS_06_2.csv	4.2736	85.472	8.5472	3
6	49.859	0.5599046230435237	3layer/210120_TS_06_2.csv	4.9859	99.718	9.9718	3
7	56.981	0.566953173458784	3layer/210120_TS_06_2.csv	5.6981	113.962	11.3962	3
8	64.104	0.5164211085960092	3layer/210120_TS_06_2.csv	6.4104	128.208	12.8208	3
9	71.227	0.5507052578158355	3layer/210120_TS_06_2.csv	7.1227	142.454	14.2454	3
10	78.349	0.6669056460902698	3layer/210120_TS_06_2.csv	7.8349	156.698	15.6698	3
11	85.472	0.8026969767760334	3layer/210120_TS_06_2.csv	8.5472	170.944	17.0944	3
12	92.595	0.862887569579262	3layer/210120_TS_06_2.csv	9.2595	185.19	18.519	3
13	99.717	0.766890340666511	3layer/210120_TS_06_2.csv	9.9717	199.434	19.9434	3
14	106.84	0.680841637197013	3layer/210120_TS_06_2.csv	10.684000000000001	213.68	21.368000000000002	3
15	113.963	0.526208524315485	3layer/210120_TS_06_2.csv	11.3963	227.926	22.7926	3
16	121.085	0.3516703050612619	3layer/210120_TS_06_2.csv	12.1085	242.17	24.217	3
17	128.208	0.2568652881044636	3layer/210120_TS_06_2.csv	12.8208	256.416	25.6416	3
18	135.331	0.2829328414116433	3layer/210120_TS_06_2.csv	13.5331	270.662	27.0662	3
19	142.453	0.35832413665326773	3layer/210120_TS_06_2.csv	14.2453	284.906	28.4906	3
20	149.576	0.39547603895633116	3layer/210120_TS_06_2.csv	14.9576	299.152	29.9152	3
21	156.699	0.48163751923247333	3layer/210120_TS_06_2.csv	15.669900000000002	313.398	31.339800000000004	3
22	163.821	0.4653332151862025	3layer/210120_TS_06_2.csv	16.3821	327.642	32.7642	3
23	170.944	0.3907635795358429	3layer/210120_TS_06_2.csv	17.0944	341.888	34.1888	3
24	178.067	0.2924302596283198	3layer/210120_TS_06_2.csv	17.8067	356.134	35.6134	3
25	185.189	0.2517258879159651	3layer/210120_TS_06_2.csv	18.5189	370.378	37.0378	3
26	192.312	0.2507189521423565	3layer/210120_TS_06_2.csv	19.2312	384.624	38.4624	3
27	199.435	0.2902311118987586	3layer/210120_TS_06_2.csv	19.9435	398.87	39.887	3
28	206.557	0.276560951836248	3layer/210120_TS_06_2.csv	20.6557	413.114	41.3114	3
29	213.68	0.19478165604685066	3layer/210120_TS_06_2.csv	21.368000000000002	427.36	42.736000000000004	3
30	220.803	0.1098526651576056	3layer/210120_TS_06_2.csv	22.0803	441.606	44.1606	3
31	227.925	1.611097237770031e-05	3layer/210120_TS_06_2.csv	22.7925	455.85	45.585	3
32	235.048	0.0	3layer/210120_TS_06_2.csv	23.5048	470.096	47.0096	3
33	242.171	0.22442584522188838	3layer/210120_TS_06_2.csv	24.2171	484.342	48.4342	3
34	249.293	0.5036773294452187	3layer/210120_TS_06_2.csv	24.9293	498.586	49.8586	3
35	256.416	0.7246151491473267	3layer/210120_TS_06_2.csv	25.6416	512.832	51.2832	3
36	263.539	0.8643456125794472	3layer/210120_TS_06_2.csv	26.3539	527.078	52.7078	3
37	270.661	0.9430799345894522	3layer/210120_TS_06_2.csv	27.0661	541.322	54.1322	3
38	277.784	0.9085460652977709	3layer/210120_TS_06_2.csv	27.778399999999998	555.568	55.556799999999996	3
39	284.907	0.8287242526522688	3layer/210120_TS_06_2.csv	28.490699999999997	569.814	56.981399999999994	3
40	292.029	0.8106235751858805	3layer/210120_TS_06_2.csv	29.2029	584.058	58.4058	3
41	299.152	0.8107444074787133	3layer/210120_TS_06_2.csv	29.9152	598.304	59.8304	3
42	306.275	0.8060883364615471	3layer/210120_TS_06_2.csv	30.627499999999998	612.55	61.254999999999995	3
43	313.397	0.7784741298061044	3layer/210120_TS_06_2.csv	31.3397	626.794	62.6794	3
44	320.52	0.6601551486639977	3layer/210120_TS_06_2.csv	32.052	641.04	64.104	3
0	7.123	0.27271042943796875	3layer/210120_TS_06_4.csv	0.7123	14.246	1.4246	3
1	14.245	0.48545581968599716	3layer/210120_TS_06_4.csv	1.4244999999999999	28.49	2.8489999999999998	3
2	21.368	0.5180160948614053	3layer/210120_TS_06_4.csv	2.1368	42.736	4.2736	3
3	28.491	0.5118053150097875	3layer/210120_TS_06_4.csv	2.8491	56.982	5.6982	3
4	35.613	0.44465478213937604	3layer/210120_TS_06_4.csv	3.5613	71.226	7.1226	3
5	42.736	0.4276818727394292	3layer/210120_TS_06_4.csv	4.2736	85.472	8.5472	3
6	49.859	0.5179194290271389	3layer/210120_TS_06_4.csv	4.9859	99.718	9.9718	3
7	56.981	0.6001820539878684	3layer/210120_TS_06_4.csv	5.6981	113.962	11.3962	3
8	64.104	0.7580856942620772	3layer/210120_TS_06_4.csv	6.4104	128.208	12.8208	3
9	71.227	0.7676717228268312	3layer/210120_TS_06_4.csv	7.1227	142.454	14.2454	3
10	78.349	0.7539048969300541	3layer/210120_TS_06_4.csv	7.8349	156.698	15.6698	3
11	85.472	0.725034034429148	3layer/210120_TS_06_4.csv	8.5472	170.944	17.0944	3
12	92.595	0.6615004148575389	3layer/210120_TS_06_4.csv	9.2595	185.19	18.519	3
13	99.717	0.6998445291165548	3layer/210120_TS_06_4.csv	9.9717	199.434	19.9434	3
14	106.84	0.7269029072249656	3layer/210120_TS_06_4.csv	10.684000000000001	213.68	21.368000000000002	3
15	113.963	0.6856265959932011	3layer/210120_TS_06_4.csv	11.3963	227.926	22.7926	3
16	121.085	0.5906040809093033	3layer/210120_TS_06_4.csv	12.1085	242.17	24.217	3
17	128.208	0.4531613755548216	3layer/210120_TS_06_4.csv	12.8208	256.416	25.6416	3
18	135.331	0.2897880601583709	3layer/210120_TS_06_4.csv	13.5331	270.662	27.0662	3
19	142.453	0.19213945657690173	3layer/210120_TS_06_4.csv	14.2453	284.906	28.4906	3
20	149.576	0.1856628456810511	3layer/210120_TS_06_4.csv	14.9576	299.152	29.9152	3
21	156.699	0.25176616534690943	3layer/210120_TS_06_4.csv	15.669900000000002	313.398	31.339800000000004	3
22	163.821	0.30782429373524833	3layer/210120_TS_06_4.csv	16.3821	327.642	32.7642	3
23	170.944	0.33714626346273124	3layer/210120_TS_06_4.csv	17.0944	341.888	34.1888	3
24	178.067	0.29893103698273704	3layer/210120_TS_06_4.csv	17.8067	356.134	35.6134	3
25	185.189	0.22459501043185462	3layer/210120_TS_06_4.csv	18.5189	370.378	37.0378	3
26	192.312	0.20479462537961482	3layer/210120_TS_06_4.csv	19.2312	384.624	38.4624	3
27	199.435	0.2667654806305835	3layer/210120_TS_06_4.csv	19.9435	398.87	39.887	3
28	206.557	0.3033534989004262	3layer/210120_TS_06_4.csv	20.6557	413.114	41.3114	3
29	213.68	0.3774236944070759	3layer/210120_TS_06_4.csv	21.368000000000002	427.36	42.736000000000004	3
30	220.803	0.2871941936055551	3layer/210120_TS_06_4.csv	22.0803	441.606	44.1606	3
31	227.925	0.15407728433449597	3layer/210120_TS_06_4.csv	22.7925	455.85	45.585	3
32	235.048	0.08574259499432081	3layer/210120_TS_06_4.csv	23.5048	470.096	47.0096	3
33	242.171	0.05166788841540532	3layer/210120_TS_06_4.csv	24.2171	484.342	48.4342	3
34	249.293	0.16287387525274083	3layer/210120_TS_06_4.csv	24.9293	498.586	49.8586	3
35	256.416	0.4325312754251283	3layer/210120_TS_06_4.csv	25.6416	512.832	51.2832	3
36	263.539	0.7653195208596814	3layer/210120_TS_06_4.csv	26.3539	527.078	52.7078	3
37	270.661	0.9481146134574953	3layer/210120_TS_06_4.csv	27.0661	541.322	54.1322	3
38	277.784	0.946849902125843	3layer/210120_TS_06_4.csv	27.778399999999998	555.568	55.556799999999996	3
39	284.907	0.8620659099879974	3layer/210120_TS_06_4.csv	28.490699999999997	569.814	56.981399999999994	3
40	292.029	0.7753405456786343	3layer/210120_TS_06_4.csv	29.2029	584.058	58.4058	3
41	299.152	0.7434247093983357	3layer/210120_TS_06_4.csv	29.9152	598.304	59.8304	3
42	306.275	0.747468563465148	3layer/210120_TS_06_4.csv	30.627499999999998	612.55	61.254999999999995	3
43	313.397	0.7264679109707667	3layer/210120_TS_06_4.csv	31.3397	626.794	62.6794	3
44	320.52	0.7246151491473267	3layer/210120_TS_06_4.csv	32.052	641.04	64.104	3
0	7.123	1.0	3layer/210120_TS_06_1_quitebad.csv	0.7123	14.246	1.4246	3
1	14.245	0.752632130112213	3layer/210120_TS_06_1_quitebad.csv	1.4244999999999999	28.49	2.8489999999999998	3
2	21.368	0.5264340779287733	3layer/210120_TS_06_1_quitebad.csv	2.1368	42.736	4.2736	3
3	28.491	0.41194950821256815	3layer/210120_TS_06_1_quitebad.csv	2.8491	56.982	5.6982	3
4	35.613	0.33302991002021926	3layer/210120_TS_06_1_quitebad.csv	3.5613	71.226	7.1226	3
5	42.736	0.2725170977694359	3layer/210120_TS_06_1_quitebad.csv	4.2736	85.472	8.5472	3
6	49.859	0.43353015571254805	3layer/210120_TS_06_1_quitebad.csv	4.9859	99.718	9.9718	3
7	56.981	0.5885015990140084	3layer/210120_TS_06_1_quitebad.csv	5.6981	113.962	11.3962	3
8	64.104	0.5963476425619667	3layer/210120_TS_06_1_quitebad.csv	6.4104	128.208	12.8208	3
9	71.227	0.5573510339216524	3layer/210120_TS_06_1_quitebad.csv	7.1227	142.454	14.2454	3
10	78.349	0.6414664207058216	3layer/210120_TS_06_1_quitebad.csv	7.8349	156.698	15.6698	3
11	85.472	0.680728860390369	3layer/210120_TS_06_1_quitebad.csv	8.5472	170.944	17.0944	3
12	92.595	0.6969687205471287	3layer/210120_TS_06_1_quitebad.csv	9.2595	185.19	18.519	3
13	99.717	0.6703775606376722	3layer/210120_TS_06_1_quitebad.csv	9.9717	199.434	19.9434	3
14	106.84	0.6132238861276471	3layer/210120_TS_06_1_quitebad.csv	10.684000000000001	213.68	21.368000000000002	3
15	113.963	0.5778844682170792	3layer/210120_TS_06_1_quitebad.csv	11.3963	227.926	22.7926	3
16	121.085	0.6216177027364486	3layer/210120_TS_06_1_quitebad.csv	12.1085	242.17	24.217	3
17	128.208	0.6498763482870009	3layer/210120_TS_06_1_quitebad.csv	12.8208	256.416	25.6416	3
18	135.331	0.6302531839309161	3layer/210120_TS_06_1_quitebad.csv	13.5331	270.662	27.0662	3
19	142.453	0.5767567001506376	3layer/210120_TS_06_1_quitebad.csv	14.2453	284.906	28.4906	3
20	149.576	0.5219230056630069	3layer/210120_TS_06_1_quitebad.csv	14.9576	299.152	29.9152	3
21	156.699	0.426094941960222	3layer/210120_TS_06_1_quitebad.csv	15.669900000000002	313.398	31.339800000000004	3
22	163.821	0.37181707601962316	3layer/210120_TS_06_1_quitebad.csv	16.3821	327.642	32.7642	3
23	170.944	0.4165169688816569	3layer/210120_TS_06_1_quitebad.csv	17.0944	341.888	34.1888	3
24	178.067	0.423396354086951	3layer/210120_TS_06_1_quitebad.csv	17.8067	356.134	35.6134	3
25	185.189	0.43239433215991746	3layer/210120_TS_06_1_quitebad.csv	18.5189	370.378	37.0378	3
26	192.312	0.39626547660284034	3layer/210120_TS_06_1_quitebad.csv	19.2312	384.624	38.4624	3
27	199.435	0.3596371809020533	3layer/210120_TS_06_1_quitebad.csv	19.9435	398.87	39.887	3
28	206.557	0.38321558897687275	3layer/210120_TS_06_1_quitebad.csv	20.6557	413.114	41.3114	3
29	213.68	0.39313189247537034	3layer/210120_TS_06_1_quitebad.csv	21.368000000000002	427.36	42.736000000000004	3
30	220.803	0.36767655611854455	3layer/210120_TS_06_1_quitebad.csv	22.0803	441.606	44.1606	3
31	227.925	0.3229444413117554	3layer/210120_TS_06_1_quitebad.csv	22.7925	455.85	45.585	3
32	235.048	0.2516533885402653	3layer/210120_TS_06_1_quitebad.csv	23.5048	470.096	47.0096	3
33	242.171	0.16707883904333046	3layer/210120_TS_06_1_quitebad.csv	24.2171	484.342	48.4342	3
34	249.293	0.1808859423710518	3layer/210120_TS_06_1_quitebad.csv	24.9293	498.586	49.8586	3
35	256.416	0.25676862227019714	3layer/210120_TS_06_1_quitebad.csv	25.6416	512.832	51.2832	3
36	263.539	0.3684740492512426	3layer/210120_TS_06_1_quitebad.csv	26.3539	527.078	52.7078	3
37	270.661	0.5462908513843352	3layer/210120_TS_06_1_quitebad.csv	27.0661	541.322	54.1322	3
38	277.784	0.765778683572447	3layer/210120_TS_06_1_quitebad.csv	27.778399999999998	555.568	55.556799999999996	3
39	284.907	0.8542037554676614	3layer/210120_TS_06_1_quitebad.csv	28.490699999999997	569.814	56.981399999999994	3
40	292.029	0.8609703638663112	3layer/210120_TS_06_1_quitebad.csv	29.2029	584.058	58.4058	3
41	299.152	0.8825268449077244	3layer/210120_TS_06_1_quitebad.csv	29.9152	598.304	59.8304	3
42	306.275	0.8146513182803149	3layer/210120_TS_06_1_quitebad.csv	30.627499999999998	612.55	61.254999999999995	3
43	313.397	0.7427802705032261	3layer/210120_TS_06_1_quitebad.csv	31.3397	626.794	62.6794	3
44	320.52	0.6652301049629851	3layer/210120_TS_06_1_quitebad.csv	32.052	641.04	64.104	3
0	7.123	0.6233125770305867	3layer/221018_MMM_09_ts_013_005.csv	0.7123	14.246	1.4246	3
1	14.245	0.46095666953979014	3layer/221018_MMM_09_ts_013_005.csv	1.4244999999999999	28.49	2.8489999999999998	3
2	21.368	0.3462876291898597	3layer/221018_MMM_09_ts_013_005.csv	2.1368	42.736	4.2736	3
3	28.491	0.2758480413085332	3layer/221018_MMM_09_ts_013_005.csv	2.8491	56.982	5.6982	3
4	35.613	0.3300066860535368	3layer/221018_MMM_09_ts_013_005.csv	3.5613	71.226	7.1226	3
5	42.736	0.32497200718549374	3layer/221018_MMM_09_ts_013_005.csv	4.2736	85.472	8.5472	3
6	49.859	0.37342011777120804	3layer/221018_MMM_09_ts_013_005.csv	4.9859	99.718	9.9718	3
7	56.981	0.4809608583926083	3layer/221018_MMM_09_ts_013_005.csv	5.6981	113.962	11.3962	3
8	64.104	0.5369746816069083	3layer/221018_MMM_09_ts_013_005.csv	6.4104	128.208	12.8208	3
9	71.227	0.6044111842370246	3layer/221018_MMM_09_ts_013_005.csv	7.1227	142.454	14.2454	3
10	78.349	0.6299873528866835	3layer/221018_MMM_09_ts_013_005.csv	7.8349	156.698	15.6698	3
11	85.472	0.6221695035403861	3layer/221018_MMM_09_ts_013_005.csv	8.5472	170.944	17.0944	3
12	92.595	0.6985371237081013	3layer/221018_MMM_09_ts_013_005.csv	9.2595	185.19	18.519	3
13	99.717	0.7238023505908698	3layer/221018_MMM_09_ts_013_005.csv	9.9717	199.434	19.9434	3
14	106.84	0.7266443261183029	3layer/221018_MMM_09_ts_013_005.csv	10.684000000000001	213.68	21.368000000000002	3
15	113.963	0.6544558921853728	3layer/221018_MMM_09_ts_013_005.csv	11.3963	227.926	22.7926	3
16	121.085	0.6127131683032728	3layer/221018_MMM_09_ts_013_005.csv	12.1085	242.17	24.217	3
17	128.208	0.5843369126543633	3layer/221018_MMM_09_ts_013_005.csv	12.8208	256.416	25.6416	3
18	135.331	0.5582548594720436	3layer/221018_MMM_09_ts_013_005.csv	13.5331	270.662	27.0662	3
19	142.453	0.552624880174643	3layer/221018_MMM_09_ts_013_005.csv	14.2453	284.906	28.4906	3
20	149.576	0.4732155084220108	3layer/221018_MMM_09_ts_013_005.csv	14.9576	299.152	29.9152	3
21	156.699	0.3913693520972458	3layer/221018_MMM_09_ts_013_005.csv	15.669900000000002	313.398	31.339800000000004	3
22	163.821	0.36973634393703825	3layer/221018_MMM_09_ts_013_005.csv	16.3821	327.642	32.7642	3
23	170.944	0.32847050483731943	3layer/221018_MMM_09_ts_013_005.csv	17.0944	341.888	34.1888	3
24	178.067	0.32041260200259386	3layer/221018_MMM_09_ts_013_005.csv	17.8067	356.134	35.6134	3
25	185.189	0.33829255914740736	3layer/221018_MMM_09_ts_013_005.csv	18.5189	370.378	37.0378	3
26	192.312	0.3640169487429414	3layer/221018_MMM_09_ts_013_005.csv	19.2312	384.624	38.4624	3
27	199.435	0.3931077260168037	3layer/221018_MMM_09_ts_013_005.csv	19.9435	398.87	39.887	3
28	206.557	0.3868760019010947	3layer/221018_MMM_09_ts_013_005.csv	20.6557	413.114	41.3114	3
29	213.68	0.3294428020203159	3layer/221018_MMM_09_ts_013_005.csv	21.368000000000002	427.36	42.736000000000004	3
30	220.803	0.35859238434335705	3layer/221018_MMM_09_ts_013_005.csv	22.0803	441.606	44.1606	3
31	227.925	0.41986241229589405	3layer/221018_MMM_09_ts_013_005.csv	22.7925	455.85	45.585	3
32	235.048	0.42592738784749357	3layer/221018_MMM_09_ts_013_005.csv	23.5048	470.096	47.0096	3
33	242.171	0.3645719717413544	3layer/221018_MMM_09_ts_013_005.csv	24.2171	484.342	48.4342	3
34	249.293	0.32641393921330114	3layer/221018_MMM_09_ts_013_005.csv	24.9293	498.586	49.8586	3
35	256.416	0.2533490683830222	3layer/221018_MMM_09_ts_013_005.csv	25.6416	512.832	51.2832	3
36	263.539	0.2461055752019913	3layer/221018_MMM_09_ts_013_005.csv	26.3539	527.078	52.7078	3
37	270.661	0.28502646227213035	3layer/221018_MMM_09_ts_013_005.csv	27.0661	541.322	54.1322	3
38	277.784	0.39336630712346643	3layer/221018_MMM_09_ts_013_005.csv	27.778399999999998	555.568	55.556799999999996	3
39	284.907	0.5803381693102088	3layer/221018_MMM_09_ts_013_005.csv	28.490699999999997	569.814	56.981399999999994	3
40	292.029	0.7258943603541193	3layer/221018_MMM_09_ts_013_005.csv	29.2029	584.058	58.4058	3
41	299.152	0.8128662225408614	3layer/221018_MMM_09_ts_013_005.csv	29.9152	598.304	59.8304	3
42	306.275	0.8250235622971025	3layer/221018_MMM_09_ts_013_005.csv	30.627499999999998	612.55	61.254999999999995	3
43	313.397	0.8075439628158757	3layer/221018_MMM_09_ts_013_005.csv	31.3397	626.794	62.6794	3
44	320.52	0.6774244999556949	3layer/221018_MMM_09_ts_013_005.csv	32.052	641.04	64.104	3
0	7.123	0.07400575161713883	3layer/221018_MMM_03_ts_002_4.csv	0.7123	14.246	1.4246	3
1	14.245	0.2834000596105978	3layer/221018_MMM_03_ts_002_4.csv	1.4244999999999999	28.49	2.8489999999999998	3
2	21.368	0.36276512618919116	3layer/221018_MMM_03_ts_002_4.csv	2.1368	42.736	4.2736	3
3	28.491	0.3436486519143863	3layer/221018_MMM_03_ts_002_4.csv	2.8491	56.982	5.6982	3
4	35.613	0.3987658995158653	3layer/221018_MMM_03_ts_002_4.csv	3.5613	71.226	7.1226	3
5	42.736	0.43170719918800704	3layer/221018_MMM_03_ts_002_4.csv	4.2736	85.472	8.5472	3
6	49.859	0.4656554346337573	3layer/221018_MMM_03_ts_002_4.csv	4.9859	99.718	9.9718	3
7	56.981	0.4772351960302564	3layer/221018_MMM_03_ts_002_4.csv	5.6981	113.962	11.3962	3
8	64.104	0.45871079999033343	3layer/221018_MMM_03_ts_002_4.csv	6.4104	128.208	12.8208	3
9	71.227	0.5113034582202208	3layer/221018_MMM_03_ts_002_4.csv	7.1227	142.454	14.2454	3
10	78.349	0.5830641458365219	3layer/221018_MMM_03_ts_002_4.csv	7.8349	156.698	15.6698	3
11	85.472	0.6078653767148116	3layer/221018_MMM_03_ts_002_4.csv	8.5472	170.944	17.0944	3
12	92.595	0.5400567106227696	3layer/221018_MMM_03_ts_002_4.csv	9.2595	185.19	18.519	3
13	99.717	0.5107556851593779	3layer/221018_MMM_03_ts_002_4.csv	9.9717	199.434	19.9434	3
14	106.84	0.5793747331620199	3layer/221018_MMM_03_ts_002_4.csv	10.684000000000001	213.68	21.368000000000002	3
15	113.963	0.6209523195772482	3layer/221018_MMM_03_ts_002_4.csv	11.3963	227.926	22.7926	3
16	121.085	0.6859286767252838	3layer/221018_MMM_03_ts_002_4.csv	12.1085	242.17	24.217	3
17	128.208	0.6280620916875438	3layer/221018_MMM_03_ts_002_4.csv	12.8208	256.416	25.6416	3
18	135.331	0.5211915675170576	3layer/221018_MMM_03_ts_002_4.csv	13.5331	270.662	27.0662	3
19	142.453	0.3636939237467678	3layer/221018_MMM_03_ts_002_4.csv	14.2453	284.906	28.4906	3
20	149.576	0.2192816117416767	3layer/221018_MMM_03_ts_002_4.csv	14.9576	299.152	29.9152	3
21	156.699	0.18309636778127744	3layer/221018_MMM_03_ts_002_4.csv	15.669900000000002	313.398	31.339800000000004	3
22	163.821	0.20921144845697162	3layer/221018_MMM_03_ts_002_4.csv	16.3821	327.642	32.7642	3
23	170.944	0.27108886006814936	3layer/221018_MMM_03_ts_002_4.csv	17.0944	341.888	34.1888	3
24	178.067	0.34692884589049366	3layer/221018_MMM_03_ts_002_4.csv	17.8067	356.134	35.6134	3
25	185.189	0.30842926074803245	3layer/221018_MMM_03_ts_002_4.csv	18.5189	370.378	37.0378	3
26	192.312	0.24166780786054343	3layer/221018_MMM_03_ts_002_4.csv	19.2312	384.624	38.4624	3
27	199.435	0.22001143879038818	3layer/221018_MMM_03_ts_002_4.csv	19.9435	398.87	39.887	3
28	206.557	0.19115910390771634	3layer/221018_MMM_03_ts_002_4.csv	20.6557	413.114	41.3114	3
29	213.68	0.23857450116401777	3layer/221018_MMM_03_ts_002_4.csv	21.368000000000002	427.36	42.736000000000004	3
30	220.803	0.306793997051692	3layer/221018_MMM_03_ts_002_4.csv	22.0803	441.606	44.1606	3
31	227.925	0.33704234769089486	3layer/221018_MMM_03_ts_002_4.csv	22.7925	455.85	45.585	3
32	235.048	0.24347868115580118	3layer/221018_MMM_03_ts_002_4.csv	23.5048	470.096	47.0096	3
33	242.171	0.13674510025052558	3layer/221018_MMM_03_ts_002_4.csv	24.2171	484.342	48.4342	3
34	249.293	0.08271373218730617	3layer/221018_MMM_03_ts_002_4.csv	24.9293	498.586	49.8586	3
35	256.416	0.12499697919267914	3layer/221018_MMM_03_ts_002_4.csv	25.6416	512.832	51.2832	3
36	263.539	0.31256333626016	3layer/221018_MMM_03_ts_002_4.csv	26.3539	527.078	52.7078	3
37	270.661	0.5499867084477883	3layer/221018_MMM_03_ts_002_4.csv	27.0661	541.322	54.1322	3
38	277.784	0.7093516139166578	3layer/221018_MMM_03_ts_002_4.csv	27.778399999999998	555.568	55.556799999999996	3
39	284.907	0.8118617034131095	3layer/221018_MMM_03_ts_002_4.csv	28.490699999999997	569.814	56.981399999999994	3
40	292.029	0.8097576104205769	3layer/221018_MMM_03_ts_002_4.csv	29.2029	584.058	58.4058	3
41	299.152	0.7918865143105711	3layer/221018_MMM_03_ts_002_4.csv	29.9152	598.304	59.8304	3
42	306.275	0.7637986450672231	3layer/221018_MMM_03_ts_002_4.csv	30.627499999999998	612.55	61.254999999999995	3
43	313.397	0.7555014942926881	3layer/221018_MMM_03_ts_002_4.csv	31.3397	626.794	62.6794	3
44	320.52	0.7052231772448626	3layer/221018_MMM_03_ts_002_4.csv	32.052	641.04	64.104	3
0	7.123	0.5439088441182868	3layer/221018_MMM_03_ts_002_2.csv	0.7123	14.246	1.4246	3
1	14.245	0.4461877411611177	3layer/221018_MMM_03_ts_002_2.csv	1.4244999999999999	28.49	2.8489999999999998	3
2	21.368	0.4804847791588462	3layer/221018_MMM_03_ts_002_2.csv	2.1368	42.736	4.2736	3
3	28.491	0.5289248342583716	3layer/221018_MMM_03_ts_002_2.csv	2.8491	56.982	5.6982	3
4	35.613	0.45875107742127774	3layer/221018_MMM_03_ts_002_2.csv	3.5613	71.226	7.1226	3
5	42.736	0.4855065692489871	3layer/221018_MMM_03_ts_002_2.csv	4.2736	85.472	8.5472	3
6	49.859	0.5158008361594664	3layer/221018_MMM_03_ts_002_2.csv	4.9859	99.718	9.9718	3
7	56.981	0.6940284680881914	3layer/221018_MMM_03_ts_002_2.csv	5.6981	113.962	11.3962	3
8	64.104	0.8015555143830705	3layer/221018_MMM_03_ts_002_2.csv	6.4104	128.208	12.8208	3
9	71.227	0.8548022780914942	3layer/221018_MMM_03_ts_002_2.csv	7.1227	142.454	14.2454	3
10	78.349	0.8133165242188192	3layer/221018_MMM_03_ts_002_2.csv	7.8349	156.698	15.6698	3
11	85.472	0.7210554298004656	3layer/221018_MMM_03_ts_002_2.csv	8.5472	170.944	17.0944	3
12	92.595	0.6698394541602557	3layer/221018_MMM_03_ts_002_2.csv	9.2595	185.19	18.519	3
13	99.717	0.6681026913379357	3layer/221018_MMM_03_ts_002_2.csv	9.9717	199.434	19.9434	3
14	106.84	0.7317007547990559	3layer/221018_MMM_03_ts_002_2.csv	10.684000000000001	213.68	21.368000000000002	3
15	113.963	0.7633878152715906	3layer/221018_MMM_03_ts_002_2.csv	11.3963	227.926	22.7926	3
16	121.085	0.7431218231176343	3layer/221018_MMM_03_ts_002_2.csv	12.1085	242.17	24.217	3
17	128.208	0.6440369263486898	3layer/221018_MMM_03_ts_002_2.csv	12.8208	256.416	25.6416	3
18	135.331	0.5193718331869919	3layer/221018_MMM_03_ts_002_2.csv	13.5331	270.662	27.0662	3
19	142.453	0.31349616156083093	3layer/221018_MMM_03_ts_002_2.csv	14.2453	284.906	28.4906	3
20	149.576	0.20137346039520215	3layer/221018_MMM_03_ts_002_2.csv	14.9576	299.152	29.9152	3
21	156.699	0.20099404699570644	3layer/221018_MMM_03_ts_002_2.csv	15.669900000000002	313.398	31.339800000000004	3
22	163.821	0.2707972514681124	3layer/221018_MMM_03_ts_002_2.csv	16.3821	327.642	32.7642	3
23	170.944	0.3486631920669571	3layer/221018_MMM_03_ts_002_2.csv	17.0944	341.888	34.1888	3
24	178.067	0.4409702027565873	3layer/221018_MMM_03_ts_002_2.csv	17.8067	356.134	35.6134	3
25	185.189	0.4092670313116748	3layer/221018_MMM_03_ts_002_2.csv	18.5189	370.378	37.0378	3
26	192.312	0.353450567509002	3layer/221018_MMM_03_ts_002_2.csv	19.2312	384.624	38.4624	3
27	199.435	0.3444872280266475	3layer/221018_MMM_03_ts_002_2.csv	19.9435	398.87	39.887	3
28	206.557	0.3547072233544656	3layer/221018_MMM_03_ts_002_2.csv	20.6557	413.114	41.3114	3
29	213.68	0.3887964298085211	3layer/221018_MMM_03_ts_002_2.csv	21.368000000000002	427.36	42.736000000000004	3
30	220.803	0.422099420810543	3layer/221018_MMM_03_ts_002_2.csv	22.0803	441.606	44.1606	3
31	227.925	0.3998380847276037	3layer/221018_MMM_03_ts_002_2.csv	22.7925	455.85	45.585	3
32	235.048	0.3106074642135026	3layer/221018_MMM_03_ts_002_2.csv	23.5048	470.096	47.0096	3
33	242.171	0.22111101265516878	3layer/221018_MMM_03_ts_002_2.csv	24.2171	484.342	48.4342	3
34	249.293	0.17802221703090884	3layer/221018_MMM_03_ts_002_2.csv	24.9293	498.586	49.8586	3
35	256.416	0.21842934130289435	3layer/221018_MMM_03_ts_002_2.csv	25.6416	512.832	51.2832	3
36	263.539	0.34708431677393886	3layer/221018_MMM_03_ts_002_2.csv	26.3539	527.078	52.7078	3
37	270.661	0.4799265339659576	3layer/221018_MMM_03_ts_002_2.csv	27.0661	541.322	54.1322	3
38	277.784	0.6259072491320212	3layer/221018_MMM_03_ts_002_2.csv	27.778399999999998	555.568	55.556799999999996	3
39	284.907	0.7690306833468933	3layer/221018_MMM_03_ts_002_2.csv	28.490699999999997	569.814	56.981399999999994	3
40	292.029	0.8152240633483435	3layer/221018_MMM_03_ts_002_2.csv	29.2029	584.058	58.4058	3
41	299.152	0.8126600020944263	3layer/221018_MMM_03_ts_002_2.csv	29.9152	598.304	59.8304	3
42	306.275	0.7937723036273855	3layer/221018_MMM_03_ts_002_2.csv	30.627499999999998	612.55	61.254999999999995	3
43	313.397	0.7594293493583805	3layer/221018_MMM_03_ts_002_2.csv	31.3397	626.794	62.6794	3
44	320.52	0.6997599465115717	3layer/221018_MMM_03_ts_002_2.csv	32.052	641.04	64.104	3
0	7.123	0.8438798443680069	3layer/221018_MMM_09_ts_013_002.csv	0.7123	14.246	1.4246	3
1	14.245	0.8899113090970605	3layer/221018_MMM_09_ts_013_002.csv	1.4244999999999999	28.49	2.8489999999999998	3
2	21.368	0.7697500382635594	3layer/221018_MMM_09_ts_013_002.csv	2.1368	42.736	4.2736	3
3	28.491	0.6779513287524468	3layer/221018_MMM_09_ts_013_002.csv	2.8491	56.982	5.6982	3
4	35.613	0.7195474427859093	3layer/221018_MMM_09_ts_013_002.csv	3.5613	71.226	7.1226	3
5	42.736	0.7178686794641492	3layer/221018_MMM_09_ts_013_002.csv	4.2736	85.472	8.5472	3
6	49.859	0.719000475273685	3layer/221018_MMM_09_ts_013_002.csv	4.9859	99.718	9.9718	3
7	56.981	0.8381209772915845	3layer/221018_MMM_09_ts_013_002.csv	5.6981	113.962	11.3962	3
8	64.104	0.8550270261561635	3layer/221018_MMM_09_ts_013_002.csv	6.4104	128.208	12.8208	3
9	71.227	0.8096915554338283	3layer/221018_MMM_09_ts_013_002.csv	7.1227	142.454	14.2454	3
10	78.349	0.7140326569410097	3layer/221018_MMM_09_ts_013_002.csv	7.8349	156.698	15.6698	3
11	85.472	0.6601229267192421	3layer/221018_MMM_09_ts_013_002.csv	8.5472	170.944	17.0944	3
12	92.595	0.6855033470545114	3layer/221018_MMM_09_ts_013_002.csv	9.2595	185.19	18.519	3
13	99.717	0.6702752559630736	3layer/221018_MMM_09_ts_013_002.csv	9.9717	199.434	19.9434	3
14	106.84	0.6848677691942097	3layer/221018_MMM_09_ts_013_002.csv	10.684000000000001	213.68	21.368000000000002	3
15	113.963	0.6566526232690773	3layer/221018_MMM_09_ts_013_002.csv	11.3963	227.926	22.7926	3
16	121.085	0.5768211440401486	3layer/221018_MMM_09_ts_013_002.csv	12.1085	242.17	24.217	3
17	128.208	0.4128170840751094	3layer/221018_MMM_09_ts_013_002.csv	12.8208	256.416	25.6416	3
18	135.331	0.3172097406938996	3layer/221018_MMM_09_ts_013_002.csv	13.5331	270.662	27.0662	3
19	142.453	0.2957813418828894	3layer/221018_MMM_09_ts_013_002.csv	14.2453	284.906	28.4906	3
20	149.576	0.32205108789340986	3layer/221018_MMM_09_ts_013_002.csv	14.9576	299.152	29.9152	3
21	156.699	0.415340867898082	3layer/221018_MMM_09_ts_013_002.csv	15.669900000000002	313.398	31.339800000000004	3
22	163.821	0.4888471793715109	3layer/221018_MMM_09_ts_013_002.csv	16.3821	327.642	32.7642	3
23	170.944	0.5782171597966795	3layer/221018_MMM_09_ts_013_002.csv	17.0944	341.888	34.1888	3
24	178.067	0.5480106976856588	3layer/221018_MMM_09_ts_013_002.csv	17.8067	356.134	35.6134	3
25	185.189	0.43153481178356523	3layer/221018_MMM_09_ts_013_002.csv	18.5189	370.378	37.0378	3
26	192.312	0.4140407124271986	3layer/221018_MMM_09_ts_013_002.csv	19.2312	384.624	38.4624	3
27	199.435	0.43743706651414943	3layer/221018_MMM_09_ts_013_002.csv	19.9435	398.87	39.887	3
28	206.557	0.499202506867302	3layer/221018_MMM_09_ts_013_002.csv	20.6557	413.114	41.3114	3
29	213.68	0.5283287282803955	3layer/221018_MMM_09_ts_013_002.csv	21.368000000000002	427.36	42.736000000000004	3
30	220.803	0.46286904196102757	3layer/221018_MMM_09_ts_013_002.csv	22.0803	441.606	44.1606	3
31	227.925	0.34086387033889426	3layer/221018_MMM_09_ts_013_002.csv	22.7925	455.85	45.585	3
32	235.048	0.2762902875003021	3layer/221018_MMM_09_ts_013_002.csv	23.5048	470.096	47.0096	3
33	242.171	0.32368796268698796	3layer/221018_MMM_09_ts_013_002.csv	24.2171	484.342	48.4342	3
34	249.293	0.44426892435092924	3layer/221018_MMM_09_ts_013_002.csv	24.9293	498.586	49.8586	3
35	256.416	0.6001965538630083	3layer/221018_MMM_09_ts_013_002.csv	25.6416	512.832	51.2832	3
36	263.539	0.7080611250292013	3layer/221018_MMM_09_ts_013_002.csv	26.3539	527.078	52.7078	3
37	270.661	0.7330935483611113	3layer/221018_MMM_09_ts_013_002.csv	27.0661	541.322	54.1322	3
38	277.784	0.6919968744713588	3layer/221018_MMM_09_ts_013_002.csv	27.778399999999998	555.568	55.556799999999996	3
39	284.907	0.7295443011462958	3layer/221018_MMM_09_ts_013_002.csv	28.490699999999997	569.814	56.981399999999994	3
40	292.029	0.8214275932623913	3layer/221018_MMM_09_ts_013_002.csv	29.2029	584.058	58.4058	3
41	299.152	0.8338765416186694	3layer/221018_MMM_09_ts_013_002.csv	29.9152	598.304	59.8304	3
42	306.275	0.8138216032028613	3layer/221018_MMM_09_ts_013_002.csv	30.627499999999998	612.55	61.254999999999995	3
43	313.397	0.7768324217208129	3layer/221018_MMM_09_ts_013_002.csv	31.3397	626.794	62.6794	3
44	320.52	0.7418039455771354	3layer/221018_MMM_09_ts_013_002.csv	32.052	641.04	64.104	3
