# Supplementary material for: Visualizing influenza A virus assembly by in situ cryo-electron tomography
Source: Nat Commun. 2025 Oct 23;16:9394. doi: 10.1038/s41467-025-65117-z (PMC12550032; doi:10.1038/s41467-025-65117-z)
Supplement: Supplementary file 13 — Source Data [file 41467_2025_65117_MOESM13_ESM.zip › fig_05_g_budding_lengths.csv]

Cell line	Virus	hpi	Model	Contour	vRNPs	State	Note	Contour length [nm]
A549-Rab11dn	PR8	16	211201_TS_02.mod	1	yes	open		67.73234328966028
A549-Rab11dn	PR8	16	211201_TS_02.mod	2	yes	neck		97.75856737679618
A549-Rab11dn	PR8	16	211201_TS_02.mod	3	yes	neck		84.75616149350611
A549-Rab11dn	PR8	16	211201_TS_08.mod	1	yes	open		39.88025172991323
A549-Rab11dn	PR8	16	220815_MMM_05_ts_003.mod	1	yes	open		52.2849209959248
A549-Rab11dn	PR8	16	220815_MMM_05_ts_003.mod	2	no	neck		76.04429217137114
A549-Rab11dn	PR8	16	220815_MMM_05_ts_003.mod	3	no	open		59.953246046886036
A549-Rab11wt	PR8	16	210223_TS03.mod	1	yes	open		113.25540570235407
A549-Rab11wt	PR8	16	210223_TS03.mod	2	yes	open		81.26161569253203
A549-Rab11wt	PR8	16	210419_TS_02.mod	1	no	neck		80.77731999897681
A549wt	PR8	16	210315_TS_01.mod	1	yes	neck		190.42544025142206
A549wt	PR8	16	210315_TS_01.mod	2	yes	neck	dome	66.71456045425087
A549wt	PR8	16	210315_TS_01.mod	3	no	closed		110.38867978066804
A549wt	PR8	16	210315_TS_01.mod	4	no	neck		53.502777215367985
A549wt	PR8	16	211220_TS_21.mod	1	yes	open		76.94144831577835
A549wt	PR8	16	211220_TS_21.mod	2	yes	open		61.83002661361584
A549wt	PR8	16	211220_TS_21.mod	3	yes	open		87.70849156461468
A549wt	PR8	16	211220_TS_21.mod	4	yes	open		64.7468222947773
A549wt	PR8	16	220408_TS_08.mod	1	yes	open		80.35757017987719
A549wt	PR8	16	220408_TS_08.mod	2	yes	neck		173.35177870350063
A549wt	PR8	16	220408_TS_08.mod	3	yes	neck		131.76670486320023
A549wt	PR8	16	220408_TS_08.mod	4	yes	neck		165.92306677757904
A549wt	PR8	16	220408_TS_08.mod	5	yes	closed	strong overhang	100.4310168794263
A549wt	PR8	16	220408_TS_08.mod	6	yes	closed	strong overhang	185.67197552283088
A549wt	PR8	16	220408_TS_08.mod	7	yes	closed	strong overhang	92.25743901702057
A549wt	PR8	16	220408_TS_08.mod	8	yes	closed	very nice	81.97141249024874
A549wt	PR8	16	220408_TS_08.mod	9	yes	open	vRNP entering	84.07499857087767
A549wt	PR8	16	220408_TS_08.mod	10	no	closed	strong overhang	84.81845401812691
A549wt	PR8	16	220408_TS_09.mod	1	yes	closed		89.57054507282646
A549wt	PR8	16	220408_TS_09.mod	2	yes	closed		126.90706194020981
A549wt	PR8	16	220408_TS_09.mod	3	yes	neck	dome	236.56382453582938
A549wt	PR8	16	220408_TS_09.mod	4	yes	closed		219.21731554693088
A549wt	PR8	16	220408_TS_09.mod	5	yes	open		86.4975414197775
A549wt	PR8	16	220408_TS_09.mod	6	no	open		69.15156175764382
A549wt	PR8	16	221018_MMM_02_ts_008.mod	1	yes	open		75.85829838263284
A549wt	PR8	16	221018_MMM_02_ts_008.mod	2	yes	neck		127.35840621123627
A549wt	PR8	16	221018_MMM_02_ts_008.mod	3	yes	open		88.75938560151421
A549wt	PR8	16	221018_MMM_10_ts_002.mod	1	yes	open		106.75985978771705
A549wt	PR8	16	221018_MMM_10_ts_002.mod	2	yes	closed		107.14407539641255
A549wt	PR8	16	221018_MMM_11_ts_007.mod	1	yes	neck		118.05818412198813
A549wt	PR8	16	221018_MMM_11_ts_013.mod	1	yes	closed		134.1224692932718
A549wt	PR8	16	221018_MMM_11_ts_013.mod	2	yes	closed		143.42548411456286
A549wt	PR8	16	221018_MMM_11_ts_013.mod	3	yes	open		173.70131360413106
A549wt	PR8	16	221018_MMM_12_ts_002.mod	1	yes	closed		139.63789179405566
A549wt	PR8	16	221018_MMM_12_ts_002.mod	2	yes	closed		131.27089736170237
A549wt	PR8	16	221018_MMM_12_ts_002.mod	3	yes	closed		117.54340565516004
A549wt	PR8	16	221018_MMM_12_ts_003.mod	1	yes	closed		127.39120462037215
A549wt	PR8	16	221018_MMM_12_ts_003.mod	2	yes	open		48.36342004353985
A549wt	PR8	16	221018_MMM_12_ts_003.mod	3	yes	open		39.079042871946925
A549wt	PR8	16	221018_MMM_12_ts_003.mod	4	yes	initial		21.735811880791825
A549wt	PR8	16	221018_MMM_12_ts_003.mod	5	yes	open		32.451252347163965
A549wt	PR8	16	221018_MMM_12_ts_003.mod	6	yes	closed		143.80776243257645
A549wt	PR8	16	221018_MMM_12_ts_003.mod	7	yes	closed		135.03841900476297
A549wt	PR8	16	221018_MMM_12_ts_003.mod	8	no	initial	segment?	23.53662540861187
A549wt	PR8	16	221018_MMM_12_ts_003.mod	9	no	initial	segment?	18.46750080603993
A549wt	PR8	16	221018_MMM_16_ts_010.mod	1	yes	closed		121.88308193714572
A549wt	PR8	16	221018_MMM_16_ts_010.mod	2	yes	open		111.97449418680897
A549wt	PR8	16	221018_MMM_16_ts_014.mod	1	yes	closed		153.4153490590583
A549wt	PR8	16	221018_MMM_17_ts_009.mod	1	yes	open		66.52667154889392
A549wt	PR8	16	221018_MMM_17_ts_009.mod	2	yes	open		90.57015192565613
A549wt	PR8	16	221018_MMM_17_ts_009.mod	3	yes	neck		143.27118837587665
A549wt	PR8	16	221018_MMM_17_ts_009.mod	4	no	open		48.258691732809886
A549wt	PR8	16	221018_MMM_17_ts_010.mod	1	yes	neck		140.15598804203802
A549wt	PR8	16	221018_MMM_17_ts_010.mod	2	yes	open		60.71004184477572
A549wt	PR8	16	221018_MMM_17_ts_010.mod	3	yes	neck		140.69252561391187
A549wt	PR8	16	221018_MMM_17_ts_013.mod	1	yes	open		92.33747360005297
A549wt	PR8	16	221018_MMM_17_ts_013.mod	2	yes	neck		138.98145308612175
A549wt	PR8	16	221018_MMM_17_ts_013.mod	3	yes	open		112.78353520649588
A549wt	PR8	16	221018_MMM_17_ts_013.mod	4	yes	neck		134.6188975349972
A549wt	PR8	16	221018_MMM_17_ts_015.mod	1	yes	open		79.00747380271275
A549wt	PR8	16	221018_MMM_17_ts_015.mod	2	yes	open		89.03847935826411
A549wt	PR8	16	221018_MMM_17_ts_015.mod	3	yes	closed		105.98455782525573
A549wt	PR8	16	221018_MMM_17_ts_015.mod	4	yes	neck		128.16573067396126
A549wt	PR8	16	221018_MMM_17_ts_015.mod	5	yes	open		107.78939260849093
