# Supplementary material for: Visualizing influenza A virus assembly by in situ cryo-electron tomography
Source: Nat Commun. 2025 Oct 23;16:9394. doi: 10.1038/s41467-025-65117-z (PMC12550032; doi:10.1038/s41467-025-65117-z)
Supplement: Supplementary file 13 — Source Data [file 41467_2025_65117_MOESM13_ESM.zip › fig_05_r_WSNdelHA_particle_counts.csv]

	path	grid	mmm	Cell line	Particle count
33	250606_WSNdelHA_supernatants/MDCK-HA_1_2/MMM_01_blend_byte.mod	MDCK-HA_1_2	MMM_01_blend_byte.mod	MDCK-HA	61
27	250606_WSNdelHA_supernatants/MDCK-HA_1_2/MMM_02_blend_byte.mod	MDCK-HA_1_2	MMM_02_blend_byte.mod	MDCK-HA	39
20	250606_WSNdelHA_supernatants/MDCK-HA_1_2/MMM_03_blend_byte.mod	MDCK-HA_1_2	MMM_03_blend_byte.mod	MDCK-HA	52
23	250606_WSNdelHA_supernatants/MDCK-HA_1_2/MMM_07_blend_byte.mod	MDCK-HA_1_2	MMM_07_blend_byte.mod	MDCK-HA	34
30	250606_WSNdelHA_supernatants/MDCK-HA_1_2/MMM_09_blend_byte.mod	MDCK-HA_1_2	MMM_09_blend_byte.mod	MDCK-HA	24
25	250606_WSNdelHA_supernatants/MDCK-HA_1_2/MMM_10_blend_byte.mod	MDCK-HA_1_2	MMM_10_blend_byte.mod	MDCK-HA	38
31	250606_WSNdelHA_supernatants/MDCK-HA_1_2/MMM_11_blend_byte.mod	MDCK-HA_1_2	MMM_11_blend_byte.mod	MDCK-HA	36
24	250606_WSNdelHA_supernatants/MDCK-HA_1_2/MMM_12_blend_byte.mod	MDCK-HA_1_2	MMM_12_blend_byte.mod	MDCK-HA	54
32	250606_WSNdelHA_supernatants/MDCK-HA_1_2/MMM_13_blend_byte.mod	MDCK-HA_1_2	MMM_13_blend_byte.mod	MDCK-HA	28
22	250606_WSNdelHA_supernatants/MDCK-HA_1_2/MMM_14_blend_byte.mod	MDCK-HA_1_2	MMM_14_blend_byte.mod	MDCK-HA	41
28	250606_WSNdelHA_supernatants/MDCK-HA_1_2/MMM_15_blend_byte.mod	MDCK-HA_1_2	MMM_15_blend_byte.mod	MDCK-HA	47
29	250606_WSNdelHA_supernatants/MDCK-HA_1_2/MMM_22_blend_byte.mod	MDCK-HA_1_2	MMM_22_blend_byte.mod	MDCK-HA	45
21	250606_WSNdelHA_supernatants/MDCK-HA_1_2/MMM_25_blend_byte.mod	MDCK-HA_1_2	MMM_25_blend_byte.mod	MDCK-HA	12
26	250606_WSNdelHA_supernatants/MDCK-HA_1_2/MMM_26_blend_byte.mod	MDCK-HA_1_2	MMM_26_blend_byte.mod	MDCK-HA	11
34	250606_WSNdelHA_supernatants/MDCK-HA_1_2/MMM_27_blend_byte.mod	MDCK-HA_1_2	MMM_27_blend_byte.mod	MDCK-HA	21
0	250606_WSNdelHA_supernatants/MDCK-HA_2_1/MMM_06_blend_byte.mod	MDCK-HA_2_1	MMM_06_blend_byte.mod	MDCK-HA	26
2	250606_WSNdelHA_supernatants/MDCK-HA_2_1/MMM_07_blend_byte.mod	MDCK-HA_2_1	MMM_07_blend_byte.mod	MDCK-HA	42
1	250606_WSNdelHA_supernatants/MDCK-HA_2_1/MMM_08_blend_byte.mod	MDCK-HA_2_1	MMM_08_blend_byte.mod	MDCK-HA	36
3	250606_WSNdelHA_supernatants/MDCK-HA_2_1/MMM_10_blend_byte.mod	MDCK-HA_2_1	MMM_10_blend_byte.mod	MDCK-HA	56
4	250606_WSNdelHA_supernatants/MDCK-HA_2_1/MMM_11_blend_byte.mod	MDCK-HA_2_1	MMM_11_blend_byte.mod	MDCK-HA	49
18	250606_WSNdelHA_supernatants/MDCK_1_1/MMM_01_blend_byte.mod	MDCK_1_1	MMM_01_blend_byte.mod	MDCK	43
5	250606_WSNdelHA_supernatants/MDCK_1_1/MMM_03_blend_byte.mod	MDCK_1_1	MMM_03_blend_byte.mod	MDCK	22
15	250606_WSNdelHA_supernatants/MDCK_1_1/MMM_09_blend_byte.mod	MDCK_1_1	MMM_09_blend_byte.mod	MDCK	25
12	250606_WSNdelHA_supernatants/MDCK_1_1/MMM_10_blend_byte.mod	MDCK_1_1	MMM_10_blend_byte.mod	MDCK	64
16	250606_WSNdelHA_supernatants/MDCK_1_1/MMM_11_blend_byte.mod	MDCK_1_1	MMM_11_blend_byte.mod	MDCK	47
9	250606_WSNdelHA_supernatants/MDCK_1_1/MMM_12_blend_byte.mod	MDCK_1_1	MMM_12_blend_byte.mod	MDCK	49
17	250606_WSNdelHA_supernatants/MDCK_1_1/MMM_13_blend_byte.mod	MDCK_1_1	MMM_13_blend_byte.mod	MDCK	21
8	250606_WSNdelHA_supernatants/MDCK_1_1/MMM_14_blend_byte.mod	MDCK_1_1	MMM_14_blend_byte.mod	MDCK	34
14	250606_WSNdelHA_supernatants/MDCK_1_1/MMM_15_blend_byte.mod	MDCK_1_1	MMM_15_blend_byte.mod	MDCK	31
10	250606_WSNdelHA_supernatants/MDCK_1_1/MMM_16_blend_byte.mod	MDCK_1_1	MMM_16_blend_byte.mod	MDCK	45
6	250606_WSNdelHA_supernatants/MDCK_1_1/MMM_17_blend_byte.mod	MDCK_1_1	MMM_17_blend_byte.mod	MDCK	40
7	250606_WSNdelHA_supernatants/MDCK_1_1/MMM_21_blend_byte.mod	MDCK_1_1	MMM_21_blend_byte.mod	MDCK	37
13	250606_WSNdelHA_supernatants/MDCK_1_1/MMM_26_blend_byte.mod	MDCK_1_1	MMM_26_blend_byte.mod	MDCK	32
19	250606_WSNdelHA_supernatants/MDCK_1_1/MMM_27_blend_byte.mod	MDCK_1_1	MMM_27_blend_byte.mod	MDCK	20
11	250606_WSNdelHA_supernatants/MDCK_1_1/MMM_28_blend_byte.mod	MDCK_1_1	MMM_28_blend_byte.mod	MDCK	63
