# Supplementary material for: Visualizing influenza A virus assembly by in situ cryo-electron tomography
Source: Nat Commun. 2025 Oct 23;16:9394. doi: 10.1038/s41467-025-65117-z (PMC12550032; doi:10.1038/s41467-025-65117-z)
Supplement: Supplementary file 13 — Source Data [file 41467_2025_65117_MOESM13_ESM.zip › fig_05_t_MDCK_MDCKHA_WSNdelHA_M1-NP-ratio.csv]

Cell line	Virus	Replicate	Condition	M1	NP	Ratio
MDCK	WSN-ΔHA:GFP	1	MDCK WSN-ΔHA:GFP	6218.033	5382.205	0.865579999334195
MDCK	WSN-ΔHA:GFP	2	MDCK WSN-ΔHA:GFP	5935.497	3712.406	0.625458323035122
MDCK	WSN-ΔHA:GFP	3	MDCK WSN-ΔHA:GFP	4451.79	4055.477	0.910976708245447
MDCK	WSNwt	1	MDCK WSNwt	5770.397	5207.962	0.902530969706244
MDCK	WSNwt	2	MDCK WSNwt	5749.376	4938.648	0.858988523276265
MDCK	WSNwt	3	MDCK WSNwt	5592.447	6293.962	1.12543972254006
MDCK-HA	WSN-ΔHA:GFP	1	MDCK-HA WSN-ΔHA:GFP	9032.933	7004.569	0.775447908226486
MDCK-HA	WSN-ΔHA:GFP	2	MDCK-HA WSN-ΔHA:GFP	5674.134	3123.113	0.55041227436645
MDCK-HA	WSN-ΔHA:GFP	3	MDCK-HA WSN-ΔHA:GFP	5204.255	2628.648	0.505095926314141
MDCK-HA	WSNwt	1	MDCK-HA WSNwt	5118.569	6386.083	1.24763053892602
MDCK-HA	WSNwt	2	MDCK-HA WSNwt	5673.083	4705.113	0.829374962432244
MDCK-HA	WSNwt	3	MDCK-HA WSNwt	5462.154	4562.305	0.835257482670756
