# Supplementary material for: Visualizing influenza A virus assembly by in situ cryo-electron tomography
Source: Nat Commun. 2025 Oct 23;16:9394. doi: 10.1038/s41467-025-65117-z (PMC12550032; doi:10.1038/s41467-025-65117-z)
Supplement: Supplementary file 13 — Source Data [file 41467_2025_65117_MOESM13_ESM.zip › fig_05_u_WSNdelHA_seg5_seg6_vRNA_qpcr.csv]

	file	Segment	Cell line	Virus	Ct value	vRNA copy nr / uL
0	EXP1_16hpi_virions_calculations.xlsx	Segment 5	MDCK	WSN-ΔHA:GFP	10.480655333333333	89459673.68469866
1	EXP1_16hpi_virions_calculations.xlsx	Segment 5	MDCK	WSNwt	19.58880866666667	139598168.73799533
2	EXP1_16hpi_virions_calculations.xlsx	Segment 5	MDCK-HA	WSN-ΔHA:GFP	9.135838	247786710.84705433
3	EXP1_16hpi_virions_calculations.xlsx	Segment 5	MDCK-HA	WSNwt	20.445681333333336	89313871.92837836
4	EXP1_16hpi_virions_calculations.xlsx	Segment 6	MDCK	WSN-ΔHA:GFP	11.425245333333335	3605967.2950635236
5	EXP1_16hpi_virions_calculations.xlsx	Segment 6	MDCK	WSNwt	21.837592083333334	706655.22111384
6	EXP1_16hpi_virions_calculations.xlsx	Segment 6	MDCK-HA	WSN-ΔHA:GFP	9.773122666666668	11016556.5563821
7	EXP1_16hpi_virions_calculations.xlsx	Segment 6	MDCK-HA	WSNwt	22.720844833333334	638390.5819516263
8	EXP2_16hpi_virions_calculations.xlsx	Segment 5	MDCK	WSN-ΔHA:GFP	11.157365666666669	50633577.11454821
9	EXP2_16hpi_virions_calculations.xlsx	Segment 5	MDCK	WSNwt	23.157106666666667	14105556.489064723
10	EXP2_16hpi_virions_calculations.xlsx	Segment 5	MDCK-HA	WSN-ΔHA:GFP	11.928922333333333	28479557.53571041
11	EXP2_16hpi_virions_calculations.xlsx	Segment 5	MDCK-HA	WSNwt	22.507131166666667	20579056.141091507
12	EXP2_16hpi_virions_calculations.xlsx	Segment 6	MDCK	WSN-ΔHA:GFP	13.12847	1140523.1471687367
13	EXP2_16hpi_virions_calculations.xlsx	Segment 6	MDCK	WSNwt	22.407802166666666	131089.07314471016
14	EXP2_16hpi_virions_calculations.xlsx	Segment 6	MDCK-HA	WSN-ΔHA:GFP	13.54043	863634.7497742191
15	EXP2_16hpi_virions_calculations.xlsx	Segment 6	MDCK-HA	WSNwt	21.35129975	174290.92396790444
16	EXP3_16hpi_virions_calculations.xlsx	Segment 5	MDCK	WSN-ΔHA:GFP	10.665814333333335	72812726.36422281
17	EXP3_16hpi_virions_calculations.xlsx	Segment 5	MDCK	WSNwt	22.183720249999997	27042858.291010838
18	EXP3_16hpi_virions_calculations.xlsx	Segment 5	MDCK-HA	WSN-ΔHA:GFP	9.263066333333333	214960883.94084454
19	EXP3_16hpi_virions_calculations.xlsx	Segment 5	MDCK-HA	WSNwt	22.519649833333336	26157477.970806096
20	EXP3_16hpi_virions_calculations.xlsx	Segment 6	MDCK	WSN-ΔHA:GFP	11.757036333333332	2880943.2214551694
21	EXP3_16hpi_virions_calculations.xlsx	Segment 6	MDCK	WSNwt	23.30613841666667	260046.56754820494
22	EXP3_16hpi_virions_calculations.xlsx	Segment 6	MDCK-HA	WSN-ΔHA:GFP	10.986721666666668	4850477.1907244995
23	EXP3_16hpi_virions_calculations.xlsx	Segment 6	MDCK-HA	WSNwt	23.34139166666667	332710.94493119325
