# Supplementary material for: Visualizing influenza A virus assembly by in situ cryo-electron tomography
Source: Nat Commun. 2025 Oct 23;16:9394. doi: 10.1038/s41467-025-65117-z (PMC12550032; doi:10.1038/s41467-025-65117-z)
Supplement: Supplementary file 13 — Source Data [file 41467_2025_65117_MOESM13_ESM.zip › sfig_03_abc_hamembrane_quantification.csv]

Model file	Cell line	Virus	HPI/HPT	Contour	Zipper state	Multilayered	Shape	Approx. size [nm]	vRNPs	vRNPs bool	Joints
210120_TS_02	A549-Rab11wt	PR8	16	1	partial	no	o	310	many	TRUE	1
210120_TS_02	A549-Rab11wt	PR8	16	2	full	no	flat	310	many	TRUE	0
210120_TS_02	A549-Rab11wt	PR8	16	3	partial	no	o		many	TRUE	0
210120_TS_03	A549-Rab11wt	PR8	16	1	full	no	o	650	many	TRUE	0
210120_TS_03	A549-Rab11wt	PR8	16	2	single	no	o	230	many	TRUE	0
210120_TS_03	A549-Rab11wt	PR8	16	3	partial	yes	complex		none	FALSE	0
210120_TS_03	A549-Rab11wt	PR8	16	4	full	no	o		many	TRUE	0
210120_TS_04	A549-Rab11wt	PR8	16	1	partial	yes	complex		many	TRUE	0
210120_TS_04	A549-Rab11wt	PR8	16	2	partial	no	o	380	few	TRUE	0
210120_TS_07	A549-Rab11wt	PR8	16	1	partial	no	o	420	many	TRUE	0
210120_TS_09	A549-Rab11wt	PR8	16	1	full	no	o	400	many	TRUE	0
210120_TS_09	A549-Rab11wt	PR8	16	2	full	no	c	130	many	TRUE	0
210120_TS_09	A549-Rab11wt	PR8	16	3	full	no	o	270	many	TRUE	0
210223_TS01	A549-Rab11wt	PR8	16	1	partial	no	c	390	many	TRUE	0
210223_TS03	A549-Rab11wt	PR8	16	1	partial	no	flat	390	many	TRUE	0
210223_TS03	A549-Rab11wt	PR8	16	2	single	no	o	200	none	FALSE	0
210223_TS03	A549-Rab11wt	PR8	16	3	partial	no	flat	580	many	TRUE	0
210223_TS03	A549-Rab11wt	PR8	16	4	full	no	o	690	few	TRUE	0
210223_TS03	A549-Rab11wt	PR8	16	5	partial	no	o	750	many	TRUE	0
210223_TS04	A549-Rab11wt	PR8	16	1	single	no	o	400	many	TRUE	0
210223_TS04	A549-Rab11wt	PR8	16	2	single	no	o	450	many	TRUE	0
210315_g3_TS_07	A549wt	PR8	16	1	full	no	o	250	few	TRUE	1
210315_g3_TS_07	A549wt	PR8	16	2	single	no	c	250	none	FALSE	0
210315_g3_TS_07	A549wt	PR8	16	3	single	no	flat	390	many	TRUE	0
210315_g3_TS_07	A549wt	PR8	16	4	full	no	flat	550	many	TRUE	0
210315_g3_TS_07	A549wt	PR8	16	5	single	no	complex	440	many	TRUE	0
210315_g3_TS_08	A549wt	PR8	16	1	full	no	o	470	many	TRUE	2
210315_g4_TS_02	A549wt	PR8	16	1	partial	no	o	220	many	TRUE	0
210315_g4_TS_04	A549wt	PR8	16	1	single	no	o	240	many	TRUE	0
210315_g4_TS_04	A549wt	PR8	16	2	single	no	o	230	none	FALSE	0
210315_g4_TS_04	A549wt	PR8	16	3	single	no	o	460	many	TRUE	0
210315_g4_TS_04	A549wt	PR8	16	4	single	no	o	70	many	TRUE	0
210315_g4_TS_04	A549wt	PR8	16	5	single	no	o	60	many	TRUE	0
210315_g4_TS_04	A549wt	PR8	16	6	single	no	o	70	many	TRUE	0
210419_TS_01	A549-Rab11wt	PR8	16	1	full	yes	o	1300	many	TRUE	2
210419_TS_01	A549-Rab11wt	PR8	16	2	partial	no	o	370	many	TRUE	0
210419_TS_01	A549-Rab11wt	PR8	16	3	full	no	o	260	many	TRUE	0
210419_TS_01	A549-Rab11wt	PR8	16	4	full	no	o	300	many	TRUE	0
211201_TS_01	A549-Rab11dn	PR8	16	1	full	no	o	300	none	FALSE	0
211201_TS_01	A549-Rab11dn	PR8	16	2	full	no	o	410	none	FALSE	0
211201_TS_01	A549-Rab11dn	PR8	16	3	partial	no	o	270	none	FALSE	0
211201_TS_03	A549-Rab11dn	PR8	16	1	partial	no	o	210	none	FALSE	0
211201_TS_06	A549-Rab11dn	PR8	16	1	full	no	o	340	few	TRUE	1
211201_TS_06	A549-Rab11dn	PR8	16	2	full	no	flat	135	none	FALSE	0
211201_TS_07	A549-Rab11dn	PR8	16	1	full	no	o	590	many	TRUE	0
211220_TS_01	A549wt	PR8	16	1	partial	no	c	200	none	FALSE	1
211220_TS_01	A549wt	PR8	16	2	single	no	o	420	none	FALSE	0
211220_TS_01	A549wt	PR8	16	3	single	no	complex	440	none	FALSE	0
211220_TS_01	A549wt	PR8	16	4	single	no	complex	440	none	FALSE	0
211220_TS_01	A549wt	PR8	16	5	single	no	complex	530	none	FALSE	0
211220_TS_02	A549wt	PR8	16	1	single	no	complex	615	none	FALSE	0
211220_TS_02	A549wt	PR8	16	2	single	no	flat	430	none	FALSE	0
211220_TS_02	A549wt	PR8	16	3	single	no	flat	600	none	FALSE	0
211220_TS_02	A549wt	PR8	16	4	partial	no	c	360	none	FALSE	0
211220_TS_02	A549wt	PR8	16	5	single	no	o	360	none	FALSE	0
211220_TS_02	A549wt	PR8	16	6	single	no	o	540	none	FALSE	1
211220_TS_02	A549wt	PR8	16	7	single	no	o	510	none	FALSE	0
211220_TS_03	A549wt	PR8	16	1	full	no	o	250	many	TRUE	0
211220_TS_04	A549wt	PR8	16	1	full	no	c	220	none	FALSE	0
211220_TS_05	A549wt	PR8	16	1	full	no	c	540	none	FALSE	1
211220_TS_08	A549wt	PR8	16	1	full	no	complex	700	many	TRUE	1
211220_TS_08	A549wt	PR8	16	2	full	no	c	280	none	FALSE	0
211220_TS_16	A549wt	PR8	16	1	partial	no	o	230	many	TRUE	0
211220_TS_22	A549wt	PR8	16	1	single	no	o	500	many	TRUE	0
211220_TS_22	A549wt	PR8	16	2	single	no	o	100	few	TRUE	0
211220_TS_22	A549wt	PR8	16	3	single	no	o	230	few	TRUE	0
211220_TS_22	A549wt	PR8	16	4	single	no	complex	530	few	TRUE	0
211220_TS_24	A549wt	PR8	16	1	partial	no	o	660	many	TRUE	0
211220_TS_24	A549wt	PR8	16	2	partial	no	o	300	many	TRUE	0
211220_TS_24	A549wt	PR8	16	3	single	no	o	390	many	TRUE	0
211220_TS_24	A549wt	PR8	16	4	partial	no	flat	320	none	FALSE	0
211220_TS_24	A549wt	PR8	16	5	full	no	flat	280	many	TRUE	0
220314_g1_TS_01.mod	HEK-293T	None	24	1	single	no	o	350	none	FALSE	0
220314_g1_TS_01.mod	HEK-293T	None	24	2	single	no	o	130	none	FALSE	0
220314_g1_TS_01.mod	HEK-293T	None	24	3	single	no	flat	340	none	FALSE	0
220314_g1_TS_01.mod	HEK-293T	None	24	4	partial	no	o	230	none	FALSE	0
220314_g1_TS_01.mod	HEK-293T	None	24	5	single	no	o	81	none	FALSE	0
220314_g1_TS_01.mod	HEK-293T	None	24	6	single	no	o	390	none	FALSE	0
220314_g1_TS_01.mod	HEK-293T	None	24	7	full	no	flat	330	none	FALSE	0
220314_g1_TS_01.mod	HEK-293T	None	24	8	single	no	o	230	none	FALSE	0
220314_g1_TS_01.mod	HEK-293T	None	24	9	single	no	o	95	none	FALSE	0
220314_g1_TS_07.mod	HEK-293T	None	24	1	full	no	flat	360	none	FALSE	0
220314_g1_TS_07.mod	HEK-293T	None	24	2	partial	no	complex	740	none	FALSE	0
220314_g1_TS_07.mod	HEK-293T	None	24	3	full	no	c	440	none	FALSE	0
220314_g1_TS_07.mod	HEK-293T	None	24	4	full	no	o	170	none	FALSE	0
220314_g1_TS_07.mod	HEK-293T	None	24	5	partial	yes	complex	1050	none	FALSE	0
220314_g1_TS_07.mod	HEK-293T	None	24	6	single	no	o	140	none	FALSE	0
220314_g1_TS_08.mod	HEK-293T	None	24	1	partial	no	o	700	none	FALSE	0
220314_g1_TS_08.mod	HEK-293T	None	24	2	partial	no	flat	670	none	FALSE	0
220314_g1_TS_08.mod	HEK-293T	None	24	3	partial	no	complex	490	none	FALSE	0
220314_g1_TS_08.mod	HEK-293T	None	24	4	full	no	flat	310	none	FALSE	0
220314_g1_TS_08.mod	HEK-293T	None	24	5	partial	yes	o	530	none	FALSE	0
220314_g1_TS_09.mod	HEK-293T	None	24	1	partial	no	complex	850	none	FALSE	2
220314_g1_TS_09.mod	HEK-293T	None	24	2	full	no	o	240	none	FALSE	1
220314_g1_TS_09.mod	HEK-293T	None	24	3	partial	no	o	700	none	FALSE	0
220314_g1_TS_09.mod	HEK-293T	None	24	4	single	no	o	130	none	FALSE	0
220314_g1_TS_11.mod	HEK-293T	None	24	1	partial	no	o	450	none	FALSE	0
220314_g1_TS_11.mod	HEK-293T	None	24	2	full	no	o	445	none	FALSE	0
220314_g1_TS_11.mod	HEK-293T	None	24	3	partial	no	c	815	none	FALSE	0
220314_g1_TS_13.mod	HEK-293T	None	24	1	full	no	complex	740	none	FALSE	0
220314_g1_TS_13.mod	HEK-293T	None	24	2	single	no	o	380	none	FALSE	0
220314_g1_TS_13.mod	HEK-293T	None	24	3	single	no	o	100	none	FALSE	0
220314_g1_TS_13.mod	HEK-293T	None	24	4	single	no	o	140	none	FALSE	0
220314_g1_TS_13.mod	HEK-293T	None	24	5	full	no	c	290	none	FALSE	0
220314_g1_TS_13.mod	HEK-293T	None	24	6	single	no	o	75	none	FALSE	0
220314_g1_TS_13.mod	HEK-293T	None	24	7	single	no	o	140	none	FALSE	0
220314_g1_TS_14.mod	HEK-293T	None	24	1	partial	no	o	500	none	FALSE	0
220314_g1_TS_14.mod	HEK-293T	None	24	2	single	no	o	230	none	FALSE	0
220314_g1_TS_14.mod	HEK-293T	None	24	3	single	no	o	185	none	FALSE	0
220314_g1_TS_14.mod	HEK-293T	None	24	4	single	no	o	230	none	FALSE	0
220314_g1_TS_14.mod	HEK-293T	None	24	5	single	no	o	115	none	FALSE	0
220314_g1_TS_14.mod	HEK-293T	None	24	6	single	no	o	110	none	FALSE	0
220314_g1_TS_15.mod	HEK-293T	None	24	1	single	no	o	470	none	FALSE	0
220314_g1_TS_15.mod	HEK-293T	None	24	2	single	no	o	260	none	FALSE	0
220314_g1_TS_15.mod	HEK-293T	None	24	3	single	no	o	150	none	FALSE	0
220314_g2_TS_01.mod	HEK-293T	None	24	1	single	no	o	560	none	FALSE	0
220314_g2_TS_01.mod	HEK-293T	None	24	2	single	no	o	290	none	FALSE	0
220314_g2_TS_01.mod	HEK-293T	None	24	3	single	no	o	360	none	FALSE	0
220314_g2_TS_01.mod	HEK-293T	None	24	4	single	no	o	330	none	FALSE	0
220314_g2_TS_02.mod	HEK-293T	None	24	1	partial	yes	complex		none	FALSE	2
220314_g2_TS_03.mod	HEK-293T	None	24	1	single	no	o	370	none	FALSE	0
220314_g2_TS_03.mod	HEK-293T	None	24	2	single	no	o	330	none	FALSE	0
220314_g2_TS_03.mod	HEK-293T	None	24	3	single	no	o	130	none	FALSE	0
220314_g2_TS_03.mod	HEK-293T	None	24	4	single	no	o	280	none	FALSE	0
220314_g2_TS_03.mod	HEK-293T	None	24	5	single	no	o	410	none	FALSE	0
220314_g2_TS_03.mod	HEK-293T	None	24	6	single	no	o	220	none	FALSE	0
220314_g2_TS_03.mod	HEK-293T	None	24	7	single	no	o	310	none	FALSE	0
220408_TS_07	A549wt	PR8	16	1	full	no	o	470	none	FALSE	1
220408_TS_07	A549wt	PR8	16	2	single	no	o	100	none	FALSE	0
220408_TS_07	A549wt	PR8	16	3	full	no	flat	890	many	TRUE	0
220408_TS_07	A549wt	PR8	16	4	full	no	o	460	few	TRUE	1
220408_TS_09	A549wt	PR8	16	1	full	no	c	160	many	TRUE	1
220408_TS_09	A549wt	PR8	16	2	full	no	complex	440	many	TRUE	0
220408_TS_09	A549wt	PR8	16	3	partial	no	complex	1220	many	TRUE	0
220408_TS_09	A549wt	PR8	16	4	single	no	flat	370	many	TRUE	0
220408_TS_09	A549wt	PR8	16	5	single	no	flat	830	few	TRUE	0
220428_TS_01	A549-Rab11wt	PR8	16	1	single	no	o	250	many	TRUE	0
220428_TS_01	A549-Rab11wt	PR8	16	2	single	no	c	550	few	TRUE	0
220428_TS_01	A549-Rab11wt	PR8	16	3	single	no	c	280	many	TRUE	0
220428_TS_02	A549-Rab11wt	PR8	16	1	partial	no	c	290	many	TRUE	1
220428_TS_02	A549-Rab11wt	PR8	16	2	partial	no	c	200	many	TRUE	1
220428_TS_02	A549-Rab11wt	PR8	16	3	single	no	o	260	many	TRUE	0
220428_TS_02	A549-Rab11wt	PR8	16	4	single	no	o	200	none	FALSE	0
220428_TS_02	A549-Rab11wt	PR8	16	5	full	no	o	290	many	TRUE	0
220428_TS_02	A549-Rab11wt	PR8	16	6	single	no	o	280	many	TRUE	0
220428_TS_03	A549-Rab11wt	PR8	16	1	single	no	o	370	many	TRUE	0
220428_TS_03	A549-Rab11wt	PR8	16	2	single	no	o	310	many	TRUE	0
220428_TS_03	A549-Rab11wt	PR8	16	3	single	no	o	100	few	TRUE	0
220428_TS_03	A549-Rab11wt	PR8	16	4	single	no	complex	390	many	TRUE	0
220428_TS_03	A549-Rab11wt	PR8	16	5	single	no	o	260	many	TRUE	0
220428_TS_03	A549-Rab11wt	PR8	16	6	partial	no	c	195	many	TRUE	0
220428_TS_04	A549-Rab11wt	PR8	16	1	single	no	o	380	many	TRUE	0
220428_TS_04	A549-Rab11wt	PR8	16	2	single	no	o	340	many	TRUE	0
220428_TS_04	A549-Rab11wt	PR8	16	3	single	no	o	290	many	TRUE	0
220428_TS_04	A549-Rab11wt	PR8	16	4	single	no	o	280	many	TRUE	0
220428_TS_04	A549-Rab11wt	PR8	16	5	single	no	o	140	many	TRUE	0
220428_TS_04	A549-Rab11wt	PR8	16	6	partial	no	o	400	many	TRUE	0
220428_TS_04	A549-Rab11wt	PR8	16	7	single	no	o	290	many	TRUE	0
220428_TS_04	A549-Rab11wt	PR8	16	8	full	no	flat	240	none	FALSE	0
220428_TS_04	A549-Rab11wt	PR8	16	9	full	no	flat	80	none	FALSE	0
220428_TS_09	A549-Rab11wt	PR8	16	1	partial	no	o	420	many	TRUE	0
220428_TS_09	A549-Rab11wt	PR8	16	2	single	no	o	220	few	TRUE	0
220428_TS_09	A549-Rab11wt	PR8	16	3	single	no	o	290	many	TRUE	0
220815_MMM_01_ts_007.mod	A549-Rab11dn	PR8	16	1	full	no	c	320	many	TRUE	1
220815_MMM_01_ts_007.mod	A549-Rab11dn	PR8	16	2	single	no	flat	410	none	FALSE	0
220815_MMM_01_ts_008.mod	A549-Rab11dn	PR8	16	1	single	no	o	160	none	FALSE	0
220815_MMM_01_ts_008.mod	A549-Rab11dn	PR8	16	2	full	no	o	240	many	TRUE	1
220815_MMM_01_ts_008.mod	A549-Rab11dn	PR8	16	3	single	no	flat	640	none	FALSE	0
220815_MMM_01_ts_009.mod	A549-Rab11dn	PR8	16	1	full	no	complex	800	many	TRUE	1
220815_MMM_01_ts_010.mod	A549-Rab11dn	PR8	16	1	partial	no	complex	650	many	TRUE	1
220815_MMM_01_ts_010.mod	A549-Rab11dn	PR8	16	2	single	no	o	140	none	FALSE	0
221018_MMM_02_ts_002.mod	A549wt	PR8	16	1	partial	no	c	340	many	TRUE	0
221018_MMM_02_ts_003.mod	A549wt	PR8	16	1	single	no	flat	570	many	TRUE	0
221018_MMM_02_ts_003.mod	A549wt	PR8	16	2	single	no	flat	830	many	TRUE	0
221018_MMM_02_ts_004.mod	A549wt	PR8	16	1	single	no	c	440	many	TRUE	1
221018_MMM_02_ts_004.mod	A549wt	PR8	16	2	partial	no	c	270	many	TRUE	0
221018_MMM_02_ts_006.mod	A549wt	PR8	16	1	single	no	o	300	many	TRUE	0
221018_MMM_02_ts_006.mod	A549wt	PR8	16	2	partial	no	flat	870	many	TRUE	0
221018_MMM_02_ts_007.mod	A549wt	PR8	16	1	partial	no	flat	370	many	TRUE	0
221018_MMM_02_ts_007.mod	A549wt	PR8	16	2	partial	no	flat	300	many	TRUE	0
221018_MMM_02_ts_007.mod	A549wt	PR8	16	3	partial	no	flat	420	many	TRUE	0
221018_MMM_02_ts_007.mod	A549wt	PR8	16	4	full	no	c	200	many	TRUE	1
221018_MMM_02_ts_007.mod	A549wt	PR8	16	5	single	no	o	250	many	TRUE	0
221018_MMM_02_ts_007.mod	A549wt	PR8	16	6	partial	no	o	280	many	TRUE	0
221018_MMM_02_ts_007.mod	A549wt	PR8	16	7	single	no	o	500	many	TRUE	0
221018_MMM_02_ts_007.mod	A549wt	PR8	16	8	single	no	o	280	many	TRUE	0
221018_MMM_02_ts_007.mod	A549wt	PR8	16	9	single	no	complex	600	many	TRUE	0
221018_MMM_02_ts_008.mod	A549wt	PR8	16	1	full	no	flat	190	many	TRUE	0
221018_MMM_02_ts_008.mod	A549wt	PR8	16	2	full	no	flat	200	many	TRUE	0
221018_MMM_02_ts_008.mod	A549wt	PR8	16	3	full	no	flat	270	none	FALSE	0
221018_MMM_06_ts_006.mod	A549wt	PR8	16	1	partial	no	c	440	many	TRUE	1
221018_MMM_06_ts_006.mod	A549wt	PR8	16	2	full	no	c	190	many	TRUE	0
221018_MMM_09_ts_001.mod	A549wt	PR8	16	1	partial	no	c	400	many	TRUE	1
221018_MMM_09_ts_003.mod	A549wt	PR8	16	1	partial	no	c	430	many	TRUE	0
221018_MMM_09_ts_003.mod	A549wt	PR8	16	2	partial	no	c	320	few	TRUE	0
221018_MMM_09_ts_003.mod	A549wt	PR8	16	3	single	no	o	420	none	FALSE	0
221018_MMM_09_ts_003.mod	A549wt	PR8	16	4	full	no	flat	220	none	FALSE	0
221018_MMM_09_ts_003.mod	A549wt	PR8	16	5	full	no	c	140	none	FALSE	0
221018_MMM_09_ts_003.mod	A549wt	PR8	16	6	single	no	o	230	none	FALSE	0
221018_MMM_09_ts_004.mod	A549wt	PR8	16	1	partial	no	c	470	many	TRUE	0
221018_MMM_09_ts_004.mod	A549wt	PR8	16	2	partial	no	c	200	many	TRUE	1
221018_MMM_09_ts_007.mod	A549wt	PR8	16	1	single	no	o	290	many	TRUE	0
221018_MMM_09_ts_007.mod	A549wt	PR8	16	2	single	no	o	400	few	TRUE	0
221018_MMM_09_ts_007.mod	A549wt	PR8	16	3	partial	no	o	330	many	TRUE	0
221018_MMM_09_ts_007.mod	A549wt	PR8	16	4	partial	no	c	400	many	TRUE	0
221018_MMM_09_ts_007.mod	A549wt	PR8	16	5	single	no	o	400	many	TRUE	0
221018_MMM_09_ts_008.mod	A549wt	PR8	16	1	partial	no	c	350	many	TRUE	1
221018_MMM_09_ts_009.mod	A549wt	PR8	16	1	partial	no	c	260	many	TRUE	1
221018_MMM_09_ts_009.mod	A549wt	PR8	16	2	partial	no	c	290	many	TRUE	1
221018_MMM_09_ts_009.mod	A549wt	PR8	16	3	single	no	o	290	many	TRUE	0
221018_MMM_09_ts_011.mod	A549wt	PR8	16	1	partial	no	o	260	many	TRUE	0
221018_MMM_09_ts_011.mod	A549wt	PR8	16	2	single	no	o	270	many	TRUE	0
221018_MMM_09_ts_011.mod	A549wt	PR8	16	3	single	no	o	280	many	TRUE	0
221018_MMM_09_ts_011.mod	A549wt	PR8	16	4	single	no	o	200	many	TRUE	0
221018_MMM_09_ts_011.mod	A549wt	PR8	16	5	single	no	o	240	many	TRUE	0
221018_MMM_09_ts_011.mod	A549wt	PR8	16	6	single	no	o	450	many	TRUE	0
221018_MMM_09_ts_011.mod	A549wt	PR8	16	7	single	no	o	520	many	TRUE	0
221018_MMM_09_ts_011.mod	A549wt	PR8	16	8	partial	no	o	240	many	TRUE	0
221018_MMM_09_ts_011.mod	A549wt	PR8	16	9	single	no	o	360	many	TRUE	0
221018_MMM_09_ts_011.mod	A549wt	PR8	16	10	full	no	c	160	many	TRUE	0
221018_MMM_09_ts_011.mod	A549wt	PR8	16	11	single	no	o	730	many	TRUE	0
221018_MMM_09_ts_011.mod	A549wt	PR8	16	12	single	no	o	280	many	TRUE	0
221018_MMM_17_ts_014.mod	A549wt	PR8	16	1	full	no	o	210	many	TRUE	1
221018_MMM_17_ts_014.mod	A549wt	PR8	16	2	full	no	o	170	many	TRUE	0
221018_MMM_17_ts_014.mod	A549wt	PR8	16	3	partial	no	o	340	many	TRUE	0
221018_MMM_17_ts_014.mod	A549wt	PR8	16	4	full	no	o	160	many	TRUE	0
221018_MMM_17_ts_014.mod	A549wt	PR8	16	5	partial	no	c	220	many	TRUE	1
221018_MMM_17_ts_014.mod	A549wt	PR8	16	6	full	no	o	330	many	TRUE	2
221018_MMM_17_ts_014.mod	A549wt	PR8	16	7	partial	no	o	330	many	TRUE	0
221018_MMM_17_ts_014.mod	A549wt	PR8	16	8	full	no	flat	190	many	TRUE	0
221018_MMM_17_ts_014.mod	A549wt	PR8	16	9	full	no	o	220	many	TRUE	0
221216_L01_ts_002_rec.mod	A549wt	HK68	16	1	partial	no	o	1150	many	TRUE	1
221216_L01_ts_002_rec.mod	A549wt	HK68	16	2	full	no	flat	600	many	TRUE	0
221216_L01_ts_003_rec.mod	A549wt	HK68	16	1	full	no	flat	290	many	TRUE	0
221216_L01_ts_003_rec.mod	A549wt	HK68	16	2	full	no	flat	770	many	TRUE	0
221216_L02_ts_001_rec.mod	A549wt	HK68	16	1	full	no	flat	250	many	TRUE	0
221216_L02_ts_002_rec.mod	A549wt	HK68	16	1	partial	no	complex	960	none	FALSE	0
221216_L02_ts_002_rec.mod	A549wt	HK68	16	2	partial	no	complex	1040	none	FALSE	0
221216_L02_ts_003_rec.mod	A549wt	HK68	16	1	single	no	o	310	none	FALSE	0
221216_L02_ts_003_rec.mod	A549wt	HK68	16	2	single	no	o	330	none	FALSE	0
221216_L02_ts_003_rec.mod	A549wt	HK68	16	3	partial	no	c	470	none	FALSE	0
221216_L02_ts_003_rec.mod	A549wt	HK68	16	4	single	no	c	400	none	FALSE	0
221216_L02_ts_003_rec.mod	A549wt	HK68	16	5	single	no	o	470	none	FALSE	0
221216_L02_ts_003_rec.mod	A549wt	HK68	16	6	single	no	flat	1500	none	FALSE	0
221216_L02_ts_003_rec.mod	A549wt	HK68	16	7	single	no	flat	790	none	FALSE	0
221216_L02_ts_004_rec.mod	A549wt	HK68	16	1	full	no	flat	200	many	TRUE	0
221216_L02_ts_008_rec.mod	A549wt	HK68	16	1	single	no	o	350	none	FALSE	0
221216_L03_ts_002_rec.mod	A549wt	HK68	16	1	partial	no	flat	190	many	TRUE	0
221216_L03_ts_002_rec.mod	A549wt	HK68	16	2	single	no	o	310	many	TRUE	0
221216_L06_ts_007_rec.mod	A549wt	HK68	16	1	full	no	flat	500	many	TRUE	0
221007_g1_MMM_01_ts_002_ali_filtered_rec_bin_4.mod	A549wt	PR8	8	1	full	no	c	220	many	TRUE	0
221007_g1_MMM_01_ts_002_ali_filtered_rec_bin_4.mod	A549wt	PR8	8	2	full	no	flat	330	many	TRUE	0
221007_g1_MMM_01_ts_005_ali_filtered_rec_bin_4.mod	A549wt	PR8	8	3	single	no	o	160	many	TRUE	0
221007_g1_MMM_01_ts_005_ali_filtered_rec_bin_4.mod	A549wt	PR8	8	4	single	no	o	220	none	FALSE	0
221007_g1_MMM_01_ts_008_ali_filtered_rec_bin_4.mod	A549wt	PR8	8	1	single	no	o	390	none	FALSE	0
221007_g1_MMM_01_ts_008_ali_filtered_rec_bin_4.mod	A549wt	PR8	8	2	single	no	o	250	none	FALSE	0
221007_g1_MMM_01_ts_008_ali_filtered_rec_bin_4.mod	A549wt	PR8	8	3	single	no	o	160	none	FALSE	0
221007_g1_MMM_02_ts_002_ali_filtered_rec_bin_4.mod	A549wt	PR8	8	1	single	no	o		many	TRUE	0
221007_g1_MMM_02_ts_003_ali_filtered_rec_bin_4.mod	A549wt	PR8	8	1	full	no	flat	590	many	TRUE	0
221007_g1_MMM_02_ts_003_ali_filtered_rec_bin_4.mod	A549wt	PR8	8	2	single	no	o	650	few	TRUE	0
221007_g1_MMM_02_ts_003_ali_filtered_rec_bin_4.mod	A549wt	PR8	8	3	full	no	o	430	many	TRUE	0
221007_g1_MMM_02_ts_003_ali_filtered_rec_bin_4.mod	A549wt	PR8	8	4	full	no	flat	220	many	TRUE	0
221007_g1_MMM_02_ts_003_ali_filtered_rec_bin_4.mod	A549wt	PR8	8	5	full	no	flat	320	many	TRUE	0
221007_g1_MMM_02_ts_008_ali_filtered_rec_bin_4.mod	A549wt	PR8	8	1	full	no	flat	880	many	TRUE	0
221007_g1_MMM_02_ts_008_ali_filtered_rec_bin_4.mod	A549wt	PR8	8	2	full	no	flat	150	many	TRUE	0
221007_g1_MMM_02_ts_008_ali_filtered_rec_bin_4.mod	A549wt	PR8	8	3	single	no	o	540	few	TRUE	0
221007_g1_MMM_02_ts_009_ali_filtered_rec_bin_4.mod	A549wt	PR8	8	1	single	no	o	430	none	FALSE	0
221007_g1_MMM_02_ts_009_ali_filtered_rec_bin_4.mod	A549wt	PR8	8	2	full	no	flat	1000	many	TRUE	0
221007_g1_MMM_02_ts_009_ali_filtered_rec_bin_4.mod	A549wt	PR8	8	3	full	no	flat	460	many	TRUE	0
221007_g1_MMM_02_ts_012_ali_filtered_rec_bin_4.mod	A549wt	PR8	8	1	full	no	flat	1100	many	TRUE	0
221007_g1_MMM_02_ts_012_ali_filtered_rec_bin_4.mod	A549wt	PR8	8	2	partial	no	complex	650	many	TRUE	0
221007_g1_MMM_03_ts_002_ali_filtered_rec_bin_4.mod	A549wt	PR8	8	1	single	no	o	420	many	TRUE	0
221007_g1_MMM_03_ts_002_ali_filtered_rec_bin_4.mod	A549wt	PR8	8	2	single	no	o	280	many	TRUE	0
221007_g1_MMM_03_ts_002_ali_filtered_rec_bin_4.mod	A549wt	PR8	8	3	partial	no	o	290	none	FALSE	1
221007_g1_MMM_10_ts_002_ali_filtered_rec_bin_4.mod	A549wt	PR8	8	1	partial	no	complex	700	many	TRUE	0
221007_g1_MMM_10_ts_003_ali_filtered_rec_bin_4.mod	A549wt	PR8	8	1	partial	no	o	300	many	TRUE	1
221007_g1_MMM_10_ts_003_ali_filtered_rec_bin_4.mod	A549wt	PR8	8	2	full	no	flat	240	many	TRUE	0
221007_g1_MMM_10_ts_004_ali_filtered_rec_bin_4.mod	A549wt	PR8	8	1	full	no	o	410	many	TRUE	1
221007_g1_MMM_10_ts_004_ali_filtered_rec_bin_4.mod	A549wt	PR8	8	2	partial	no	complex	540	few	TRUE	1
221007_g1_MMM_10_ts_004_ali_filtered_rec_bin_4.mod	A549wt	PR8	8	3	full	no	c	180	none	FALSE	0
221007_g1_MMM_10_ts_004_ali_filtered_rec_bin_4.mod	A549wt	PR8	8	4	single	no	c	220	none	FALSE	0
221007_g2_MMM_05_ts_002_ali_filtered_rec_bin_4.mod	A549wt	PR8	8	1	partial	no	o	200	none	FALSE	0
221007_g2_MMM_05_ts_003_ali_filtered_rec_bin_4.mod	A549wt	PR8	8	1	single	no	o	430	none	FALSE	0
221007_g2_MMM_05_ts_009_ali_filtered_rec_bin_4.mod	A549wt	PR8	8	1	single	no	o	630	none	FALSE	0
221007_g2_MMM_05_ts_009_ali_filtered_rec_bin_4.mod	A549wt	PR8	8	2	single	no	o	480	none	FALSE	0
221007_g2_MMM_05_ts_009_ali_filtered_rec_bin_4.mod	A549wt	PR8	8	3	single	no	o	400	none	FALSE	0
