# Supplementary material for: Visualizing influenza A virus assembly by in situ cryo-electron tomography
Source: Nat Commun. 2025 Oct 23;16:9394. doi: 10.1038/s41467-025-65117-z (PMC12550032; doi:10.1038/s41467-025-65117-z)
Supplement: Supplementary file 13 — Source Data [file 41467_2025_65117_MOESM13_ESM.zip › sfig_04_b_colocalization.csv]

path	mounting_date	cell_line	condition	replicate	channel_0	channel_1	channel_2	channel_3	brightness_reference_channel	brightest_slice	shifts	r_values	r_values_bgsub	r_values_bgsub_cyto
00_data_HANA_membrane_origin/250626_A549wt_PR8-16hpi-H89_aHA-MEDI-546_aGM130-488_DAPI-01_processed.czi	250626	A549wt	PR8-16hpi-H89	1	aHA-MEDI-546	aGM130-488	DAPI		1	15	0	0.20994653561513782	0.07699106214171027	0.07956474712937686
00_data_HANA_membrane_origin/250626_A549wt_PR8-8hpi_aHA-MEDI-546_aERGIC-488_DAPI-05_processed.czi	250626	A549wt	PR8-8hpi	5	aHA-MEDI-546	aERGIC-488	DAPI		1	11	0	0.44915140533293973	0.3337062003832372	0.33381640411208896
00_data_HANA_membrane_origin/250626_A549wt_PR8-16hpi-BFA_aHA-MEDI-546_aGM130-488_DAPI-07_processed.czi	250626	A549wt	PR8-16hpi-BFA	7	aHA-MEDI-546	aGM130-488	DAPI		1	9	0	0.39861677536622847	0.2991589715774882	0.30339019835369735
00_data_HANA_membrane_origin/250626_A549wt_PR8-8hpi_aHA-MEDI-546_aCNX-488_DAPI-05_processed.czi	250626	A549wt	PR8-8hpi	5	aHA-MEDI-546	aCNX-488	DAPI		1	10	0	0.561614834273467	0.4604707438746505	0.4798108854073282
00_data_HANA_membrane_origin/250618_A549wt_mock_aHA-MEDI-546_aGM130-488_DAPI-01_processed.czi	250618	A549wt	mock	1	aHA-MEDI-546	aGM130-488	DAPI		1	10	0	0.3237480106886993	-0.0002475623208744714	-0.00014378856797539187
00_data_HANA_membrane_origin/250626_A549wt_PR8-4hpi_aHA-MEDI-546_aGM130-488_DAPI-07_processed.czi	250626	A549wt	PR8-4hpi	7	aHA-MEDI-546	aGM130-488	DAPI		1	17	0	0.4029556474838552	0.39771476738125394	0.41653082877775877
00_data_HANA_membrane_origin/250618_A549wt_mock_aHA-MEDI-546_aERGIC-488_DAPI-05_processed.czi	250618	A549wt	mock	5	aHA-MEDI-546	aERGIC-488	DAPI		1	7	0	0.36077385620400465	0.0011099277067038598	0.0011754328370708186
00_data_HANA_membrane_origin/250626_A549wt_PR8-8hpi_aHA-MEDI-546_aCNX-488_DAPI-08_processed.czi	250626	A549wt	PR8-8hpi	8	aHA-MEDI-546	aCNX-488	DAPI		1	11	0	0.20758864930926801	0.1805287980688398	0.1729217541816283
00_data_HANA_membrane_origin/250626_A549wt_PR8-16hpi_aHA-MEDI-546_aCLR-488_DAPI-05_processed.czi	250626	A549wt	PR8-16hpi	5	aHA-MEDI-546	aCLR-488	DAPI		1	9	0	0.498319253767437	0.40894379626915	0.4373081727854952
00_data_HANA_membrane_origin/250626_A549wt_PR8-16hpi-H89_aHA-MEDI-546_aGM130-488_DAPI-03_processed.czi	250626	A549wt	PR8-16hpi-H89	3	aHA-MEDI-546	aGM130-488	DAPI		1	11	0	0.5750423386780681	0.12808369650176665	0.12813577289101408
00_data_HANA_membrane_origin/250618_A549wt_PR8-16hpi_aHA-MEDI-546_aCNX-488_DAPI-05_processed.czi	250618	A549wt	PR8-16hpi	5	aHA-MEDI-546	aCNX-488	DAPI		1	13	0	-0.1120402612675073	-0.17793268193129455	-0.15742960518698562
00_data_HANA_membrane_origin/250626_A549wt_PR8-16hpi-BFA_aHA-MEDI-546_aCLR-488_DAPI-08_processed.czi	250626	A549wt	PR8-16hpi-BFA	8	aHA-MEDI-546	aCLR-488	DAPI		1	10	0	0.4545319542073271	0.33565109349520544	0.43013431106362804
00_data_HANA_membrane_origin/250626_A549wt_PR8-16hpi-BFA_aHA-MEDI-546_aGM130-488_DAPI-06_processed.czi	250626	A549wt	PR8-16hpi-BFA	6	aHA-MEDI-546	aGM130-488	DAPI		1	9	0	0.20898092114344152	0.12428057021883003	0.14097969449673162
00_data_HANA_membrane_origin/250618_A549wt_PR8-16hpi_aHA-MEDI-546_aERGIC-488_DAPI-03_processed.czi	250618	A549wt	PR8-16hpi	3	aHA-MEDI-546	aERGIC-488	DAPI		1	14	0	0.39987813513362336	0.23987173094944012	0.26277523553672344
00_data_HANA_membrane_origin/250626_A549wt_PR8-16hpi_aHA-MEDI-546_aCLR-488_DAPI-09_processed.czi	250626	A549wt	PR8-16hpi	9	aHA-MEDI-546	aCLR-488	DAPI		1	12	0	0.3969891623169251	0.2984919467964735	0.3654758683515666
00_data_HANA_membrane_origin/250626_A549wt_PR8-16hpi-H89_aHA-MEDI-546_aGM130-488_DAPI-04_processed.czi	250626	A549wt	PR8-16hpi-H89	4	aHA-MEDI-546	aGM130-488	DAPI		1	10	0	0.3624083562305229	0.19772139839339906	0.2007126726671043
00_data_HANA_membrane_origin/250618_A549wt_mock_aHA-MEDI-546_aGM130-488_DAPI-05_processed.czi	250618	A549wt	mock	5	aHA-MEDI-546	aGM130-488	DAPI		1	7	0	0.23228191706269274	0.0001467052082953675	0.00022094223570495936
00_data_HANA_membrane_origin/250626_A549wt_PR8-16hpi-BFA_aHA-MEDI-546_aCLR-488_DAPI-04_processed.czi	250626	A549wt	PR8-16hpi-BFA	4	aHA-MEDI-546	aCLR-488	DAPI		1	8	0	0.507224237298483	0.4011292538684451	0.5969515759398258
00_data_HANA_membrane_origin/250626_A549wt_PR8-16hpi-BFA_aHA-MEDI-546_aCNX-488_DAPI-03_processed.czi	250626	A549wt	PR8-16hpi-BFA	3	aHA-MEDI-546	aCNX-488	DAPI		1	10	0	0.6304989158951316	0.042647839921049466	0.04376838891300586
00_data_HANA_membrane_origin/250618_A549wt_PR8-16hpi_aHA-MEDI-546_aERGIC-488_DAPI-08_processed.czi	250618	A549wt	PR8-16hpi	8	aHA-MEDI-546	aERGIC-488	DAPI		1	13	0	0.42547894211260306	0.313948914405194	0.31485413244507754
00_data_HANA_membrane_origin/250626_A549wt_PR8-8hpi_aHA-MEDI-546_aGM130-488_DAPI-06_processed.czi	250626	A549wt	PR8-8hpi	6	aHA-MEDI-546	aGM130-488	DAPI		1	11	0	0.36990970499525794	0.26130563546750424	0.2508297427293904
00_data_HANA_membrane_origin/250626_A549wt_PR8-4hpi_aHA-MEDI-546_aERGIC-488_DAPI-09_processed.czi	250626	A549wt	PR8-4hpi	9	aHA-MEDI-546	aERGIC-488	DAPI		1	13	0	0.6903454921519543	0.648674149608767	0.6437654234526418
00_data_HANA_membrane_origin/250626_A549wt_PR8-16hpi-H89_aHA-MEDI-546_aERGIC-488_DAPI-02_processed.czi	250626	A549wt	PR8-16hpi-H89	2	aHA-MEDI-546	aERGIC-488	DAPI		1	8	0	0.63937392251585	0.4921518473873406	0.49703138227689037
00_data_HANA_membrane_origin/250618_A549wt_PR8-16hpi_aHA-MEDI-546_aERGIC-488_DAPI-05_processed.czi	250618	A549wt	PR8-16hpi	5	aHA-MEDI-546	aERGIC-488	DAPI		1	14	0	0.2282043198757605	0.09247221148994675	0.12495836436989875
00_data_HANA_membrane_origin/250618_A549wt_PR8-16hpi_aHA-MEDI-546_aERGIC-488_DAPI-10_processed.czi	250618	A549wt	PR8-16hpi	10	aHA-MEDI-546	aERGIC-488	DAPI		1	15	0	0.2238117881746331	0.16526843795236396	0.1861145064878379
00_data_HANA_membrane_origin/250618_A549wt_mock_aHA-MEDI-546_aCNX-488_DAPI-01_processed.czi	250618	A549wt	mock	1	aHA-MEDI-546	aCNX-488	DAPI		1	4	0	0.47553250579944867	0.0014627082351337407	0.0014453771938224781
00_data_HANA_membrane_origin/250626_A549wt_PR8-4hpi_aHA-MEDI-546_aGM130-488_DAPI-04_processed.czi	250626	A549wt	PR8-4hpi	4	aHA-MEDI-546	aGM130-488	DAPI		1	19	0	0.7438010384928953	0.6557751240526581	0.6524532637071297
00_data_HANA_membrane_origin/250626_A549wt_PR8-4hpi_aHA-MEDI-546_aERGIC-488_DAPI-02_processed.czi	250626	A549wt	PR8-4hpi	2	aHA-MEDI-546	aERGIC-488	DAPI		1	12	0	0.23067570051444972	0.181968286742039	0.17790488688625047
00_data_HANA_membrane_origin/250626_A549wt_PR8-8hpi_aHA-MEDI-546_aGM130-488_DAPI-03_processed.czi	250626	A549wt	PR8-8hpi	3	aHA-MEDI-546	aGM130-488	DAPI		1	10	0	0.3765437829319003	0.22485619834839693	0.22224249519779699
00_data_HANA_membrane_origin/250626_A549wt_PR8-8hpi_aHA-MEDI-546_aCLR-488_DAPI-03_processed.czi	250626	A549wt	PR8-8hpi	3	aHA-MEDI-546	aCLR-488	DAPI		1	12	0	0.03472395453583971	-0.00985304689426785	0.062865018341548
00_data_HANA_membrane_origin/250626_A549wt_PR8-8hpi_aHA-MEDI-546_aERGIC-488_DAPI-06_processed.czi	250626	A549wt	PR8-8hpi	6	aHA-MEDI-546	aERGIC-488	DAPI		1	10	0	0.41810792832365223	0.25738313714139116	0.2581215456666966
00_data_HANA_membrane_origin/250626_A549wt_PR8-4hpi_aHA-MEDI-546_aCNX-488_DAPI-10_processed.czi	250626	A549wt	PR8-4hpi	10	aHA-MEDI-546	aCNX-488	DAPI		1	14	0	0.5925451164416892	0.5019896648386359	0.4883444925188985
00_data_HANA_membrane_origin/250626_A549wt_PR8-8hpi_aHA-MEDI-546_aGM130-488_DAPI-07_processed.czi	250626	A549wt	PR8-8hpi	7	aHA-MEDI-546	aGM130-488	DAPI		1	9	0	0.38814753217562864	0.34335107733575077	0.3416178335346404
00_data_HANA_membrane_origin/250626_A549wt_PR8-8hpi_aHA-MEDI-546_aCLR-488_DAPI-05_processed.czi	250626	A549wt	PR8-8hpi	5	aHA-MEDI-546	aCLR-488	DAPI		1	11	0	0.1993263669923962	0.14029046978365828	0.23560632938596404
00_data_HANA_membrane_origin/250626_A549wt_PR8-16hpi-BFA_aHA-MEDI-546_aCNX-488_DAPI-08_processed.czi	250626	A549wt	PR8-16hpi-BFA	8	aHA-MEDI-546	aCNX-488	DAPI		1	10	0	0.728227459149667	0.04689832400833869	0.04487550779785855
00_data_HANA_membrane_origin/250626_A549wt_PR8-16hpi_aHA-MEDI-546_aCLR-488_DAPI-02_processed.czi	250626	A549wt	PR8-16hpi	2	aHA-MEDI-546	aCLR-488	DAPI		1	11	0	0.16447487837462366	0.09255335146034976	0.25813415343726975
00_data_HANA_membrane_origin/250626_A549wt_PR8-8hpi_aHA-MEDI-546_aGM130-488_DAPI-08_processed.czi	250626	A549wt	PR8-8hpi	8	aHA-MEDI-546	aGM130-488	DAPI		1	13	0	0.28511461626042356	0.182482063691528	0.18020528496426477
00_data_HANA_membrane_origin/250626_A549wt_PR8-8hpi_aHA-MEDI-546_aERGIC-488_DAPI-10_processed.czi	250626	A549wt	PR8-8hpi	10	aHA-MEDI-546	aERGIC-488	DAPI		1	8	0	0.44670170298959894	0.23469505807882482	0.23474824014745976
00_data_HANA_membrane_origin/250626_A549wt_PR8-16hpi-BFA_aHA-MEDI-546_aERGIC-488_DAPI-07_processed.czi	250626	A549wt	PR8-16hpi-BFA	7	aHA-MEDI-546	aERGIC-488	DAPI		1	7	0	0.580703712458871	0.3360082312958311	0.3523210099691177
00_data_HANA_membrane_origin/250618_A549wt_mock_aHA-MEDI-546_aGM130-488_DAPI-07_processed.czi	250618	A549wt	mock	7	aHA-MEDI-546	aGM130-488	DAPI		1	3	0	0.20199325988460806	0.01413442575395461	0.01544178097279604
00_data_HANA_membrane_origin/250626_A549wt_PR8-16hpi-H89_aHA-MEDI-546_aERGIC-488_DAPI-05_processed.czi	250626	A549wt	PR8-16hpi-H89	5	aHA-MEDI-546	aERGIC-488	DAPI		1	12	0	0.6394434821462793	0.5312451365337433	0.5403259694553346
00_data_HANA_membrane_origin/250626_A549wt_PR8-8hpi_aHA-MEDI-546_aCLR-488_DAPI-02_processed.czi	250626	A549wt	PR8-8hpi	2	aHA-MEDI-546	aCLR-488	DAPI		1	11	0	0.368176020962253	0.2759911078139026	0.33231649164509813
00_data_HANA_membrane_origin/250626_A549wt_PR8-16hpi-H89_aHA-MEDI-546_aCNX-488_DAPI-01_processed.czi	250626	A549wt	PR8-16hpi-H89	1	aHA-MEDI-546	aCNX-488	DAPI		1	13	0	0.6650316231618272	0.28910182294944453	0.29368923127286206
00_data_HANA_membrane_origin/250626_A549wt_PR8-16hpi-BFA_aHA-MEDI-546_aCLR-488_DAPI-05_processed.czi	250626	A549wt	PR8-16hpi-BFA	5	aHA-MEDI-546	aCLR-488	DAPI		1	11	0	0.4759457656105272	0.37365299078650477	0.42074067661796416
00_data_HANA_membrane_origin/250626_A549wt_PR8-16hpi-H89_aHA-MEDI-546_aERGIC-488_DAPI-04_processed.czi	250626	A549wt	PR8-16hpi-H89	4	aHA-MEDI-546	aERGIC-488	DAPI		1	12	0	0.46969029639373605	0.3318997057434666	0.33743861957210086
00_data_HANA_membrane_origin/250626_A549wt_PR8-16hpi-H89_aHA-MEDI-546_aGM130-488_DAPI-08_processed.czi	250626	A549wt	PR8-16hpi-H89	8	aHA-MEDI-546	aGM130-488	DAPI		1	12	0	0.32681430691904817	0.14382014250201727	0.14429342874222445
00_data_HANA_membrane_origin/250626_A549wt_PR8-16hpi-BFA_aHA-MEDI-546_aCLR-488_DAPI-01_processed.czi	250626	A549wt	PR8-16hpi-BFA	1	aHA-MEDI-546	aCLR-488	DAPI		1	13	0	0.5847807929528248	0.4704192867153187	0.5924257098868829
00_data_HANA_membrane_origin/250618_A549wt_mock_aHA-MEDI-546_aERGIC-488_DAPI-02_processed.czi	250618	A549wt	mock	2	aHA-MEDI-546	aERGIC-488	DAPI		1	9	0	0.4970139269027727	0.011631993786627909	0.01262149810639122
00_data_HANA_membrane_origin/250618_A549wt_mock_aHA-MEDI-546_aCNX-488_DAPI-02_processed.czi	250618	A549wt	mock	2	aHA-MEDI-546	aCNX-488	DAPI		1	6	0	0.555492833687804	0.02525889832790549	0.02782252549165423
00_data_HANA_membrane_origin/250626_A549wt_HAtf_aHA-MEDI-546_aGM130-488_DAPI-03_processed.czi	250626	A549wt	HAtf	3	aHA-MEDI-546	aGM130-488	DAPI		1	12	0	0.1606986340896685	0.12063093447226544	0.12072725680352252
00_data_HANA_membrane_origin/250626_A549wt_PR8-4hpi_aHA-MEDI-546_aCNX-488_DAPI-01_processed.czi	250626	A549wt	PR8-4hpi	1	aHA-MEDI-546	aCNX-488	DAPI		1	7	0	0.368199956256105	0.23468382140339145	0.24629886433914422
00_data_HANA_membrane_origin/250626_A549wt_mock_aHA-MEDI-546_aCLR-488_DAPI-09_processed.czi	250626	A549wt	mock	9	aHA-MEDI-546	aCLR-488	DAPI		1	9	0	0.43978637098856543	0.0019197143636310084	0.002892252141915614
00_data_HANA_membrane_origin/250626_A549wt_PR8-4hpi_aHA-MEDI-546_aCNX-488_DAPI-05_processed.czi	250626	A549wt	PR8-4hpi	5	aHA-MEDI-546	aCNX-488	DAPI		1	10	0	0.7729774507297251	0.7252792977423291	0.7091112295934842
00_data_HANA_membrane_origin/250626_A549wt_PR8-8hpi_aHA-MEDI-546_aGM130-488_DAPI-05_processed.czi	250626	A549wt	PR8-8hpi	5	aHA-MEDI-546	aGM130-488	DAPI		1	10	0	0.41225576635969674	0.23327374359668462	0.2324825849437518
00_data_HANA_membrane_origin/250618_A549wt_mock_aHA-MEDI-546_aGM130-488_DAPI-03_processed.czi	250618	A549wt	mock	3	aHA-MEDI-546	aGM130-488	DAPI		1	10	0	0.2136316644976834	0.0033405327933391147	0.0011618023498677858
00_data_HANA_membrane_origin/250626_A549wt_PR8-16hpi-BFA_aHA-MEDI-546_aCLR-488_DAPI-10_processed.czi	250626	A549wt	PR8-16hpi-BFA	10	aHA-MEDI-546	aCLR-488	DAPI		1	11	0	0.5092844295346096	0.39731877956610695	0.5308565324525759
00_data_HANA_membrane_origin/250626_A549wt_mock_aHA-MEDI-546_aCLR-488_DAPI-01_processed.czi	250626	A549wt	mock	1	aHA-MEDI-546	aCLR-488	DAPI		1	8	0	0.47487639662798276	0.009920069044625609	0.012816966263502181
00_data_HANA_membrane_origin/250618_A549wt_mock_aHA-MEDI-546_aCNX-488_DAPI-07_processed.czi	250618	A549wt	mock	7	aHA-MEDI-546	aCNX-488	DAPI		1	10	0	0.4596218940529731	0.021541911412847253	0.023347008839125993
00_data_HANA_membrane_origin/250618_A549wt_mock_aHA-MEDI-546_aGM130-488_DAPI-09_processed.czi	250618	A549wt	mock	9	aHA-MEDI-546	aGM130-488	DAPI		1	7	0	0.33886404373970935	0.00021284850605350782	0.00024858146008943806
00_data_HANA_membrane_origin/250626_A549wt_PR8-8hpi_aHA-MEDI-546_aCNX-488_DAPI-10_processed.czi	250626	A549wt	PR8-8hpi	10	aHA-MEDI-546	aCNX-488	DAPI		1	8	0	0.29307408637828375	0.25904556173078314	0.2761019190080516
00_data_HANA_membrane_origin/250626_A549wt_PR8-16hpi-H89_aHA-MEDI-546_aGM130-488_DAPI-02_processed.czi	250626	A549wt	PR8-16hpi-H89	2	aHA-MEDI-546	aGM130-488	DAPI		1	12	0	0.37650875327559485	0.06671620246784042	0.09340861417445037
00_data_HANA_membrane_origin/250626_A549wt_PR8-16hpi-BFA_aHA-MEDI-546_aERGIC-488_DAPI-04_processed.czi	250626	A549wt	PR8-16hpi-BFA	4	aHA-MEDI-546	aERGIC-488	DAPI		1	11	0	0.3675630346326183	0.19264421354639566	0.21212048327205835
00_data_HANA_membrane_origin/250626_A549wt_PR8-8hpi_aHA-MEDI-546_aCLR-488_DAPI-04_processed.czi	250626	A549wt	PR8-8hpi	4	aHA-MEDI-546	aCLR-488	DAPI		1	15	0	0.34301462009948036	0.25821224119800995	0.3064336243051571
00_data_HANA_membrane_origin/250626_A549wt_PR8-16hpi-BFA_aHA-MEDI-546_aCNX-488_DAPI-04_processed.czi	250626	A549wt	PR8-16hpi-BFA	4	aHA-MEDI-546	aCNX-488	DAPI		1	12	0	0.9195183938358534	0.6742027891116701	0.6883836159606701
00_data_HANA_membrane_origin/250626_A549wt_PR8-16hpi-H89_aHA-MEDI-546_aCNX-488_DAPI-07_processed.czi	250626	A549wt	PR8-16hpi-H89	7	aHA-MEDI-546	aCNX-488	DAPI		1	9	0	0.37868390835188576	0.2342156758484035	0.2538846978686713
00_data_HANA_membrane_origin/250618_A549wt_PR8-16hpi_aHA-MEDI-546_aERGIC-488_DAPI-07_processed.czi	250618	A549wt	PR8-16hpi	7	aHA-MEDI-546	aERGIC-488	DAPI		1	13	0	0.30369800471459213	0.19710744245736783	0.24368511579651078
00_data_HANA_membrane_origin/250626_A549wt_PR8-16hpi-H89_aHA-MEDI-546_aCLR-488_DAPI-04_processed.czi	250626	A549wt	PR8-16hpi-H89	4	aHA-MEDI-546	aCLR-488	DAPI		1	7	0	0.304421130342199	0.22717128199637446	0.3916652599830354
00_data_HANA_membrane_origin/250626_A549wt_PR8-4hpi_aHA-MEDI-546_aCLR-488_DAPI-05_processed.czi	250626	A549wt	PR8-4hpi	5	aHA-MEDI-546	aCLR-488	DAPI		1	12	0	0.18227321533484067	0.1636469048546776	0.1766872304896969
00_data_HANA_membrane_origin/250618_A549wt_PR8-16hpi_aHA-MEDI-546_aERGIC-488_DAPI-02_processed.czi	250618	A549wt	PR8-16hpi	2	aHA-MEDI-546	aERGIC-488	DAPI		1	5	0	0.6954684543380829	0.35162588964034597	0.3970400355735344
00_data_HANA_membrane_origin/250626_A549wt_PR8-16hpi-H89_aHA-MEDI-546_aGM130-488_DAPI-05_processed.czi	250626	A549wt	PR8-16hpi-H89	5	aHA-MEDI-546	aGM130-488	DAPI		1	9	0	0.35532301209812894	0.17573833972706654	0.17589360170825058
00_data_HANA_membrane_origin/250626_A549wt_HAtf_aHA-MEDI-546_aGM130-488_DAPI-01_processed.czi	250626	A549wt	HAtf	1	aHA-MEDI-546	aGM130-488	DAPI		1	14	0	0.1150180755949182	0.11438023399930299	0.1340647805062387
00_data_HANA_membrane_origin/250618_A549wt_PR8-16hpi_aHA-MEDI-546_aGM130-488_DAPI-09_processed.czi	250618	A549wt	PR8-16hpi	9	aHA-MEDI-546	aGM130-488	DAPI		1	11	0	0.40271156369173045	0.0932659944382198	0.09767715512528215
00_data_HANA_membrane_origin/250626_A549wt_PR8-4hpi_aHA-MEDI-546_aCLR-488_DAPI-06_processed.czi	250626	A549wt	PR8-4hpi	6	aHA-MEDI-546	aCLR-488	DAPI		1	9	0	0.606586786995183	0.5547417489417684	0.6144028863343002
00_data_HANA_membrane_origin/250626_A549wt_PR8-16hpi-H89_aHA-MEDI-546_aCNX-488_DAPI-10_processed.czi	250626	A549wt	PR8-16hpi-H89	10	aHA-MEDI-546	aCNX-488	DAPI		1	13	0	0.5406135824276007	0.20646440357269447	0.2141374446558697
00_data_HANA_membrane_origin/250626_A549wt_PR8-4hpi_aHA-MEDI-546_aCNX-488_DAPI-06_processed.czi	250626	A549wt	PR8-4hpi	6	aHA-MEDI-546	aCNX-488	DAPI		1	14	0	0.3221660771030246	0.26796422922185786	0.2628568571773234
00_data_HANA_membrane_origin/250618_A549wt_PR8-16hpi_aHA-MEDI-546_aCNX-488_DAPI-08_processed.czi	250618	A549wt	PR8-16hpi	8	aHA-MEDI-546	aCNX-488	DAPI		1	12	0	0.4758825643980497	0.29500600997580356	0.2974344340680345
00_data_HANA_membrane_origin/250618_A549wt_PR8-16hpi_aHA-MEDI-546_aCNX-488_DAPI-01_processed.czi	250618	A549wt	PR8-16hpi	1	aHA-MEDI-546	aCNX-488	DAPI		1	12	0	0.10275247926818236	-0.1168951622142167	-0.09059391651562582
00_data_HANA_membrane_origin/250626_A549wt_PR8-8hpi_aHA-MEDI-546_aERGIC-488_DAPI-09_processed.czi	250626	A549wt	PR8-8hpi	9	aHA-MEDI-546	aERGIC-488	DAPI		1	10	0	0.6009227454240363	0.420305406455084	0.42030535000885805
00_data_HANA_membrane_origin/250626_A549wt_PR8-8hpi_aHA-MEDI-546_aCLR-488_DAPI-09_processed.czi	250626	A549wt	PR8-8hpi	9	aHA-MEDI-546	aCLR-488	DAPI		1	13	0	0.20632652369804622	0.1669642853245531	0.28849023895124126
00_data_HANA_membrane_origin/250626_A549wt_PR8-8hpi_aHA-MEDI-546_aCLR-488_DAPI-01_processed.czi	250626	A549wt	PR8-8hpi	1	aHA-MEDI-546	aCLR-488	DAPI		1	11	0	0.5945076138901936	0.4328296132032501	0.4853056324003983
00_data_HANA_membrane_origin/250626_A549wt_PR8-16hpi-BFA_aHA-MEDI-546_aCNX-488_DAPI-09_processed.czi	250626	A549wt	PR8-16hpi-BFA	9	aHA-MEDI-546	aCNX-488	DAPI		1	15	0	0.5138891291653017	0.036372275248642366	0.038384750717825725
00_data_HANA_membrane_origin/250618_A549wt_mock_aHA-MEDI-546_aCNX-488_DAPI-08_processed.czi	250618	A549wt	mock	8	aHA-MEDI-546	aCNX-488	DAPI		1	11	0	0.4466763649673396	0.019127394180886187	0.02282119643642629
00_data_HANA_membrane_origin/250618_A549wt_PR8-16hpi_aHA-MEDI-546_aGM130-488_DAPI-10_processed.czi	250618	A549wt	PR8-16hpi	10	aHA-MEDI-546	aGM130-488	DAPI		1	13	0	0.15393015313860833	0.0484358583010007	0.05045053284260214
00_data_HANA_membrane_origin/250626_A549wt_PR8-16hpi-BFA_aHA-MEDI-546_aGM130-488_DAPI-08_processed.czi	250626	A549wt	PR8-16hpi-BFA	8	aHA-MEDI-546	aGM130-488	DAPI		1	11	0	0.33421719336028705	0.15383748362569935	0.1411809540699301
00_data_HANA_membrane_origin/250626_A549wt_PR8-16hpi-BFA_aHA-MEDI-546_aCNX-488_DAPI-05_processed.czi	250626	A549wt	PR8-16hpi-BFA	5	aHA-MEDI-546	aCNX-488	DAPI		1	7	0	0.8076110502582866	0.3465593052028563	0.30894478936238684
00_data_HANA_membrane_origin/250618_A549wt_PR8-16hpi_aHA-MEDI-546_aCNX-488_DAPI-02_processed.czi	250618	A549wt	PR8-16hpi	2	aHA-MEDI-546	aCNX-488	DAPI		1	8	0	0.9245214069474216	0.6733859437094796	0.67223178070451
00_data_HANA_membrane_origin/250626_A549wt_mock_aHA-MEDI-546_aCLR-488_DAPI-10_processed.czi	250626	A549wt	mock	10	aHA-MEDI-546	aCLR-488	DAPI		1	10	0	0.377395545367239	0.0006073336041596022	-0.00011915151643318
00_data_HANA_membrane_origin/250626_A549wt_PR8-4hpi_aHA-MEDI-546_aGM130-488_DAPI-01_processed.czi	250626	A549wt	PR8-4hpi	1	aHA-MEDI-546	aGM130-488	DAPI		1	10	0	0.6944511668330319	0.5281911527410661	0.5085797221042297
00_data_HANA_membrane_origin/250626_A549wt_PR8-4hpi_aHA-MEDI-546_aGM130-488_DAPI-08_processed.czi	250626	A549wt	PR8-4hpi	8	aHA-MEDI-546	aGM130-488	DAPI		1	11	0	0.5998654107273121	0.6088403241099342	0.6236269320118564
00_data_HANA_membrane_origin/250618_A549wt_mock_aHA-MEDI-546_aGM130-488_DAPI-04_processed.czi	250618	A549wt	mock	4	aHA-MEDI-546	aGM130-488	DAPI		1	8	0	0.2685857955547727	0.015786070849866163	0.01829536865357664
00_data_HANA_membrane_origin/250626_A549wt_PR8-8hpi_aHA-MEDI-546_aCNX-488_DAPI-02_processed.czi	250626	A549wt	PR8-8hpi	2	aHA-MEDI-546	aCNX-488	DAPI		1	16	0	0.6559691606295769	0.4650305777896434	0.4703706525267337
00_data_HANA_membrane_origin/250626_A549wt_PR8-4hpi_aHA-MEDI-546_aGM130-488_DAPI-09_processed.czi	250626	A549wt	PR8-4hpi	9	aHA-MEDI-546	aGM130-488	DAPI		1	13	0	0.7561333718979527	0.7801354591367138	0.7381923125623435
00_data_HANA_membrane_origin/250626_A549wt_PR8-16hpi-BFA_aHA-MEDI-546_aGM130-488_DAPI-01_processed.czi	250626	A549wt	PR8-16hpi-BFA	1	aHA-MEDI-546	aGM130-488	DAPI		1	11	0	0.44385322600225185	0.21318298481516218	0.2205549921788635
00_data_HANA_membrane_origin/250626_A549wt_mock_aHA-MEDI-546_aCLR-488_DAPI-06_processed.czi	250626	A549wt	mock	6	aHA-MEDI-546	aCLR-488	DAPI		1	8	0	0.4043670479068348	0.002909433940785467	0.004783672556181928
00_data_HANA_membrane_origin/250618_A549wt_mock_aHA-MEDI-546_aGM130-488_DAPI-06_processed.czi	250618	A549wt	mock	6	aHA-MEDI-546	aGM130-488	DAPI		1	7	0	0.20772679461869195	-0.0002754466438382677	-0.00022206057304013766
00_data_HANA_membrane_origin/250618_A549wt_mock_aHA-MEDI-546_aCNX-488_DAPI-06_processed.czi	250618	A549wt	mock	6	aHA-MEDI-546	aCNX-488	DAPI		1	8	0	0.4976129962001495	0.00011912638350253981	0.00023603386512590044
00_data_HANA_membrane_origin/250626_A549wt_PR8-4hpi_aHA-MEDI-546_aERGIC-488_DAPI-07_processed.czi	250626	A549wt	PR8-4hpi	7	aHA-MEDI-546	aERGIC-488	DAPI		1	15	0	0.7260819423441081	0.6902808751642799	0.6691182092356941
00_data_HANA_membrane_origin/250626_A549wt_PR8-16hpi-BFA_aHA-MEDI-546_aGM130-488_DAPI-10_processed.czi	250626	A549wt	PR8-16hpi-BFA	10	aHA-MEDI-546	aGM130-488	DAPI		1	10	0	0.4516729127150369	0.1803533788187978	0.18600662910861257
00_data_HANA_membrane_origin/250626_A549wt_PR8-16hpi-BFA_aHA-MEDI-546_aERGIC-488_DAPI-09_processed.czi	250626	A549wt	PR8-16hpi-BFA	9	aHA-MEDI-546	aERGIC-488	DAPI		1	12	0	0.5346224279906197	0.3039336440083507	0.3044651470611729
00_data_HANA_membrane_origin/250626_A549wt_PR8-16hpi_aHA-MEDI-546_aCLR-488_DAPI-03_processed.czi	250626	A549wt	PR8-16hpi	3	aHA-MEDI-546	aCLR-488	DAPI		1	11	0	0.33359613812771904	0.26833243884255914	0.3230505944313843
00_data_HANA_membrane_origin/250626_A549wt_PR8-8hpi_aHA-MEDI-546_aGM130-488_DAPI-02_processed.czi	250626	A549wt	PR8-8hpi	2	aHA-MEDI-546	aGM130-488	DAPI		1	12	0	0.3696933717735196	0.29859293020271216	0.3010193003693614
00_data_HANA_membrane_origin/250626_A549wt_PR8-16hpi-H89_aHA-MEDI-546_aCLR-488_DAPI-05_processed.czi	250626	A549wt	PR8-16hpi-H89	5	aHA-MEDI-546	aCLR-488	DAPI		1	12	0	0.5130419679879792	0.4318935060940543	0.45915034710524466
00_data_HANA_membrane_origin/250626_A549wt_PR8-16hpi-BFA_aHA-MEDI-546_aGM130-488_DAPI-05_processed.czi	250626	A549wt	PR8-16hpi-BFA	5	aHA-MEDI-546	aGM130-488	DAPI		1	8	0	0.45150976981738045	0.1903066857342437	0.18545068244849164
00_data_HANA_membrane_origin/250626_A549wt_PR8-4hpi_aHA-MEDI-546_aCLR-488_DAPI-07_processed.czi	250626	A549wt	PR8-4hpi	7	aHA-MEDI-546	aCLR-488	DAPI		1	8	0	0.45957639339893497	0.44646238070374555	0.5082107724009863
00_data_HANA_membrane_origin/250626_A549wt_PR8-4hpi_aHA-MEDI-546_aERGIC-488_DAPI-03_processed.czi	250626	A549wt	PR8-4hpi	3	aHA-MEDI-546	aERGIC-488	DAPI		1	12	0	0.3695818833893875	0.37017674791915234	0.39205943102856255
00_data_HANA_membrane_origin/250626_A549wt_PR8-16hpi-BFA_aHA-MEDI-546_aCLR-488_DAPI-03_processed.czi	250626	A549wt	PR8-16hpi-BFA	3	aHA-MEDI-546	aCLR-488	DAPI		1	11	0	0.675156644967779	0.6187081095803308	0.7521203767593139
00_data_HANA_membrane_origin/250626_A549wt_PR8-16hpi-H89_aHA-MEDI-546_aCLR-488_DAPI-06_processed.czi	250626	A549wt	PR8-16hpi-H89	6	aHA-MEDI-546	aCLR-488	DAPI		1	12	0	0.5770797282266481	0.5069227863496777	0.5836870635900059
00_data_HANA_membrane_origin/250626_A549wt_PR8-16hpi-BFA_aHA-MEDI-546_aERGIC-488_DAPI-03_processed.czi	250626	A549wt	PR8-16hpi-BFA	3	aHA-MEDI-546	aERGIC-488	DAPI		1	12	0	0.6204341900595679	0.40159036705304235	0.41741939670526634
00_data_HANA_membrane_origin/250626_A549wt_PR8-4hpi_aHA-MEDI-546_aGM130-488_DAPI-06_processed.czi	250626	A549wt	PR8-4hpi	6	aHA-MEDI-546	aGM130-488	DAPI		1	13	0	0.49204007728076266	0.4586143624250377	0.44822705757157233
00_data_HANA_membrane_origin/250618_A549wt_PR8-16hpi_aHA-MEDI-546_aERGIC-488_DAPI-01_processed.czi	250618	A549wt	PR8-16hpi	1	aHA-MEDI-546	aERGIC-488	DAPI		1	19	0	0.3101463637125357	0.17345668491622857	0.1741713500257609
00_data_HANA_membrane_origin/250626_A549wt_HAtf_aHA-MEDI-546_aGM130-488_DAPI-10_processed.czi	250626	A549wt	HAtf	10	aHA-MEDI-546	aGM130-488	DAPI		1	15	0	0.07181191470174435	0.07551188702511717	0.10307822160757521
00_data_HANA_membrane_origin/250618_A549wt_mock_aHA-MEDI-546_aERGIC-488_DAPI-06_processed.czi	250618	A549wt	mock	6	aHA-MEDI-546	aERGIC-488	DAPI		1	7	0	0.5911722751998697	0.0019805738947941505	0.0013825977768364968
00_data_HANA_membrane_origin/250626_A549wt_PR8-16hpi_aHA-MEDI-546_aCLR-488_DAPI-07_processed.czi	250626	A549wt	PR8-16hpi	7	aHA-MEDI-546	aCLR-488	DAPI		1	11	0	0.5022359572982276	0.37395054496278957	0.455336382247481
00_data_HANA_membrane_origin/250626_A549wt_PR8-16hpi-BFA_aHA-MEDI-546_aCLR-488_DAPI-06_processed.czi	250626	A549wt	PR8-16hpi-BFA	6	aHA-MEDI-546	aCLR-488	DAPI		1	12	0	0.5519230344832547	0.38996807542698014	0.5114753833853454
00_data_HANA_membrane_origin/250618_A549wt_mock_aHA-MEDI-546_aERGIC-488_DAPI-04_processed.czi	250618	A549wt	mock	4	aHA-MEDI-546	aERGIC-488	DAPI		1	7	0	0.4236878941885532	0.005679714909826119	0.006020406331799116
00_data_HANA_membrane_origin/250626_A549wt_PR8-4hpi_aHA-MEDI-546_aCNX-488_DAPI-08_processed.czi	250626	A549wt	PR8-4hpi	8	aHA-MEDI-546	aCNX-488	DAPI		1	16	0	0.33987277371969465	0.28666461383911296	0.3016384193645919
00_data_HANA_membrane_origin/250626_A549wt_PR8-8hpi_aHA-MEDI-546_aERGIC-488_DAPI-07_processed.czi	250626	A549wt	PR8-8hpi	7	aHA-MEDI-546	aERGIC-488	DAPI		1	11	0	0.5954581523904655	0.4648553488942548	0.4648627649209578
00_data_HANA_membrane_origin/250626_A549wt_PR8-16hpi-BFA_aHA-MEDI-546_aCNX-488_DAPI-02_processed.czi	250626	A549wt	PR8-16hpi-BFA	2	aHA-MEDI-546	aCNX-488	DAPI		1	13	0	0.6340896028726182	0.0378728375964211	0.040778585304443345
00_data_HANA_membrane_origin/250626_A549wt_PR8-16hpi-H89_aHA-MEDI-546_aERGIC-488_DAPI-10_processed.czi	250626	A549wt	PR8-16hpi-H89	10	aHA-MEDI-546	aERGIC-488	DAPI		1	10	0	0.13034970765840467	0.08123113805097744	0.1079788871872027
00_data_HANA_membrane_origin/250626_A549wt_PR8-16hpi-H89_aHA-MEDI-546_aGM130-488_DAPI-07_processed.czi	250626	A549wt	PR8-16hpi-H89	7	aHA-MEDI-546	aGM130-488	DAPI		1	10	0	0.40255831094737277	0.16681615630177674	0.17166432114689606
00_data_HANA_membrane_origin/250626_A549wt_PR8-8hpi_aHA-MEDI-546_aERGIC-488_DAPI-01_processed.czi	250626	A549wt	PR8-8hpi	1	aHA-MEDI-546	aERGIC-488	DAPI		1	13	0	0.5526751940443639	0.49640057817787114	0.4976121005602474
00_data_HANA_membrane_origin/250618_A549wt_PR8-16hpi_aHA-MEDI-546_aCNX-488_DAPI-09_processed.czi	250618	A549wt	PR8-16hpi	9	aHA-MEDI-546	aCNX-488	DAPI		1	12	0	0.10879798727836422	-0.09533491823590487	-0.09178665347023994
00_data_HANA_membrane_origin/250626_A549wt_PR8-4hpi_aHA-MEDI-546_aERGIC-488_DAPI-04_processed.czi	250626	A549wt	PR8-4hpi	4	aHA-MEDI-546	aERGIC-488	DAPI		1	11	0	0.26765024318662917	0.2896007732204732	0.19142639077750304
00_data_HANA_membrane_origin/250626_A549wt_PR8-16hpi-H89_aHA-MEDI-546_aERGIC-488_DAPI-06_processed.czi	250626	A549wt	PR8-16hpi-H89	6	aHA-MEDI-546	aERGIC-488	DAPI		1	11	0	0.4718173441034808	0.3992448792009123	0.4032762512356313
00_data_HANA_membrane_origin/250618_A549wt_PR8-16hpi_aHA-MEDI-546_aGM130-488_DAPI-01_processed.czi	250618	A549wt	PR8-16hpi	1	aHA-MEDI-546	aGM130-488	DAPI		1	12	0	0.13831457824255303	-0.02023422744041787	-0.0068703188601235785
00_data_HANA_membrane_origin/250626_A549wt_PR8-16hpi-H89_aHA-MEDI-546_aGM130-488_DAPI-10_processed.czi	250626	A549wt	PR8-16hpi-H89	10	aHA-MEDI-546	aGM130-488	DAPI		1	14	0	0.4596963739335978	0.23844411672543975	0.2416925485183854
00_data_HANA_membrane_origin/250626_A549wt_PR8-4hpi_aHA-MEDI-546_aERGIC-488_DAPI-08_processed.czi	250626	A549wt	PR8-4hpi	8	aHA-MEDI-546	aERGIC-488	DAPI		1	10	0	0.7273315488166886	0.696727368125924	0.7059872992154298
00_data_HANA_membrane_origin/250626_A549wt_PR8-8hpi_aHA-MEDI-546_aCLR-488_DAPI-10_processed.czi	250626	A549wt	PR8-8hpi	10	aHA-MEDI-546	aCLR-488	DAPI		1	12	0	0.0473790898579698	0.009879369673326078	0.12160287889993
00_data_HANA_membrane_origin/250618_A549wt_PR8-16hpi_aHA-MEDI-546_aGM130-488_DAPI-03_processed.czi	250618	A549wt	PR8-16hpi	3	aHA-MEDI-546	aGM130-488	DAPI		1	15	0	0.19472885970738182	0.13720959942508448	0.1373821193716449
00_data_HANA_membrane_origin/250626_A549wt_mock_aHA-MEDI-546_aCLR-488_DAPI-03_processed.czi	250626	A549wt	mock	3	aHA-MEDI-546	aCLR-488	DAPI		1	8	0	0.41655504630371404	0.0024434335291081293	0.002949150681145152
00_data_HANA_membrane_origin/250626_A549wt_PR8-16hpi_aHA-MEDI-546_aCLR-488_DAPI-08_processed.czi	250626	A549wt	PR8-16hpi	8	aHA-MEDI-546	aCLR-488	DAPI		1	11	0	0.5474094301520193	0.33966173006326567	0.42527165952810597
00_data_HANA_membrane_origin/250626_A549wt_PR8-8hpi_aHA-MEDI-546_aCNX-488_DAPI-09_processed.czi	250626	A549wt	PR8-8hpi	9	aHA-MEDI-546	aCNX-488	DAPI		1	8	0	-0.007937281331306764	-0.061645444247981046	-0.0008434289537748762
00_data_HANA_membrane_origin/250626_A549wt_PR8-16hpi-H89_aHA-MEDI-546_aCLR-488_DAPI-09_processed.czi	250626	A549wt	PR8-16hpi-H89	9	aHA-MEDI-546	aCLR-488	DAPI		1	12	0	0.187579502325404	0.13723378279524953	0.16740149190839637
00_data_HANA_membrane_origin/250618_A549wt_mock_aHA-MEDI-546_aGM130-488_DAPI-08_processed.czi	250618	A549wt	mock	8	aHA-MEDI-546	aGM130-488	DAPI		1	4	0	0.22345772862035884	-6.7896431415051585e-06	-3.8489462609495724e-06
00_data_HANA_membrane_origin/250626_A549wt_PR8-8hpi_aHA-MEDI-546_aGM130-488_DAPI-10_processed.czi	250626	A549wt	PR8-8hpi	10	aHA-MEDI-546	aGM130-488	DAPI		1	12	0	0.3013072584636169	0.12665538286129202	0.1268576441520882
00_data_HANA_membrane_origin/250626_A549wt_PR8-16hpi-BFA_aHA-MEDI-546_aGM130-488_DAPI-03_processed.czi	250626	A549wt	PR8-16hpi-BFA	3	aHA-MEDI-546	aGM130-488	DAPI		1	12	0	0.47264611093159936	0.2282803492566951	0.19931729568386425
00_data_HANA_membrane_origin/250626_A549wt_PR8-16hpi-BFA_aHA-MEDI-546_aCLR-488_DAPI-07_processed.czi	250626	A549wt	PR8-16hpi-BFA	7	aHA-MEDI-546	aCLR-488	DAPI		1	10	0	0.3840512815514026	0.31843187090609165	0.4560337153616474
00_data_HANA_membrane_origin/250626_A549wt_HAtf_aHA-MEDI-546_aGM130-488_DAPI-04_processed.czi	250626	A549wt	HAtf	4	aHA-MEDI-546	aGM130-488	DAPI		1	12	0	0.17283177440953978	0.16101189318581458	0.1849856370751589
00_data_HANA_membrane_origin/250626_A549wt_PR8-8hpi_aHA-MEDI-546_aCNX-488_DAPI-01_processed.czi	250626	A549wt	PR8-8hpi	1	aHA-MEDI-546	aCNX-488	DAPI		1	13	0	0.5780456361275227	0.42685236469682336	0.44707622907372624
00_data_HANA_membrane_origin/250626_A549wt_PR8-4hpi_aHA-MEDI-546_aGM130-488_DAPI-05_processed.czi	250626	A549wt	PR8-4hpi	5	aHA-MEDI-546	aGM130-488	DAPI		1	13	0	0.15555550298461074	0.10237216642825178	0.102598541686655
00_data_HANA_membrane_origin/250618_A549wt_mock_aHA-MEDI-546_aCNX-488_DAPI-05_processed.czi	250618	A549wt	mock	5	aHA-MEDI-546	aCNX-488	DAPI		1	5	0	0.5087664828892782	0.003118583801125032	0.0032600714558178342
00_data_HANA_membrane_origin/250626_A549wt_PR8-4hpi_aHA-MEDI-546_aCNX-488_DAPI-02_processed.czi	250626	A549wt	PR8-4hpi	2	aHA-MEDI-546	aCNX-488	DAPI		1	8	0	0.5310127659708519	0.43017646898954554	0.4117236588987032
00_data_HANA_membrane_origin/250626_A549wt_PR8-4hpi_aHA-MEDI-546_aCNX-488_DAPI-04_processed.czi	250626	A549wt	PR8-4hpi	4	aHA-MEDI-546	aCNX-488	DAPI		1	9	0	0.5450028051831158	0.4676571454102521	0.4653017186164563
00_data_HANA_membrane_origin/250626_A549wt_PR8-16hpi-H89_aHA-MEDI-546_aCNX-488_DAPI-05_processed.czi	250626	A549wt	PR8-16hpi-H89	5	aHA-MEDI-546	aCNX-488	DAPI		1	11	0	-0.02770373874463004	-0.09214892625066237	-0.03207985396277004
00_data_HANA_membrane_origin/250626_A549wt_PR8-8hpi_aHA-MEDI-546_aGM130-488_DAPI-09_processed.czi	250626	A549wt	PR8-8hpi	9	aHA-MEDI-546	aGM130-488	DAPI		1	13	0	0.5759316471504382	0.3527979876497057	0.3827060378621352
00_data_HANA_membrane_origin/250626_A549wt_PR8-8hpi_aHA-MEDI-546_aGM130-488_DAPI-04_processed.czi	250626	A549wt	PR8-8hpi	4	aHA-MEDI-546	aGM130-488	DAPI		1	10	0	0.3545168417212205	0.28120154933428104	0.2813206502993083
00_data_HANA_membrane_origin/250618_A549wt_PR8-16hpi_aHA-MEDI-546_aGM130-488_DAPI-02_processed.czi	250618	A549wt	PR8-16hpi	2	aHA-MEDI-546	aGM130-488	DAPI		1	14	0	0.3784093947286144	0.10035790683845083	0.09249872218195003
00_data_HANA_membrane_origin/250618_A549wt_PR8-16hpi_aHA-MEDI-546_aGM130-488_DAPI-04_processed.czi	250618	A549wt	PR8-16hpi	4	aHA-MEDI-546	aGM130-488	DAPI		1	12	0	0.21091313848776042	0.025017454872810117	0.03538658934335509
00_data_HANA_membrane_origin/250626_A549wt_PR8-8hpi_aHA-MEDI-546_aERGIC-488_DAPI-08_processed.czi	250626	A549wt	PR8-8hpi	8	aHA-MEDI-546	aERGIC-488	DAPI		1	14	0	0.546800705827695	0.3439340548940773	0.34411433912155903
00_data_HANA_membrane_origin/250626_A549wt_PR8-16hpi-H89_aHA-MEDI-546_aERGIC-488_DAPI-01_processed.czi	250626	A549wt	PR8-16hpi-H89	1	aHA-MEDI-546	aERGIC-488	DAPI		1	8	0	0.5533102265465848	0.41647170902810576	0.38363848754728475
00_data_HANA_membrane_origin/250626_A549wt_PR8-16hpi-H89_aHA-MEDI-546_aERGIC-488_DAPI-09_processed.czi	250626	A549wt	PR8-16hpi-H89	9	aHA-MEDI-546	aERGIC-488	DAPI		1	9	0	0.21889596183463042	0.21035106877814014	0.24135666501340686
00_data_HANA_membrane_origin/250626_A549wt_PR8-16hpi-BFA_aHA-MEDI-546_aERGIC-488_DAPI-02_processed.czi	250626	A549wt	PR8-16hpi-BFA	2	aHA-MEDI-546	aERGIC-488	DAPI		1	10	0	0.6287321851188001	0.4358606065156293	0.46417796100072345
00_data_HANA_membrane_origin/250626_A549wt_mock_aHA-MEDI-546_aCLR-488_DAPI-04_processed.czi	250626	A549wt	mock	4	aHA-MEDI-546	aCLR-488	DAPI		1	8	0	0.3696182425093624	0.005406850469433572	0.003517558593102519
00_data_HANA_membrane_origin/250618_A549wt_mock_aHA-MEDI-546_aERGIC-488_DAPI-09_processed.czi	250618	A549wt	mock	9	aHA-MEDI-546	aERGIC-488	DAPI		1	9	0	0.4735169998072297	0.00253131812856252	0.002303497153278095
00_data_HANA_membrane_origin/250626_A549wt_PR8-4hpi_aHA-MEDI-546_aCLR-488_DAPI-09_processed.czi	250626	A549wt	PR8-4hpi	9	aHA-MEDI-546	aCLR-488	DAPI		1	12	0	0.6297801941091302	0.5962958328426514	0.6102648034310665
00_data_HANA_membrane_origin/250626_A549wt_PR8-16hpi-H89_aHA-MEDI-546_aCLR-488_DAPI-03_processed.czi	250626	A549wt	PR8-16hpi-H89	3	aHA-MEDI-546	aCLR-488	DAPI		1	9	0	0.5703866527001186	0.44634215915980774	0.5374214126231104
00_data_HANA_membrane_origin/250626_A549wt_PR8-4hpi_aHA-MEDI-546_aERGIC-488_DAPI-05_processed.czi	250626	A549wt	PR8-4hpi	5	aHA-MEDI-546	aERGIC-488	DAPI		1	10	0	0.7290129809499817	0.7059888639029577	0.7132065885640396
00_data_HANA_membrane_origin/250618_A549wt_mock_aHA-MEDI-546_aERGIC-488_DAPI-03_processed.czi	250618	A549wt	mock	3	aHA-MEDI-546	aERGIC-488	DAPI		1	6	0	0.46515675105894666	0.03762186260534427	0.03904160126618134
00_data_HANA_membrane_origin/250626_A549wt_PR8-4hpi_aHA-MEDI-546_aCNX-488_DAPI-09_processed.czi	250626	A549wt	PR8-4hpi	9	aHA-MEDI-546	aCNX-488	DAPI		1	14	0	0.5170526766607714	0.4527511607786271	0.4477299654315544
00_data_HANA_membrane_origin/250618_A549wt_PR8-16hpi_aHA-MEDI-546_aGM130-488_DAPI-06_processed.czi	250618	A549wt	PR8-16hpi	6	aHA-MEDI-546	aGM130-488	DAPI		1	12	0	0.13336996732336365	0.12294310784879703	0.11813085973688622
00_data_HANA_membrane_origin/250626_A549wt_PR8-16hpi-H89_aHA-MEDI-546_aGM130-488_DAPI-06_processed.czi	250626	A549wt	PR8-16hpi-H89	6	aHA-MEDI-546	aGM130-488	DAPI		1	10	0	0.3732553977583068	0.1919855382123612	0.1971289650247376
00_data_HANA_membrane_origin/250618_A549wt_PR8-16hpi_aHA-MEDI-546_aGM130-488_DAPI-08_processed.czi	250618	A549wt	PR8-16hpi	8	aHA-MEDI-546	aGM130-488	DAPI		1	12	0	0.10260469017445897	0.05880244776725515	0.043473424104023745
00_data_HANA_membrane_origin/250618_A549wt_PR8-16hpi_aHA-MEDI-546_aERGIC-488_DAPI-06_processed.czi	250618	A549wt	PR8-16hpi	6	aHA-MEDI-546	aERGIC-488	DAPI		1	14	0	0.34580680794125335	0.19051429831482722	0.18593341864202476
00_data_HANA_membrane_origin/250626_A549wt_PR8-8hpi_aHA-MEDI-546_aCLR-488_DAPI-07_processed.czi	250626	A549wt	PR8-8hpi	7	aHA-MEDI-546	aCLR-488	DAPI		1	10	0	0.5854873662237536	0.50332673762551	0.581650627290764
00_data_HANA_membrane_origin/250626_A549wt_PR8-16hpi-BFA_aHA-MEDI-546_aCNX-488_DAPI-01_processed.czi	250626	A549wt	PR8-16hpi-BFA	1	aHA-MEDI-546	aCNX-488	DAPI		1	11	0	0.5930764291689926	0.054476755625316634	0.05378984769019219
00_data_HANA_membrane_origin/250618_A549wt_mock_aHA-MEDI-546_aERGIC-488_DAPI-08_processed.czi	250618	A549wt	mock	8	aHA-MEDI-546	aERGIC-488	DAPI		1	8	0	0.40683984015705815	-0.00016814938220047603	-0.00012484890442830286
00_data_HANA_membrane_origin/250626_A549wt_PR8-4hpi_aHA-MEDI-546_aGM130-488_DAPI-10_processed.czi	250626	A549wt	PR8-4hpi	10	aHA-MEDI-546	aGM130-488	DAPI		1	13	0	0.5303911480794289	0.49154988761523394	0.5951533619516224
00_data_HANA_membrane_origin/250626_A549wt_PR8-16hpi-BFA_aHA-MEDI-546_aERGIC-488_DAPI-06_processed.czi	250626	A549wt	PR8-16hpi-BFA	6	aHA-MEDI-546	aERGIC-488	DAPI		1	6	0	0.5600572893249899	0.3448454493906356	0.35713819589167206
00_data_HANA_membrane_origin/250626_A549wt_PR8-4hpi_aHA-MEDI-546_aCLR-488_DAPI-03_processed.czi	250626	A549wt	PR8-4hpi	3	aHA-MEDI-546	aCLR-488	DAPI		1	12	0	0.5551384485815511	0.511438548635428	0.5439173210160133
00_data_HANA_membrane_origin/250626_A549wt_PR8-4hpi_aHA-MEDI-546_aCLR-488_DAPI-04_processed.czi	250626	A549wt	PR8-4hpi	4	aHA-MEDI-546	aCLR-488	DAPI		1	10	0	0.2988130259618079	0.20381842615164736	0.20975506077367262
00_data_HANA_membrane_origin/250618_A549wt_PR8-16hpi_aHA-MEDI-546_aCNX-488_DAPI-04_processed.czi	250618	A549wt	PR8-16hpi	4	aHA-MEDI-546	aCNX-488	DAPI		1	14	0	0.44901695745850084	0.29731201105794586	0.2913282313054498
00_data_HANA_membrane_origin/250626_A549wt_PR8-16hpi-H89_aHA-MEDI-546_aCNX-488_DAPI-03_processed.czi	250626	A549wt	PR8-16hpi-H89	3	aHA-MEDI-546	aCNX-488	DAPI		1	11	0	0.2085420989406899	-0.005686312415072576	0.003970153540066607
00_data_HANA_membrane_origin/250618_A549wt_mock_aHA-MEDI-546_aCNX-488_DAPI-04_processed.czi	250618	A549wt	mock	4	aHA-MEDI-546	aCNX-488	DAPI		1	6	0	0.42368553790036606	0.006303317667061774	0.006568923522226724
00_data_HANA_membrane_origin/250618_A549wt_mock_aHA-MEDI-546_aERGIC-488_DAPI-10_processed.czi	250618	A549wt	mock	10	aHA-MEDI-546	aERGIC-488	DAPI		1	9	0	0.5269237772634431	0.0003020297223368027	0.0004160338116823353
00_data_HANA_membrane_origin/250626_A549wt_mock_aHA-MEDI-546_aCLR-488_DAPI-08_processed.czi	250626	A549wt	mock	8	aHA-MEDI-546	aCLR-488	DAPI		1	9	0	0.3986417303612682	0.005191148973868718	0.008384821451543463
00_data_HANA_membrane_origin/250626_A549wt_PR8-4hpi_aHA-MEDI-546_aGM130-488_DAPI-02_processed.czi	250626	A549wt	PR8-4hpi	2	aHA-MEDI-546	aGM130-488	DAPI		1	12	0	0.7388008769664824	0.6456779968598376	0.6512253531134463
00_data_HANA_membrane_origin/250618_A549wt_mock_aHA-MEDI-546_aGM130-488_DAPI-02_processed.czi	250618	A549wt	mock	2	aHA-MEDI-546	aGM130-488	DAPI		1	13	0	0.24152488337697944	0.0044733507250698116	0.004510990066957118
00_data_HANA_membrane_origin/250618_A549wt_PR8-16hpi_aHA-MEDI-546_aGM130-488_DAPI-07_processed.czi	250618	A549wt	PR8-16hpi	7	aHA-MEDI-546	aGM130-488	DAPI		1	15	0	0.15582280823188133	0.13385066797919476	0.1682477443687121
00_data_HANA_membrane_origin/250626_A549wt_PR8-16hpi_aHA-MEDI-546_aCLR-488_DAPI-01_processed.czi	250626	A549wt	PR8-16hpi	1	aHA-MEDI-546	aCLR-488	DAPI		1	12	0	0.28747306828672586	0.22584280992136316	0.30255536919774795
00_data_HANA_membrane_origin/250626_A549wt_PR8-16hpi-H89_aHA-MEDI-546_aCLR-488_DAPI-02_processed.czi	250626	A549wt	PR8-16hpi-H89	2	aHA-MEDI-546	aCLR-488	DAPI		1	11	0	0.606156391791427	0.535492423056903	0.6560322574957543
00_data_HANA_membrane_origin/250626_A549wt_PR8-8hpi_aHA-MEDI-546_aCNX-488_DAPI-03_processed.czi	250626	A549wt	PR8-8hpi	3	aHA-MEDI-546	aCNX-488	DAPI		1	10	0	0.37638324755746416	0.28062931008533204	0.3038400205379774
00_data_HANA_membrane_origin/250626_A549wt_PR8-8hpi_aHA-MEDI-546_aERGIC-488_DAPI-04_processed.czi	250626	A549wt	PR8-8hpi	4	aHA-MEDI-546	aERGIC-488	DAPI		1	12	0	0.43778774669488085	0.405042014919216	0.40576092884081866
00_data_HANA_membrane_origin/250626_A549wt_mock_aHA-MEDI-546_aCLR-488_DAPI-07_processed.czi	250626	A549wt	mock	7	aHA-MEDI-546	aCLR-488	DAPI		1	6	0	0.39333356666527725	0.039231529913339225	0.03312486862478494
00_data_HANA_membrane_origin/250626_A549wt_PR8-16hpi-H89_aHA-MEDI-546_aCNX-488_DAPI-09_processed.czi	250626	A549wt	PR8-16hpi-H89	9	aHA-MEDI-546	aCNX-488	DAPI		1	11	0	0.2353585321356789	0.11514665373293831	0.12646715114680807
00_data_HANA_membrane_origin/250626_A549wt_PR8-16hpi-H89_aHA-MEDI-546_aERGIC-488_DAPI-03_processed.czi	250626	A549wt	PR8-16hpi-H89	3	aHA-MEDI-546	aERGIC-488	DAPI		1	13	0	0.606440228881484	0.523545691663822	0.5295220176531203
00_data_HANA_membrane_origin/250618_A549wt_PR8-16hpi_aHA-MEDI-546_aERGIC-488_DAPI-09_processed.czi	250618	A549wt	PR8-16hpi	9	aHA-MEDI-546	aERGIC-488	DAPI		1	16	0	0.47439129659176343	0.2951309432979472	0.29949654201392156
00_data_HANA_membrane_origin/250626_A549wt_PR8-16hpi-H89_aHA-MEDI-546_aCLR-488_DAPI-08_processed.czi	250626	A549wt	PR8-16hpi-H89	8	aHA-MEDI-546	aCLR-488	DAPI		1	8	0	0.566630591218935	0.4356459925367728	0.524700956161067
00_data_HANA_membrane_origin/250626_A549wt_PR8-16hpi-H89_aHA-MEDI-546_aERGIC-488_DAPI-07_processed.czi	250626	A549wt	PR8-16hpi-H89	7	aHA-MEDI-546	aERGIC-488	DAPI		1	10	0	0.5540317670301994	0.42569973306904785	0.45365138053375087
00_data_HANA_membrane_origin/250626_A549wt_HAtf_aHA-MEDI-546_aGM130-488_DAPI-09_processed.czi	250626	A549wt	HAtf	9	aHA-MEDI-546	aGM130-488	DAPI		1	13	0	0.1839333809541528	0.17177623078901152	0.19142824967018662
00_data_HANA_membrane_origin/250626_A549wt_PR8-4hpi_aHA-MEDI-546_aCLR-488_DAPI-02_processed.czi	250626	A549wt	PR8-4hpi	2	aHA-MEDI-546	aCLR-488	DAPI		1	15	0	0.28681993588336996	0.23332814491292864	0.2566838849380266
00_data_HANA_membrane_origin/250618_A549wt_PR8-16hpi_aHA-MEDI-546_aCNX-488_DAPI-06_processed.czi	250618	A549wt	PR8-16hpi	6	aHA-MEDI-546	aCNX-488	DAPI		1	14	0	-0.04919382177850485	-0.11198863899900335	-0.07303443679555842
00_data_HANA_membrane_origin/250626_A549wt_PR8-16hpi-BFA_aHA-MEDI-546_aERGIC-488_DAPI-05_processed.czi	250626	A549wt	PR8-16hpi-BFA	5	aHA-MEDI-546	aERGIC-488	DAPI		1	9	0	0.2549596060122414	0.16824172565071172	0.19617357143955375
00_data_HANA_membrane_origin/250626_A549wt_mock_aHA-MEDI-546_aCLR-488_DAPI-02_processed.czi	250626	A549wt	mock	2	aHA-MEDI-546	aCLR-488	DAPI		1	9	0	0.43865942769940297	0.007668615479483699	0.0081059812904725
00_data_HANA_membrane_origin/250618_A549wt_PR8-16hpi_aHA-MEDI-546_aERGIC-488_DAPI-04_processed.czi	250618	A549wt	PR8-16hpi	4	aHA-MEDI-546	aERGIC-488	DAPI		1	12	0	0.026517329512315065	0.02413254203020728	0.035803762171043044
00_data_HANA_membrane_origin/250626_A549wt_PR8-16hpi-BFA_aHA-MEDI-546_aGM130-488_DAPI-09_processed.czi	250626	A549wt	PR8-16hpi-BFA	9	aHA-MEDI-546	aGM130-488	DAPI		1	10	0	0.4206951403288996	0.24937532658701014	0.24088379868496795
00_data_HANA_membrane_origin/250626_A549wt_PR8-16hpi-BFA_aHA-MEDI-546_aCNX-488_DAPI-06_processed.czi	250626	A549wt	PR8-16hpi-BFA	6	aHA-MEDI-546	aCNX-488	DAPI		1	12	0	0.47739115887032485	0.06011180634312328	0.06187672109492454
00_data_HANA_membrane_origin/250626_A549wt_PR8-16hpi-BFA_aHA-MEDI-546_aGM130-488_DAPI-02_processed.czi	250626	A549wt	PR8-16hpi-BFA	2	aHA-MEDI-546	aGM130-488	DAPI		1	11	0	0.4320736820127152	0.14639621456887872	0.14920162804285897
00_data_HANA_membrane_origin/250626_A549wt_HAtf_aHA-MEDI-546_aGM130-488_DAPI-02_processed.czi	250626	A549wt	HAtf	2	aHA-MEDI-546	aGM130-488	DAPI		1	14	0	0.12463233320747345	0.11947969083537495	0.14662775142601303
00_data_HANA_membrane_origin/250626_A549wt_HAtf_aHA-MEDI-546_aGM130-488_DAPI-05_processed.czi	250626	A549wt	HAtf	5	aHA-MEDI-546	aGM130-488	DAPI		1	11	0	0.1328353198975812	0.13044867847077352	0.14284669199923525
00_data_HANA_membrane_origin/250626_A549wt_PR8-16hpi-BFA_aHA-MEDI-546_aCLR-488_DAPI-09_processed.czi	250626	A549wt	PR8-16hpi-BFA	9	aHA-MEDI-546	aCLR-488	DAPI		1	12	0	0.6198369459749823	0.5164065937504173	0.6619836961671446
00_data_HANA_membrane_origin/250618_A549wt_PR8-16hpi_aHA-MEDI-546_aCNX-488_DAPI-07_processed.czi	250618	A549wt	PR8-16hpi	7	aHA-MEDI-546	aCNX-488	DAPI		1	13	0	0.27888250391177494	0.040467142277422985	0.028103035792953583
00_data_HANA_membrane_origin/250618_A549wt_mock_aHA-MEDI-546_aCNX-488_DAPI-09_processed.czi	250618	A549wt	mock	9	aHA-MEDI-546	aCNX-488	DAPI		1	12	0	0.4168077510498128	0.002984358014877596	0.00358382479669721
00_data_HANA_membrane_origin/250618_A549wt_PR8-16hpi_aHA-MEDI-546_aCNX-488_DAPI-03_processed.czi	250618	A549wt	PR8-16hpi	3	aHA-MEDI-546	aCNX-488	DAPI		1	16	0	0.4288728017856657	0.31196786093790185	0.29328424599933345
00_data_HANA_membrane_origin/250626_A549wt_PR8-4hpi_aHA-MEDI-546_aCLR-488_DAPI-08_processed.czi	250626	A549wt	PR8-4hpi	8	aHA-MEDI-546	aCLR-488	DAPI		1	9	0	0.4140649628009568	0.33790373756485237	0.38982975610921794
00_data_HANA_membrane_origin/250626_A549wt_PR8-4hpi_aHA-MEDI-546_aCNX-488_DAPI-03_processed.czi	250626	A549wt	PR8-4hpi	3	aHA-MEDI-546	aCNX-488	DAPI		1	14	0	0.686626849821676	0.6443805631469195	0.6463058046354883
00_data_HANA_membrane_origin/250626_A549wt_PR8-16hpi-H89_aHA-MEDI-546_aCLR-488_DAPI-10_processed.czi	250626	A549wt	PR8-16hpi-H89	10	aHA-MEDI-546	aCLR-488	DAPI		1	13	0	0.5745806165954362	0.45927596981325886	0.5817339631110762
00_data_HANA_membrane_origin/250626_A549wt_PR8-8hpi_aHA-MEDI-546_aCNX-488_DAPI-04_processed.czi	250626	A549wt	PR8-8hpi	4	aHA-MEDI-546	aCNX-488	DAPI		1	13	0	0.5944435543685161	0.39250126789812917	0.3988041665957894
00_data_HANA_membrane_origin/250626_A549wt_PR8-16hpi-BFA_aHA-MEDI-546_aERGIC-488_DAPI-10_processed.czi	250626	A549wt	PR8-16hpi-BFA	10	aHA-MEDI-546	aERGIC-488	DAPI		1	9	0	0.4106408083629418	0.29716461844435166	0.3302160952002778
00_data_HANA_membrane_origin/250626_A549wt_PR8-16hpi-BFA_aHA-MEDI-546_aGM130-488_DAPI-04_processed.czi	250626	A549wt	PR8-16hpi-BFA	4	aHA-MEDI-546	aGM130-488	DAPI		1	8	0	0.28048077719884806	0.15907710107041903	0.1643478983147202
00_data_HANA_membrane_origin/250626_A549wt_PR8-4hpi_aHA-MEDI-546_aCNX-488_DAPI-07_processed.czi	250626	A549wt	PR8-4hpi	7	aHA-MEDI-546	aCNX-488	DAPI		1	13	0	0.30570045700552134	0.28286382422720296	0.29183804843711925
00_data_HANA_membrane_origin/250618_A549wt_mock_aHA-MEDI-546_aCNX-488_DAPI-10_processed.czi	250618	A549wt	mock	10	aHA-MEDI-546	aCNX-488	DAPI		1	6	0	0.41979317559921736	0.01832206669044945	0.019873743080540702
00_data_HANA_membrane_origin/250626_A549wt_PR8-4hpi_aHA-MEDI-546_aERGIC-488_DAPI-10_processed.czi	250626	A549wt	PR8-4hpi	10	aHA-MEDI-546	aERGIC-488	DAPI		1	13	0	0.6196929324047427	0.5706100835396275	0.5810402946577584
00_data_HANA_membrane_origin/250626_A549wt_PR8-8hpi_aHA-MEDI-546_aCNX-488_DAPI-07_processed.czi	250626	A549wt	PR8-8hpi	7	aHA-MEDI-546	aCNX-488	DAPI		1	14	0	0.4521926234704406	0.3410214042265107	0.34091548884210865
00_data_HANA_membrane_origin/250626_A549wt_PR8-16hpi-H89_aHA-MEDI-546_aCNX-488_DAPI-04_processed.czi	250626	A549wt	PR8-16hpi-H89	4	aHA-MEDI-546	aCNX-488	DAPI		1	7	0	0.26735668582684247	0.22866172190271436	0.26322516681279856
00_data_HANA_membrane_origin/250626_A549wt_PR8-8hpi_aHA-MEDI-546_aCNX-488_DAPI-06_processed.czi	250626	A549wt	PR8-8hpi	6	aHA-MEDI-546	aCNX-488	DAPI		1	10	0	0.6719547753320771	0.4707533841956357	0.483732401123087
00_data_HANA_membrane_origin/250626_A549wt_HAtf_aHA-MEDI-546_aGM130-488_DAPI-07_processed.czi	250626	A549wt	HAtf	7	aHA-MEDI-546	aGM130-488	DAPI		1	12	0	0.20991194843605063	0.201706335061899	0.20287581873053373
00_data_HANA_membrane_origin/250626_A549wt_PR8-4hpi_aHA-MEDI-546_aERGIC-488_DAPI-06_processed.czi	250626	A549wt	PR8-4hpi	6	aHA-MEDI-546	aERGIC-488	DAPI		1	14	0	0.37249580805488386	0.33363628797131906	0.29198451347259785
00_data_HANA_membrane_origin/250626_A549wt_PR8-16hpi-H89_aHA-MEDI-546_aGM130-488_DAPI-09_processed.czi	250626	A549wt	PR8-16hpi-H89	9	aHA-MEDI-546	aGM130-488	DAPI		1	12	0	0.4981281244979206	0.22613718538610644	0.2301909678605579
00_data_HANA_membrane_origin/250626_A549wt_mock_aHA-MEDI-546_aCLR-488_DAPI-05_processed.czi	250626	A549wt	mock	5	aHA-MEDI-546	aCLR-488	DAPI		1	9	0	0.28538477753445807	0.012037201851979094	0.014030488536627845
00_data_HANA_membrane_origin/250626_A549wt_PR8-8hpi_aHA-MEDI-546_aGM130-488_DAPI-01_processed.czi	250626	A549wt	PR8-8hpi	1	aHA-MEDI-546	aGM130-488	DAPI		1	12	0	0.34951718713058155	0.2340489014332215	0.2259182023748913
00_data_HANA_membrane_origin/250626_A549wt_PR8-8hpi_aHA-MEDI-546_aCLR-488_DAPI-08_processed.czi	250626	A549wt	PR8-8hpi	8	aHA-MEDI-546	aCLR-488	DAPI		1	13	0	0.5399824536532649	0.4513328506961647	0.49562539951644624
00_data_HANA_membrane_origin/250626_A549wt_PR8-16hpi-H89_aHA-MEDI-546_aCNX-488_DAPI-06_processed.czi	250626	A549wt	PR8-16hpi-H89	6	aHA-MEDI-546	aCNX-488	DAPI		1	10	0	0.046495887056117284	0.030939591649836364	0.07584035554385668
00_data_HANA_membrane_origin/250626_A549wt_PR8-4hpi_aHA-MEDI-546_aCLR-488_DAPI-10_processed.czi	250626	A549wt	PR8-4hpi	10	aHA-MEDI-546	aCLR-488	DAPI		1	15	0	0.5440777724909924	0.5053161747702626	0.5142854806443362
00_data_HANA_membrane_origin/250626_A549wt_PR8-8hpi_aHA-MEDI-546_aERGIC-488_DAPI-03_processed.czi	250626	A549wt	PR8-8hpi	3	aHA-MEDI-546	aERGIC-488	DAPI		1	11	0	0.6000970418998776	0.44498131134472013	0.44898545086800973
00_data_HANA_membrane_origin/250618_A549wt_mock_aHA-MEDI-546_aGM130-488_DAPI-10_processed.czi	250618	A549wt	mock	10	aHA-MEDI-546	aGM130-488	DAPI		1	7	0	0.2506473494035171	-0.00011651972862118913	-0.00010572873615635978
00_data_HANA_membrane_origin/250626_A549wt_PR8-16hpi-H89_aHA-MEDI-546_aCNX-488_DAPI-08_processed.czi	250626	A549wt	PR8-16hpi-H89	8	aHA-MEDI-546	aCNX-488	DAPI		1	11	0	0.5833445607551866	0.2702386495161997	0.28144080175920744
00_data_HANA_membrane_origin/250618_A549wt_mock_aHA-MEDI-546_aCNX-488_DAPI-03_processed.czi	250618	A549wt	mock	3	aHA-MEDI-546	aCNX-488	DAPI		1	8	0	0.4923228240653826	0.020952998448906704	0.022754908431717753
00_data_HANA_membrane_origin/250626_A549wt_PR8-16hpi-H89_aHA-MEDI-546_aCLR-488_DAPI-01_processed.czi	250626	A549wt	PR8-16hpi-H89	1	aHA-MEDI-546	aCLR-488	DAPI		1	10	0	0.41653444307028464	0.2672545396998251	0.35428122747423674
00_data_HANA_membrane_origin/250626_A549wt_PR8-4hpi_aHA-MEDI-546_aGM130-488_DAPI-03_processed.czi	250626	A549wt	PR8-4hpi	3	aHA-MEDI-546	aGM130-488	DAPI		1	10	0	0.7041509736427983	0.6527211488171955	0.6492283155626432
00_data_HANA_membrane_origin/250626_A549wt_PR8-16hpi-H89_aHA-MEDI-546_aCNX-488_DAPI-02_processed.czi	250626	A549wt	PR8-16hpi-H89	2	aHA-MEDI-546	aCNX-488	DAPI		1	12	0	0.3960875083649971	0.1413264990495719	0.1400197676810665
00_data_HANA_membrane_origin/250618_A549wt_mock_aHA-MEDI-546_aERGIC-488_DAPI-07_processed.czi	250618	A549wt	mock	7	aHA-MEDI-546	aERGIC-488	DAPI		1	6	0	0.3970696260970123	0.006612504627575108	0.006737560718890335
00_data_HANA_membrane_origin/250618_A549wt_PR8-16hpi_aHA-MEDI-546_aCNX-488_DAPI-10_processed.czi	250618	A549wt	PR8-16hpi	10	aHA-MEDI-546	aCNX-488	DAPI		1	15	0	0.1910742148192027	-0.06856461417540473	-0.04511778240997245
00_data_HANA_membrane_origin/250626_A549wt_PR8-8hpi_aHA-MEDI-546_aCLR-488_DAPI-06_processed.czi	250626	A549wt	PR8-8hpi	6	aHA-MEDI-546	aCLR-488	DAPI		1	9	0	0.43574180541219526	0.38839655640094783	0.4505918703769885
00_data_HANA_membrane_origin/250626_A549wt_PR8-4hpi_aHA-MEDI-546_aERGIC-488_DAPI-01_processed.czi	250626	A549wt	PR8-4hpi	1	aHA-MEDI-546	aERGIC-488	DAPI		1	13	0	0.5352241520802561	0.5320580802849975	0.5314268447147957
00_data_HANA_membrane_origin/250626_A549wt_PR8-4hpi_aHA-MEDI-546_aCLR-488_DAPI-01_processed.czi	250626	A549wt	PR8-4hpi	1	aHA-MEDI-546	aCLR-488	DAPI		1	11	0	0.5282251493763407	0.4130991490820917	0.42150206699555115
00_data_HANA_membrane_origin/250626_A549wt_PR8-16hpi-H89_aHA-MEDI-546_aERGIC-488_DAPI-08_processed.czi	250626	A549wt	PR8-16hpi-H89	8	aHA-MEDI-546	aERGIC-488	DAPI		1	10	0	0.47468082802962247	0.34273171619047027	0.35889398006883183
00_data_HANA_membrane_origin/250626_A549wt_PR8-16hpi-H89_aHA-MEDI-546_aCLR-488_DAPI-07_processed.czi	250626	A549wt	PR8-16hpi-H89	7	aHA-MEDI-546	aCLR-488	DAPI		1	15	0	0.42910133557277025	0.3241371890262284	0.35868427168505407
00_data_HANA_membrane_origin/250626_A549wt_HAtf_aHA-MEDI-546_aGM130-488_DAPI-06_processed.czi	250626	A549wt	HAtf	6	aHA-MEDI-546	aGM130-488	DAPI		1	11	0	0.13847477665835384	0.1445875104666583	0.157567724282211
00_data_HANA_membrane_origin/250626_A549wt_PR8-16hpi-BFA_aHA-MEDI-546_aCLR-488_DAPI-02_processed.czi	250626	A549wt	PR8-16hpi-BFA	2	aHA-MEDI-546	aCLR-488	DAPI		1	9	0	0.5414953228961268	0.45591564183648753	0.5555440728990454
00_data_HANA_membrane_origin/250618_A549wt_mock_aHA-MEDI-546_aERGIC-488_DAPI-01_processed.czi	250618	A549wt	mock	1	aHA-MEDI-546	aERGIC-488	DAPI		1	9	0	0.3984542779176775	0.0003244496978896795	0.00035994110117484597
00_data_HANA_membrane_origin/250626_A549wt_PR8-16hpi_aHA-MEDI-546_aCLR-488_DAPI-10_processed.czi	250626	A549wt	PR8-16hpi	10	aHA-MEDI-546	aCLR-488	DAPI		1	13	0	0.7370742009601713	0.5836012598979601	0.5859551403380147
00_data_HANA_membrane_origin/250626_A549wt_HAtf_aHA-MEDI-546_aGM130-488_DAPI-08_processed.czi	250626	A549wt	HAtf	8	aHA-MEDI-546	aGM130-488	DAPI		1	10	0	0.19663473052207456	0.15645104335736387	0.15853835803502037
00_data_HANA_membrane_origin/250626_A549wt_PR8-16hpi-BFA_aHA-MEDI-546_aCNX-488_DAPI-07_processed.czi	250626	A549wt	PR8-16hpi-BFA	7	aHA-MEDI-546	aCNX-488	DAPI		1	11	0	0.5044871432391873	0.03662996967262014	0.0387345621873961
00_data_HANA_membrane_origin/250618_A549wt_PR8-16hpi_aHA-MEDI-546_aGM130-488_DAPI-05_processed.czi	250618	A549wt	PR8-16hpi	5	aHA-MEDI-546	aGM130-488	DAPI		1	10	0	0.17493410972594917	0.15434238921833834	0.14812032068906214
00_data_HANA_membrane_origin/250626_A549wt_PR8-16hpi-BFA_aHA-MEDI-546_aCNX-488_DAPI-10_processed.czi	250626	A549wt	PR8-16hpi-BFA	10	aHA-MEDI-546	aCNX-488	DAPI		1	12	0	0.672556992720299	0.052004173343463786	0.04719270934462534
00_data_HANA_membrane_origin/250626_A549wt_PR8-16hpi-BFA_aHA-MEDI-546_aERGIC-488_DAPI-08_processed.czi	250626	A549wt	PR8-16hpi-BFA	8	aHA-MEDI-546	aERGIC-488	DAPI		1	11	0	0.6076425573114923	0.3942254672965824	0.3670021890753898
00_data_HANA_membrane_origin/250626_A549wt_PR8-16hpi-BFA_aHA-MEDI-546_aERGIC-488_DAPI-01_processed.czi	250626	A549wt	PR8-16hpi-BFA	1	aHA-MEDI-546	aERGIC-488	DAPI		1	8	0	0.5291119832589893	0.4174758510274979	0.46486393984675956
00_data_HANA_membrane_origin/250626_A549wt_PR8-8hpi_aHA-MEDI-546_aERGIC-488_DAPI-02_processed.czi	250626	A549wt	PR8-8hpi	2	aHA-MEDI-546	aERGIC-488	DAPI		1	11	0	0.5798265261701256	0.4837094973183267	0.4839946718309647
00_data_HANA_membrane_origin/250626_A549wt_PR8-16hpi_aHA-MEDI-546_aCLR-488_DAPI-04_processed.czi	250626	A549wt	PR8-16hpi	4	aHA-MEDI-546	aCLR-488	DAPI		1	11	0	0.2625888197053916	0.1386146836478122	0.20587755650149087
00_data_HANA_membrane_origin/250626_A549wt_PR8-16hpi_aHA-MEDI-546_aCLR-488_DAPI-06_processed.czi	250626	A549wt	PR8-16hpi	6	aHA-MEDI-546	aCLR-488	DAPI		1	11	0	0.6953906531046858	0.5560128679696642	0.6406549706830909
00_data_NP_with_Rab11_NEP/250515_A549wt_WSNwt-16hpi_aNP-633_aRab11-546_GFP_DAPI-02_processed.czi	250515	A549wt	WSNwt-16hpi	2	aNP-633	aRab11-546	GFP	DAPI	1	9	0	0.5038598739896967	0.44123130594715865	0.4974051217364434
00_data_NP_with_Rab11_NEP/250515_A549wt_WSNdelHA-16hpi_aNP-633_aRab11-546_GFP_DAPI-01_processed.czi	250515	A549wt	WSNdelHA-16hpi	1	aNP-633	aRab11-546	GFP	DAPI	1	9	0	0.47770051147144293	0.4367622087331692	0.46629024503565397
00_data_NP_with_Rab11_NEP/250515_A549wt_WSNdelHA-16hpi_aNP-633_aRab11-546_GFP_DAPI-10_processed.czi	250515	A549wt	WSNdelHA-16hpi	10	aNP-633	aRab11-546	GFP	DAPI	1	15	0	0.5885379235470083	0.4773946075105547	0.5264838860107061
00_data_NP_with_Rab11_NEP/250515_A549wt_WSNdelHA-16hpi_aNP-633_aRab11-546_GFP_DAPI-09_processed.czi	250515	A549wt	WSNdelHA-16hpi	9	aNP-633	aRab11-546	GFP	DAPI	1	3	0	0.5642849614208049	0.47122284067361203	0.49081234722439376
00_data_NP_with_Rab11_NEP/250515_A549wt_WSNdelHA-16hpi_aNP-633_aNEP-546_GFP_DAPI-04_processed.czi	250515	A549wt	WSNdelHA-16hpi	4	aNP-633	aNEP-546	GFP	DAPI	1	15	0	0.7173272178388634	0.7173272178388634	0.7480876411566763
00_data_NP_with_Rab11_NEP/250515_A549wt_WSNwt-16hpi_aNP-633_aNEP-546_GFP_DAPI-01_processed.czi	250515	A549wt	WSNwt-16hpi	1	aNP-633	aNEP-546	GFP	DAPI	1	10	0	0.6522174630008549	0.6522174630008549	0.6881887510326355
00_data_NP_with_Rab11_NEP/250515_A549wt_WSNwt-16hpi_aNP-633_aRab11-546_GFP_DAPI-06_processed.czi	250515	A549wt	WSNwt-16hpi	6	aNP-633	aRab11-546	GFP	DAPI	1	10	0	0.5254495699060711	0.4564159135229239	0.5324166763907993
00_data_NP_with_Rab11_NEP/250515_A549wt_WSNwt-16hpi_aNP-633_aRab11-546_GFP_DAPI-07_processed.czi	250515	A549wt	WSNwt-16hpi	7	aNP-633	aRab11-546	GFP	DAPI	1	10	0	0.33643131383621594	0.30143731684128044	0.44423144729165476
00_data_NP_with_Rab11_NEP/250515_A549wt_WSNdelHA-16hpi_aNP-633_aRab11-546_GFP_DAPI-06_processed.czi	250515	A549wt	WSNdelHA-16hpi	6	aNP-633	aRab11-546	GFP	DAPI	1	11	0	0.6014372588507431	0.4887587202867316	0.5080169725719729
00_data_NP_with_Rab11_NEP/250515_A549wt_WSNwt-16hpi_aNP-633_aNEP-546_GFP_DAPI-05_processed.czi	250515	A549wt	WSNwt-16hpi	5	aNP-633	aNEP-546	GFP	DAPI	1	15	0	0.7706550312644963	0.7706550312644963	0.7912517934384985
00_data_NP_with_Rab11_NEP/250515_A549wt_WSNwt-16hpi_aNP-633_aRab11-546_GFP_DAPI-10_processed.czi	250515	A549wt	WSNwt-16hpi	10	aNP-633	aRab11-546	GFP	DAPI	1	9	0	0.4754803550784845	0.40826353783141944	0.5381697634201189
00_data_NP_with_Rab11_NEP/250515_A549wt_WSNdelHA-16hpi_aNP-633_aRab11-546_GFP_DAPI-04_processed.czi	250515	A549wt	WSNdelHA-16hpi	4	aNP-633	aRab11-546	GFP	DAPI	1	9	0	0.7012253982531805	0.5720147863465745	0.5842371653871716
00_data_NP_with_Rab11_NEP/250515_A549wt_WSNwt-16hpi_aNP-633_aNEP-546_GFP_DAPI-03_processed.czi	250515	A549wt	WSNwt-16hpi	3	aNP-633	aNEP-546	GFP	DAPI	1	10	0	0.660312412964507	0.660312412964507	0.734696720039526
00_data_NP_with_Rab11_NEP/250515_A549wt_WSNwt-16hpi_aNP-633_aRab11-546_GFP_DAPI-05_processed.czi	250515	A549wt	WSNwt-16hpi	5	aNP-633	aRab11-546	GFP	DAPI	1	11	0	0.5371667451428204	0.4503328131632787	0.5723708218260664
00_data_NP_with_Rab11_NEP/250515_A549wt_WSNwt-16hpi_aNP-633_aRab11-546_GFP_DAPI-04_processed.czi	250515	A549wt	WSNwt-16hpi	4	aNP-633	aRab11-546	GFP	DAPI	1	9	0	0.5374441855099756	0.5044516778145323	0.5833609633569653
00_data_NP_with_Rab11_NEP/250515_A549wt_WSNwt-16hpi_aNP-633_aRab11-546_GFP_DAPI-09_processed.czi	250515	A549wt	WSNwt-16hpi	9	aNP-633	aRab11-546	GFP	DAPI	1	11	0	0.4495198020411143	0.36437185228289604	0.44185095202894825
00_data_NP_with_Rab11_NEP/250515_A549wt_WSNdelHA-16hpi_aNP-633_aNEP-546_GFP_DAPI-05_processed.czi	250515	A549wt	WSNdelHA-16hpi	5	aNP-633	aNEP-546	GFP	DAPI	1	14	0	0.800435812982491	0.800435812982491	0.8349667644116542
00_data_NP_with_Rab11_NEP/250515_A549wt_WSNdelHA-16hpi_aNP-633_aRab11-546_GFP_DAPI-05_processed.czi	250515	A549wt	WSNdelHA-16hpi	5	aNP-633	aRab11-546	GFP	DAPI	1	12	0	0.7216419449477689	0.5719971372718944	0.597525152224354
00_data_NP_with_Rab11_NEP/250515_A549wt_WSNwt-16hpi_aNP-633_aRab11-546_GFP_DAPI-01_processed.czi	250515	A549wt	WSNwt-16hpi	1	aNP-633	aRab11-546	GFP	DAPI	1	11	0	0.4534616057814634	0.37365069492323205	0.4054968866982384
00_data_NP_with_Rab11_NEP/250515_A549wt_WSNdelHA-16hpi_aNP-633_aNEP-546_GFP_DAPI-03_processed.czi	250515	A549wt	WSNdelHA-16hpi	3	aNP-633	aNEP-546	GFP	DAPI	1	17	0	0.6365589282144896	0.6365589282144896	0.6809071341500006
00_data_NP_with_Rab11_NEP/250515_A549wt_WSNdelHA-16hpi_aNP-633_aRab11-546_GFP_DAPI-07_processed.czi	250515	A549wt	WSNdelHA-16hpi	7	aNP-633	aRab11-546	GFP	DAPI	1	10	0	0.33329061368456775	0.2515420525536573	0.2981708848209114
00_data_NP_with_Rab11_NEP/250515_A549wt_WSNdelHA-16hpi_aNP-633_aRab11-546_GFP_DAPI-08_processed.czi	250515	A549wt	WSNdelHA-16hpi	8	aNP-633	aRab11-546	GFP	DAPI	1	14	0	0.49967943296315487	0.44865072118079086	0.47186175224827503
00_data_NP_with_Rab11_NEP/250515_A549wt_WSNdelHA-16hpi_aNP-633_aNEP-546_GFP_DAPI-01_processed.czi	250515	A549wt	WSNdelHA-16hpi	1	aNP-633	aNEP-546	GFP	DAPI	1	8	0	0.6136271766244791	0.6136271766244791	0.6320057161724453
00_data_NP_with_Rab11_NEP/250515_A549wt_WSNdelHA-16hpi_aNP-633_aRab11-546_GFP_DAPI-03_processed.czi	250515	A549wt	WSNdelHA-16hpi	3	aNP-633	aRab11-546	GFP	DAPI	1	7	0	0.700397016757562	0.5877641394768147	0.6477339791436101
00_data_NP_with_Rab11_NEP/250515_A549wt_WSNwt-16hpi_aNP-633_aRab11-546_GFP_DAPI-08_processed.czi	250515	A549wt	WSNwt-16hpi	8	aNP-633	aRab11-546	GFP	DAPI	1	11	0	0.5709288134420221	0.511911059391272	0.6006560883018166
00_data_NP_with_Rab11_NEP/250515_A549wt_WSNwt-16hpi_aNP-633_aNEP-546_GFP_DAPI-04_processed.czi	250515	A549wt	WSNwt-16hpi	4	aNP-633	aNEP-546	GFP	DAPI	1	13	0	0.6787983066980078	0.6787983066980078	0.7531094337665104
00_data_NP_with_Rab11_NEP/250515_A549wt_WSNdelHA-16hpi_aNP-633_aNEP-546_GFP_DAPI-02_processed.czi	250515	A549wt	WSNdelHA-16hpi	2	aNP-633	aNEP-546	GFP	DAPI	1	14	0	0.7146945489198222	0.7146945489198222	0.7243640242225262
00_data_NP_with_Rab11_NEP/250515_A549wt_WSNdelHA-16hpi_aNP-633_aRab11-546_GFP_DAPI-02_processed.czi	250515	A549wt	WSNdelHA-16hpi	2	aNP-633	aRab11-546	GFP	DAPI	1	9	0	0.49256559573366077	0.43538085741877824	0.47815951353264974
00_data_NP_with_Rab11_NEP/250515_A549wt_WSNwt-16hpi_aNP-633_aNEP-546_GFP_DAPI-02_processed.czi	250515	A549wt	WSNwt-16hpi	2	aNP-633	aNEP-546	GFP	DAPI	1	11	0	0.6837472411665039	0.6837472411665039	0.7336878788440864
00_data_NP_with_Rab11_NEP/250515_A549wt_WSNwt-16hpi_aNP-633_aRab11-546_GFP_DAPI-03_processed.czi	250515	A549wt	WSNwt-16hpi	3	aNP-633	aRab11-546	GFP	DAPI	1	12	0	0.6063312877939308	0.5402976015934317	0.6041849132640382
00_data_HANA_with_Rab11_NP_PB2/250623_A549wt_WSNdelHA-16hpi_aHA-MEDI-633_aPB2-546_GFP_DAPI-06_processed.czi	250623	A549wt	WSNdelHA-16hpi	6	aHA-MEDI-633	aPB2-546	GFP	DAPI	1	12	0	0.6081621038378474	-0.002082414326608194	-0.0012705352602115428
00_data_HANA_with_Rab11_NP_PB2/250623_A549wt_WSNdelHA-16hpi_aHA-MEDI-633_aRab11-546_DAPI-07_processed.czi	250623	A549wt	WSNdelHA-16hpi	7	aHA-MEDI-633	aRab11-546	DAPI		1	7	0	0.15019702285557854	-0.0018504015790929776	-0.0014853124225304797
00_data_HANA_with_Rab11_NP_PB2/250623_A549wt_WSNwt-16hpi_aHA-MEDI-633_aPB2-546_GFP_DAPI-08_processed.czi	250623	A549wt	WSNwt-16hpi	8	aHA-MEDI-633	aPB2-546	GFP	DAPI	1	6	0	0.19452190861841587	0.16655529923449178	0.2939398838664556
00_data_HANA_with_Rab11_NP_PB2/250623_A549wt_WSNdelHA-16hpi_aHA-MEDI-633_aRab11-546_DAPI-06_processed.czi	250623	A549wt	WSNdelHA-16hpi	6	aHA-MEDI-633	aRab11-546	DAPI		1	6	0	0.5342341416178664	0.005463147203985262	0.0068052914584766045
00_data_HANA_with_Rab11_NP_PB2/250623_A549wt_WSNwt-16hpi_aHA-MEDI-633_aRab11-546_DAPI-03_processed.czi	250623	A549wt	WSNwt-16hpi	3	aHA-MEDI-633	aRab11-546	DAPI		1	11	0	0.5018712459539247	0.4278044021530036	0.45658713242489457
00_data_HANA_with_Rab11_NP_PB2/250623_A549wt_WSNwt-16hpi_aHA-MEDI-633_aPB2-546_GFP_DAPI-05_processed.czi	250623	A549wt	WSNwt-16hpi	5	aHA-MEDI-633	aPB2-546	GFP	DAPI	1	12	0	0.08985075755246745	0.08278689140406047	0.36864851808741583
00_data_HANA_with_Rab11_NP_PB2/250623_A549wt_PR8-16hpi_aHA-MEDI-633_aRab11-546_DAPI-06_processed.czi	250623	A549wt	PR8-16hpi	6	aHA-MEDI-633	aRab11-546	DAPI		1	13	0	0.38624387642735586	0.14694763888261536	0.1739696564391786
00_data_HANA_with_Rab11_NP_PB2/250623_A549wt_WSNwt-16hpi_aHA-MEDI-633_aRab11-546_DAPI-04_processed.czi	250623	A549wt	WSNwt-16hpi	4	aHA-MEDI-633	aRab11-546	DAPI		1	13	0	0.47557658727379215	0.2843842227379224	0.2746036264041473
00_data_HANA_with_Rab11_NP_PB2/250623_A549wt_mock_aHA-MEDI-633_aPB2-546_DAPI-03_processed.czi	250623	A549wt	mock	3	aHA-MEDI-633	aPB2-546	DAPI		2	7	0	0.40132363365250406	-8.174598794544043e-05	-5.627841194539568e-05
00_data_HANA_with_Rab11_NP_PB2/250623_A549wt_WSNdelHA-16hpi_aHA-MEDI-633_aRab11-546_DAPI-10_processed.czi	250623	A549wt	WSNdelHA-16hpi	10	aHA-MEDI-633	aRab11-546	DAPI		1	7	0	0.1759525617513706	-0.0011725007426368417	-0.00043656371561366745
00_data_HANA_with_Rab11_NP_PB2/250623_A549wt_WSNdelHA-16hpi_aHA-MEDI-633_aPB2-546_GFP_DAPI-08_processed.czi	250623	A549wt	WSNdelHA-16hpi	8	aHA-MEDI-633	aPB2-546	GFP	DAPI	1	13	0	0.5727858564664524	0.00092920278850531	-0.0008256755002461895
00_data_HANA_with_Rab11_NP_PB2/250623_A549wt_PR8-16hpi_aHA-MEDI-633_aNP-546_DAPI-04_processed.czi	250623	A549wt	PR8-16hpi	4	aHA-MEDI-633	aNP-546	DAPI		1	14	0	0.6193101715859425	0.12276438137540407	0.11857523228718041
00_data_HANA_with_Rab11_NP_PB2/250623_A549wt_WSNdelHA-16hpi_aHA-MEDI-633_aPB2-546_GFP_DAPI-05_processed.czi	250623	A549wt	WSNdelHA-16hpi	5	aHA-MEDI-633	aPB2-546	GFP	DAPI	1	13	0	0.6720637732890549	0.0021109098659644267	0.0025518566621719105
00_data_HANA_with_Rab11_NP_PB2/250623_A549wt_PR8-16hpi_aHA-MEDI-633_aPB2-546_DAPI-03_processed.czi	250623	A549wt	PR8-16hpi	3	aHA-MEDI-633	aPB2-546	DAPI		1	15	0	0.3992740822453334	0.3139252390989086	0.5273968031900068
00_data_HANA_with_Rab11_NP_PB2/250623_A549wt_WSNwt-16hpi_aHA-MEDI-633_aNP-546_DAPI-09_processed.czi	250623	A549wt	WSNwt-16hpi	9	aHA-MEDI-633	aNP-546	DAPI		1	16	0	0.5955219711151698	0.24475140089547245	0.25355615259903463
00_data_HANA_with_Rab11_NP_PB2/250623_A549wt_PR8-16hpi_aHA-MEDI-633_aPB2-546_DAPI-07_processed.czi	250623	A549wt	PR8-16hpi	7	aHA-MEDI-633	aPB2-546	DAPI		1	14	0	0.5565693624240389	0.5353106979039154	0.45552195644808413
00_data_HANA_with_Rab11_NP_PB2/250623_A549wt_WSNwt-16hpi_aHA-MEDI-633_aNP-546_DAPI-03_processed.czi	250623	A549wt	WSNwt-16hpi	3	aHA-MEDI-633	aNP-546	DAPI		1	11	0	0.3542514684049118	0.12777481099393076	0.03500146810933666
00_data_HANA_with_Rab11_NP_PB2/250623_A549wt_WSNwt-16hpi_aHA-MEDI-633_aRab11-546_DAPI-02_processed.czi	250623	A549wt	WSNwt-16hpi	2	aHA-MEDI-633	aRab11-546	DAPI		1	12	0	0.37039474916334547	0.2900493883075626	0.30170312382719794
00_data_HANA_with_Rab11_NP_PB2/250623_A549wt_PR8-16hpi_aHA-MEDI-633_aPB2-546_DAPI-05_processed.czi	250623	A549wt	PR8-16hpi	5	aHA-MEDI-633	aPB2-546	DAPI		1	16	0	0.419063826115921	0.32967572089976427	0.6000750824753994
00_data_HANA_with_Rab11_NP_PB2/250623_A549wt_mock_aHA-MEDI-633_aNP-546_DAPI-03_processed.czi	250623	A549wt	mock	3	aHA-MEDI-633	aNP-546	DAPI		2	12	0	0.4167686468549034	-0.0012091966522290174	-0.00042580970269768403
00_data_HANA_with_Rab11_NP_PB2/250623_A549wt_PR8-16hpi_aHA-MEDI-633_aPB2-546_DAPI-09_processed.czi	250623	A549wt	PR8-16hpi	9	aHA-MEDI-633	aPB2-546	DAPI		1	15	0	0.27008169352326056	0.22379546520564356	0.5383547369053375
00_data_HANA_with_Rab11_NP_PB2/250623_A549wt_mock_aHA-MEDI-633_aPB2-546_DAPI-01_processed.czi	250623	A549wt	mock	1	aHA-MEDI-633	aPB2-546	DAPI		2	9	0	0.40532175586792435	0.24434710388586955	0.2450120337120319
00_data_HANA_with_Rab11_NP_PB2/250623_A549wt_WSNdelHA-16hpi_aHA-MEDI-633_aNP-546_GFP_DAPI-01_processed.czi	250623	A549wt	WSNdelHA-16hpi	1	aHA-MEDI-633	aNP-546	GFP	DAPI	1	13	0	0.654345217946537	0.01849061394200359	-0.0002769161059918636
00_data_HANA_with_Rab11_NP_PB2/250623_A549wt_WSNwt-16hpi_aHA-MEDI-633_aNP-546_DAPI-04_processed.czi	250623	A549wt	WSNwt-16hpi	4	aHA-MEDI-633	aNP-546	DAPI		1	14	0	0.3173704440112545	0.12292868462306465	0.1167185009498156
00_data_HANA_with_Rab11_NP_PB2/250623_A549wt_mock_aHA-MEDI-633_aNP-546_DAPI-01_processed.czi	250623	A549wt	mock	1	aHA-MEDI-633	aNP-546	DAPI		2	11	0	0.3973850294374554	-0.00015145428028998296	-4.548878136437319e-05
00_data_HANA_with_Rab11_NP_PB2/250623_A549wt_mock_aHA-MEDI-633_aNP-546_DAPI-02_processed.czi	250623	A549wt	mock	2	aHA-MEDI-633	aNP-546	DAPI		2	16	0	0.3484898561732803	0.036291631926920406	0.011838171085684447
00_data_HANA_with_Rab11_NP_PB2/250623_A549wt_PR8-16hpi_aHA-MEDI-633_aRab11-546_DAPI-03_processed.czi	250623	A549wt	PR8-16hpi	3	aHA-MEDI-633	aRab11-546	DAPI		1	11	0	0.3370953235866349	0.17761427948210945	0.18417385076009143
00_data_HANA_with_Rab11_NP_PB2/250623_A549wt_mock_aHA-MEDI-633_aNP-546_DAPI-05_processed.czi	250623	A549wt	mock	5	aHA-MEDI-633	aNP-546	DAPI		2	12	0	0.5274155808681292	0.0005957596791469347	-0.00018861241415863838
00_data_HANA_with_Rab11_NP_PB2/250623_A549wt_mock_aHA-MEDI-633_aRab11-546_DAPI-02_processed.czi	250623	A549wt	mock	2	aHA-MEDI-633	aRab11-546	DAPI		1	10	0	0.437281348154604	0.0015300872529852446	0.0019273366461132872
00_data_HANA_with_Rab11_NP_PB2/250623_A549wt_WSNdelHA-16hpi_aHA-MEDI-633_aNP-546_GFP_DAPI-06_processed.czi	250623	A549wt	WSNdelHA-16hpi	6	aHA-MEDI-633	aNP-546	GFP	DAPI	1	10	0	0.5206792836508295	0.007503376034670759	0.008252962612491387
00_data_HANA_with_Rab11_NP_PB2/250623_A549wt_WSNdelHA-16hpi_aHA-MEDI-633_aNP-546_GFP_DAPI-04_processed.czi	250623	A549wt	WSNdelHA-16hpi	4	aHA-MEDI-633	aNP-546	GFP	DAPI	1	11	0	0.4625143347070321	-0.0004844209648790021	-0.0008072618060497934
00_data_HANA_with_Rab11_NP_PB2/250623_A549wt_WSNwt-16hpi_aHA-MEDI-633_aRab11-546_DAPI-01_processed.czi	250623	A549wt	WSNwt-16hpi	1	aHA-MEDI-633	aRab11-546	DAPI		1	10	0	0.3887147027805191	0.2766676547706836	0.2807142697093272
00_data_HANA_with_Rab11_NP_PB2/250623_A549wt_WSNwt-16hpi_aHA-MEDI-633_aPB2-546_GFP_DAPI-04_processed.czi	250623	A549wt	WSNwt-16hpi	4	aHA-MEDI-633	aPB2-546	GFP	DAPI	1	12	0	0.3702786640898108	0.34860921949745166	0.6299484057777497
00_data_HANA_with_Rab11_NP_PB2/250623_A549wt_mock_aHA-MEDI-633_aPB2-546_DAPI-04_processed.czi	250623	A549wt	mock	4	aHA-MEDI-633	aPB2-546	DAPI		2	4	0	0.4317960191873196	-0.00011106583434474398	-9.607668268645742e-05
00_data_HANA_with_Rab11_NP_PB2/250623_A549wt_mock_aHA-MEDI-633_aNP-546_DAPI-04_processed.czi	250623	A549wt	mock	4	aHA-MEDI-633	aNP-546	DAPI		2	19	0	0.49423997881338305	2.6305557633762523e-05	-0.00010785300232415321
00_data_HANA_with_Rab11_NP_PB2/250623_A549wt_PR8-16hpi_aHA-MEDI-633_aPB2-546_DAPI-06_processed.czi	250623	A549wt	PR8-16hpi	6	aHA-MEDI-633	aPB2-546	DAPI		1	17	0	0.5193727661292198	0.4989931728583312	0.6494048141930768
00_data_HANA_with_Rab11_NP_PB2/250623_A549wt_WSNwt-16hpi_aHA-MEDI-633_aNP-546_DAPI-01_processed.czi	250623	A549wt	WSNwt-16hpi	1	aHA-MEDI-633	aNP-546	DAPI		1	17	0	0.6258216170127472	0.3598447438533121	0.35054656039872417
00_data_HANA_with_Rab11_NP_PB2/250623_A549wt_WSNdelHA-16hpi_aHA-MEDI-633_aNP-546_GFP_DAPI-09_processed.czi	250623	A549wt	WSNdelHA-16hpi	9	aHA-MEDI-633	aNP-546	GFP	DAPI	1	11	0	0.5356877593182185	-0.00023149792438862781	-0.000572842261322995
00_data_HANA_with_Rab11_NP_PB2/250623_A549wt_WSNdelHA-16hpi_aHA-MEDI-633_aRab11-546_DAPI-08_processed.czi	250623	A549wt	WSNdelHA-16hpi	8	aHA-MEDI-633	aRab11-546	DAPI		1	11	0	0.28344064646094963	0.0007149401060323904	0.0008827963259410197
00_data_HANA_with_Rab11_NP_PB2/250623_A549wt_WSNwt-16hpi_aHA-MEDI-633_aRab11-546_DAPI-08_processed.czi	250623	A549wt	WSNwt-16hpi	8	aHA-MEDI-633	aRab11-546	DAPI		1	13	0	0.42860799702697605	0.2900628157514022	0.3238612291883898
00_data_HANA_with_Rab11_NP_PB2/250623_A549wt_PR8-16hpi_aHA-MEDI-633_aRab11-546_DAPI-10_processed.czi	250623	A549wt	PR8-16hpi	10	aHA-MEDI-633	aRab11-546	DAPI		1	14	0	0.402785322255114	0.17968709817454004	0.1953631676270576
00_data_HANA_with_Rab11_NP_PB2/250623_A549wt_WSNwt-16hpi_aHA-MEDI-633_aNP-546_DAPI-02_processed.czi	250623	A549wt	WSNwt-16hpi	2	aHA-MEDI-633	aNP-546	DAPI		1	15	0	0.6147451747670201	0.3769580077364165	0.1340702321272111
00_data_HANA_with_Rab11_NP_PB2/250623_A549wt_PR8-16hpi_aHA-MEDI-633_aNP-546_DAPI-07_processed.czi	250623	A549wt	PR8-16hpi	7	aHA-MEDI-633	aNP-546	DAPI		1	14	0	0.05234046345853354	0.04938650191455373	0.0716024857071499
00_data_HANA_with_Rab11_NP_PB2/250623_A549wt_WSNdelHA-16hpi_aHA-MEDI-633_aRab11-546_DAPI-02_processed.czi	250623	A549wt	WSNdelHA-16hpi	2	aHA-MEDI-633	aRab11-546	DAPI		1	10	0	0.4367008498423403	-0.0006109687048749445	0.00034836248365336975
00_data_HANA_with_Rab11_NP_PB2/250623_A549wt_PR8-16hpi_aHA-MEDI-633_aNP-546_DAPI-08_processed.czi	250623	A549wt	PR8-16hpi	8	aHA-MEDI-633	aNP-546	DAPI		1	12	0	0.17015760626676146	0.02448683331703108	0.03735371578587104
00_data_HANA_with_Rab11_NP_PB2/250623_A549wt_WSNwt-16hpi_aHA-MEDI-633_aRab11-546_DAPI-10_processed.czi	250623	A549wt	WSNwt-16hpi	10	aHA-MEDI-633	aRab11-546	DAPI		1	12	0	0.4026060151130683	0.32611536191017365	0.34453302024397886
00_data_HANA_with_Rab11_NP_PB2/250623_A549wt_PR8-16hpi_aHA-MEDI-633_aRab11-546_DAPI-08_processed.czi	250623	A549wt	PR8-16hpi	8	aHA-MEDI-633	aRab11-546	DAPI		1	14	0	0.6169308965260327	0.29792054037295584	0.2626347968331589
00_data_HANA_with_Rab11_NP_PB2/250623_A549wt_WSNwt-16hpi_aHA-MEDI-633_aRab11-546_DAPI-05_processed.czi	250623	A549wt	WSNwt-16hpi	5	aHA-MEDI-633	aRab11-546	DAPI		1	12	0	0.43473852327870305	0.337585296872621	0.3587918861787604
00_data_HANA_with_Rab11_NP_PB2/250623_A549wt_PR8-16hpi_aHA-MEDI-633_aPB2-546_DAPI-04_processed.czi	250623	A549wt	PR8-16hpi	4	aHA-MEDI-633	aPB2-546	DAPI		1	16	0	0.4163943181027823	0.3585423965739449	0.7191425125549663
00_data_HANA_with_Rab11_NP_PB2/250623_A549wt_mock_aHA-MEDI-633_aPB2-546_DAPI-02_processed.czi	250623	A549wt	mock	2	aHA-MEDI-633	aPB2-546	DAPI		2	4	0	0.31728615944687594	7.812435582927526e-05	-6.0280159779547536e-05
00_data_HANA_with_Rab11_NP_PB2/250623_A549wt_WSNdelHA-16hpi_aHA-MEDI-633_aPB2-546_GFP_DAPI-01_processed.czi	250623	A549wt	WSNdelHA-16hpi	1	aHA-MEDI-633	aPB2-546	GFP	DAPI	1	12	0	0.6663907128328485	0.0015342635290709807	0.011763715217404333
00_data_HANA_with_Rab11_NP_PB2/250623_A549wt_mock_aHA-MEDI-633_aRab11-546_DAPI-01_processed.czi	250623	A549wt	mock	1	aHA-MEDI-633	aRab11-546	DAPI		1	11	0	0.41460887094670756	0.00449619553626723	0.003487216417485546
00_data_HANA_with_Rab11_NP_PB2/250623_A549wt_PR8-16hpi_aHA-MEDI-633_aNP-546_DAPI-03_processed.czi	250623	A549wt	PR8-16hpi	3	aHA-MEDI-633	aNP-546	DAPI		1	15	0	0.5573942672482303	0.23817220799490407	0.2425380346512337
00_data_HANA_with_Rab11_NP_PB2/250623_A549wt_PR8-16hpi_aHA-MEDI-633_aPB2-546_DAPI-10_processed.czi	250623	A549wt	PR8-16hpi	10	aHA-MEDI-633	aPB2-546	DAPI		1	15	0	0.24415208406411212	0.21311493518997848	0.586676816283372
00_data_HANA_with_Rab11_NP_PB2/250623_A549wt_WSNwt-16hpi_aHA-MEDI-633_aNP-546_DAPI-05_processed.czi	250623	A549wt	WSNwt-16hpi	5	aHA-MEDI-633	aNP-546	DAPI		1	15	0	0.39387804600473253	0.05564862344627335	0.03317514781804488
00_data_HANA_with_Rab11_NP_PB2/250623_A549wt_PR8-16hpi_aHA-MEDI-633_aPB2-546_DAPI-01_processed.czi	250623	A549wt	PR8-16hpi	1	aHA-MEDI-633	aPB2-546	DAPI		1	16	0	0.47562637465026897	0.38423446266996225	0.7173631049500665
00_data_HANA_with_Rab11_NP_PB2/250623_A549wt_PR8-16hpi_aHA-MEDI-633_aNP-546_DAPI-01_processed.czi	250623	A549wt	PR8-16hpi	1	aHA-MEDI-633	aNP-546	DAPI		1	18	0	0.6226306624478377	0.21518875129594206	0.2123686270717413
00_data_HANA_with_Rab11_NP_PB2/250623_A549wt_WSNdelHA-16hpi_aHA-MEDI-633_aRab11-546_DAPI-03_processed.czi	250623	A549wt	WSNdelHA-16hpi	3	aHA-MEDI-633	aRab11-546	DAPI		1	6	0	0.16250419590065873	0.002804366927463101	0.0031562953446990856
00_data_HANA_with_Rab11_NP_PB2/250623_A549wt_WSNwt-16hpi_aHA-MEDI-633_aNP-546_DAPI-07_processed.czi	250623	A549wt	WSNwt-16hpi	7	aHA-MEDI-633	aNP-546	DAPI		1	13	0	0.14620793210166988	0.021056488236557397	-0.003019206966246994
00_data_HANA_with_Rab11_NP_PB2/250623_A549wt_PR8-16hpi_aHA-MEDI-633_aNP-546_DAPI-05_processed.czi	250623	A549wt	PR8-16hpi	5	aHA-MEDI-633	aNP-546	DAPI		1	14	0	0.2697951082142182	0.12485404093251642	0.1463797248937294
00_data_HANA_with_Rab11_NP_PB2/250623_A549wt_WSNdelHA-16hpi_aHA-MEDI-633_aPB2-546_GFP_DAPI-02_processed.czi	250623	A549wt	WSNdelHA-16hpi	2	aHA-MEDI-633	aPB2-546	GFP	DAPI	1	12	0	0.6696313756487301	0.005176335351518515	0.0019363398212343859
00_data_HANA_with_Rab11_NP_PB2/250623_A549wt_WSNdelHA-16hpi_aHA-MEDI-633_aNP-546_GFP_DAPI-02_processed.czi	250623	A549wt	WSNdelHA-16hpi	2	aHA-MEDI-633	aNP-546	GFP	DAPI	1	10	0	0.48166592069954495	-0.0003233851796962602	0.00035432973770697934
00_data_HANA_with_Rab11_NP_PB2/250623_A549wt_WSNdelHA-16hpi_aHA-MEDI-633_aPB2-546_GFP_DAPI-07_processed.czi	250623	A549wt	WSNdelHA-16hpi	7	aHA-MEDI-633	aPB2-546	GFP	DAPI	1	9	0	0.5789112006004893	0.005532160860874782	-0.0017950915319622617
00_data_HANA_with_Rab11_NP_PB2/250623_A549wt_WSNwt-16hpi_aHA-MEDI-633_aRab11-546_DAPI-09_processed.czi	250623	A549wt	WSNwt-16hpi	9	aHA-MEDI-633	aRab11-546	DAPI		1	13	0	0.24417308772994206	0.16718986987469264	0.19001163247722283
00_data_HANA_with_Rab11_NP_PB2/250623_A549wt_PR8-16hpi_aHA-MEDI-633_aRab11-546_DAPI-04_processed.czi	250623	A549wt	PR8-16hpi	4	aHA-MEDI-633	aRab11-546	DAPI		1	13	0	0.5502894784693891	0.3710774910730141	0.3858491158214278
00_data_HANA_with_Rab11_NP_PB2/250623_A549wt_PR8-16hpi_aHA-MEDI-633_aNP-546_DAPI-06_processed.czi	250623	A549wt	PR8-16hpi	6	aHA-MEDI-633	aNP-546	DAPI		1	13	0	0.29448889320331695	0.13897517091007439	0.16949144047146258
00_data_HANA_with_Rab11_NP_PB2/250623_A549wt_WSNdelHA-16hpi_aHA-MEDI-633_aNP-546_GFP_DAPI-07_processed.czi	250623	A549wt	WSNdelHA-16hpi	7	aHA-MEDI-633	aNP-546	GFP	DAPI	1	14	0	0.3919898803966008	0.01180168644766222	0.012275267877092955
00_data_HANA_with_Rab11_NP_PB2/250623_A549wt_WSNwt-16hpi_aHA-MEDI-633_aPB2-546_GFP_DAPI-09_processed.czi	250623	A549wt	WSNwt-16hpi	9	aHA-MEDI-633	aPB2-546	GFP	DAPI	1	6	0	0.23982860563381195	0.2078570342063209	0.6061442348417979
00_data_HANA_with_Rab11_NP_PB2/250623_A549wt_WSNwt-16hpi_aHA-MEDI-633_aPB2-546_GFP_DAPI-07_processed.czi	250623	A549wt	WSNwt-16hpi	7	aHA-MEDI-633	aPB2-546	GFP	DAPI	1	7	0	0.15884490534755571	0.1049526002550325	0.40260178895885157
00_data_HANA_with_Rab11_NP_PB2/250623_A549wt_mock_aHA-MEDI-633_aRab11-546_DAPI-05_processed.czi	250623	A549wt	mock	5	aHA-MEDI-633	aRab11-546	DAPI		1	8	0	0.28653521391135084	0.012205706366325932	0.013303968425229075
00_data_HANA_with_Rab11_NP_PB2/250623_A549wt_WSNdelHA-16hpi_aHA-MEDI-633_aRab11-546_DAPI-04_processed.czi	250623	A549wt	WSNdelHA-16hpi	4	aHA-MEDI-633	aRab11-546	DAPI		1	8	0	0.0890505798798868	-0.0032144729206679194	-0.0028280891691536583
00_data_HANA_with_Rab11_NP_PB2/250623_A549wt_WSNwt-16hpi_aHA-MEDI-633_aNP-546_DAPI-10_processed.czi	250623	A549wt	WSNwt-16hpi	10	aHA-MEDI-633	aNP-546	DAPI		1	16	0	0.4162271825752513	0.0010512334634585835	0.0032048870004216163
00_data_HANA_with_Rab11_NP_PB2/250623_A549wt_WSNwt-16hpi_aHA-MEDI-633_aNP-546_DAPI-06_processed.czi	250623	A549wt	WSNwt-16hpi	6	aHA-MEDI-633	aNP-546	DAPI		1	11	0	0.2669912940691211	0.09677747764370169	0.08643539073985601
00_data_HANA_with_Rab11_NP_PB2/250623_A549wt_WSNdelHA-16hpi_aHA-MEDI-633_aNP-546_GFP_DAPI-10_processed.czi	250623	A549wt	WSNdelHA-16hpi	10	aHA-MEDI-633	aNP-546	GFP	DAPI	1	8	0	0.530684296005353	0.008322847414492691	0.0014563127533394969
00_data_HANA_with_Rab11_NP_PB2/250623_A549wt_mock_aHA-MEDI-633_aRab11-546_DAPI-04_processed.czi	250623	A549wt	mock	4	aHA-MEDI-633	aRab11-546	DAPI		1	11	0	0.31978892700436906	0.00048518179589605235	0.0005458569170708604
00_data_HANA_with_Rab11_NP_PB2/250623_A549wt_PR8-16hpi_aHA-MEDI-633_aRab11-546_DAPI-01_processed.czi	250623	A549wt	PR8-16hpi	1	aHA-MEDI-633	aRab11-546	DAPI		1	16	0	0.5282371507161453	0.17685249103791595	0.19079321990337136
00_data_HANA_with_Rab11_NP_PB2/250623_A549wt_WSNwt-16hpi_aHA-MEDI-633_aPB2-546_GFP_DAPI-06_processed.czi	250623	A549wt	WSNwt-16hpi	6	aHA-MEDI-633	aPB2-546	GFP	DAPI	1	6	0	0.25690261040558904	0.22670225647988765	0.37648121594752504
00_data_HANA_with_Rab11_NP_PB2/250623_A549wt_WSNwt-16hpi_aHA-MEDI-633_aRab11-546_DAPI-06_processed.czi	250623	A549wt	WSNwt-16hpi	6	aHA-MEDI-633	aRab11-546	DAPI		1	15	0	0.5874001819579563	0.3667836306723694	0.3631902982080518
00_data_HANA_with_Rab11_NP_PB2/250623_A549wt_WSNwt-16hpi_aHA-MEDI-633_aRab11-546_DAPI-07_processed.czi	250623	A549wt	WSNwt-16hpi	7	aHA-MEDI-633	aRab11-546	DAPI		1	15	0	0.3765076972997426	0.23043677025459403	0.229462790964011
00_data_HANA_with_Rab11_NP_PB2/250623_A549wt_PR8-16hpi_aHA-MEDI-633_aRab11-546_DAPI-07_processed.czi	250623	A549wt	PR8-16hpi	7	aHA-MEDI-633	aRab11-546	DAPI		1	15	0	0.5867921409679164	0.17355016289883302	0.1769998446871008
00_data_HANA_with_Rab11_NP_PB2/250623_A549wt_WSNwt-16hpi_aHA-MEDI-633_aPB2-546_GFP_DAPI-03_processed.czi	250623	A549wt	WSNwt-16hpi	3	aHA-MEDI-633	aPB2-546	GFP	DAPI	1	13	0	0.1955742289939558	0.16420970611179195	0.43640260301775186
00_data_HANA_with_Rab11_NP_PB2/250623_A549wt_WSNdelHA-16hpi_aHA-MEDI-633_aRab11-546_DAPI-09_processed.czi	250623	A549wt	WSNdelHA-16hpi	9	aHA-MEDI-633	aRab11-546	DAPI		1	8	0	0.1723075553309446	-0.0009893036797928164	-0.0008314763653478933
00_data_HANA_with_Rab11_NP_PB2/250623_A549wt_WSNdelHA-16hpi_aHA-MEDI-633_aNP-546_GFP_DAPI-03_processed.czi	250623	A549wt	WSNdelHA-16hpi	3	aHA-MEDI-633	aNP-546	GFP	DAPI	1	10	0	0.45476079010982967	0.0013457920748117913	0.0008219921854800324
00_data_HANA_with_Rab11_NP_PB2/250623_A549wt_WSNwt-16hpi_aHA-MEDI-633_aPB2-546_GFP_DAPI-10_processed.czi	250623	A549wt	WSNwt-16hpi	10	aHA-MEDI-633	aPB2-546	GFP	DAPI	1	9	0	0.132876698256415	0.11737166452554806	0.4566197720348969
00_data_HANA_with_Rab11_NP_PB2/250623_A549wt_PR8-16hpi_aHA-MEDI-633_aPB2-546_DAPI-02_processed.czi	250623	A549wt	PR8-16hpi	2	aHA-MEDI-633	aPB2-546	DAPI		1	15	0	0.509246928012166	0.4787190651640268	0.6275413435808097
00_data_HANA_with_Rab11_NP_PB2/250623_A549wt_WSNdelHA-16hpi_aHA-MEDI-633_aNP-546_GFP_DAPI-08_processed.czi	250623	A549wt	WSNdelHA-16hpi	8	aHA-MEDI-633	aNP-546	GFP	DAPI	1	9	0	0.3608111594202574	0.004206720082075257	0.004422591577509207
00_data_HANA_with_Rab11_NP_PB2/250623_A549wt_WSNdelHA-16hpi_aHA-MEDI-633_aNP-546_GFP_DAPI-05_processed.czi	250623	A549wt	WSNdelHA-16hpi	5	aHA-MEDI-633	aNP-546	GFP	DAPI	1	12	0	0.49809761602087166	0.0009192932006799063	-0.0006686261173936318
00_data_HANA_with_Rab11_NP_PB2/250623_A549wt_WSNdelHA-16hpi_aHA-MEDI-633_aRab11-546_DAPI-01_processed.czi	250623	A549wt	WSNdelHA-16hpi	1	aHA-MEDI-633	aRab11-546	DAPI		1	10	0	0.5773260688380679	-0.00046399305344409117	-0.0002715838315095218
00_data_HANA_with_Rab11_NP_PB2/250623_A549wt_WSNdelHA-16hpi_aHA-MEDI-633_aPB2-546_GFP_DAPI-09_processed.czi	250623	A549wt	WSNdelHA-16hpi	9	aHA-MEDI-633	aPB2-546	GFP	DAPI	1	12	0	0.6124677197863198	0.000257563420436083	0.001133539208502937
00_data_HANA_with_Rab11_NP_PB2/250623_A549wt_WSNwt-16hpi_aHA-MEDI-633_aPB2-546_GFP_DAPI-02_processed.czi	250623	A549wt	WSNwt-16hpi	2	aHA-MEDI-633	aPB2-546	GFP	DAPI	1	14	0	0.35089576852136417	0.30602776368337453	0.41296842699162145
00_data_HANA_with_Rab11_NP_PB2/250623_A549wt_mock_aHA-MEDI-633_aPB2-546_DAPI-05_processed.czi	250623	A549wt	mock	5	aHA-MEDI-633	aPB2-546	DAPI		2	9	0	0.37427706088021173	-0.0001169177408677124	-0.00010454131149334597
00_data_HANA_with_Rab11_NP_PB2/250623_A549wt_PR8-16hpi_aHA-MEDI-633_aNP-546_DAPI-09_processed.czi	250623	A549wt	PR8-16hpi	9	aHA-MEDI-633	aNP-546	DAPI		1	14	0	0.5558138072508	0.18063758439204702	0.2107906775959765
00_data_HANA_with_Rab11_NP_PB2/250623_A549wt_WSNdelHA-16hpi_aHA-MEDI-633_aRab11-546_DAPI-05_processed.czi	250623	A549wt	WSNdelHA-16hpi	5	aHA-MEDI-633	aRab11-546	DAPI		1	8	0	0.13071866766549067	-0.0019527053377391623	-0.0008326303774763433
00_data_HANA_with_Rab11_NP_PB2/250623_A549wt_PR8-16hpi_aHA-MEDI-633_aRab11-546_DAPI-02_processed.czi	250623	A549wt	PR8-16hpi	2	aHA-MEDI-633	aRab11-546	DAPI		1	13	0	0.38473286979905735	0.1639114096099321	0.19244008806586926
00_data_HANA_with_Rab11_NP_PB2/250623_A549wt_PR8-16hpi_aHA-MEDI-633_aNP-546_DAPI-02_processed.czi	250623	A549wt	PR8-16hpi	2	aHA-MEDI-633	aNP-546	DAPI		1	14	0	0.5241894623777857	0.21798346991216402	0.2447666892733272
00_data_HANA_with_Rab11_NP_PB2/250623_A549wt_PR8-16hpi_aHA-MEDI-633_aPB2-546_DAPI-08_processed.czi	250623	A549wt	PR8-16hpi	8	aHA-MEDI-633	aPB2-546	DAPI		1	18	0	0.5277109888714836	0.49873722679349525	0.7456383434941816
00_data_HANA_with_Rab11_NP_PB2/250623_A549wt_PR8-16hpi_aHA-MEDI-633_aRab11-546_DAPI-09_processed.czi	250623	A549wt	PR8-16hpi	9	aHA-MEDI-633	aRab11-546	DAPI		1	14	0	0.3291768272620339	0.16936182637072836	0.1844183439295916
00_data_HANA_with_Rab11_NP_PB2/250623_A549wt_PR8-16hpi_aHA-MEDI-633_aRab11-546_DAPI-05_processed.czi	250623	A549wt	PR8-16hpi	5	aHA-MEDI-633	aRab11-546	DAPI		1	15	0	0.4215527718533139	0.24272329172742765	0.23680668597571222
00_data_HANA_with_Rab11_NP_PB2/250623_A549wt_WSNdelHA-16hpi_aHA-MEDI-633_aPB2-546_GFP_DAPI-03_processed.czi	250623	A549wt	WSNdelHA-16hpi	3	aHA-MEDI-633	aPB2-546	GFP	DAPI	1	9	0	0.5281217043466471	0.02091225627758995	-0.0002852514194226857
00_data_HANA_with_Rab11_NP_PB2/250623_A549wt_mock_aHA-MEDI-633_aRab11-546_DAPI-03_processed.czi	250623	A549wt	mock	3	aHA-MEDI-633	aRab11-546	DAPI		1	8	0	0.23849493335699645	-0.001005206005668402	-0.0009012423542946215
00_data_HANA_with_Rab11_NP_PB2/250623_A549wt_PR8-16hpi_aHA-MEDI-633_aNP-546_DAPI-10_processed.czi	250623	A549wt	PR8-16hpi	10	aHA-MEDI-633	aNP-546	DAPI		1	15	0	0.413324760506834	0.3174485958240638	0.33419226138253233
00_data_HANA_with_Rab11_NP_PB2/250623_A549wt_WSNdelHA-16hpi_aHA-MEDI-633_aPB2-546_GFP_DAPI-10_processed.czi	250623	A549wt	WSNdelHA-16hpi	10	aHA-MEDI-633	aPB2-546	GFP	DAPI	1	12	0	0.6191953985745221	-0.00034481910832006327	0.004076452447064488
00_data_HANA_with_Rab11_NP_PB2/250623_A549wt_WSNwt-16hpi_aHA-MEDI-633_aPB2-546_GFP_DAPI-01_processed.czi	250623	A549wt	WSNwt-16hpi	1	aHA-MEDI-633	aPB2-546	GFP	DAPI	1	16	0	0.1953545166931197	0.1782019459111142	0.3950939802873189
00_data_HANA_with_Rab11_NP_PB2/250623_A549wt_WSNwt-16hpi_aHA-MEDI-633_aNP-546_DAPI-08_processed.czi	250623	A549wt	WSNwt-16hpi	8	aHA-MEDI-633	aNP-546	DAPI		1	14	0	0.3151269021029199	0.12654839864713555	0.11236243526136903
00_data_HANA_with_Rab11_NP_PB2/250623_A549wt_WSNdelHA-16hpi_aHA-MEDI-633_aPB2-546_GFP_DAPI-04_processed.czi	250623	A549wt	WSNdelHA-16hpi	4	aHA-MEDI-633	aPB2-546	GFP	DAPI	1	12	0	0.6516710213553256	0.009823245626589242	0.0013733864826756862
