# Supplementary material for: Visualizing influenza A virus assembly by in situ cryo-electron tomography
Source: Nat Commun. 2025 Oct 23;16:9394. doi: 10.1038/s41467-025-65117-z (PMC12550032; doi:10.1038/s41467-025-65117-z)
Supplement: Supplementary file 13 — Source Data [file 41467_2025_65117_MOESM13_ESM.zip › sfig_05_c_PB2_HA_NA_NP_NS1_M1_M2_WB_timeseries.csv]

	Cell line	Protein	hpi_s	value	hpi
0	A549wt	PB2	4 hpi	0.072339027432207	4
1	A549wt	PB2	4 hpi	0.142839035099182	4
2	A549wt	PB2	4 hpi	0.0732648346247652	4
3	A549wt	HA	4 hpi	0.00764365315399044	4
4	A549wt	HA	4 hpi	0.0268642286604062	4
5	A549wt	HA	4 hpi	0.0341898304545496	4
6	A549wt	NP	4 hpi	0.0977067505034733	4
7	A549wt	NP	4 hpi	0.188160326462342	4
8	A549wt	NP	4 hpi	0.0	4
9	A549wt	NS1	4 hpi	0.0550649301272411	4
10	A549wt	NS1	4 hpi	0.0856554614527497	4
11	A549wt	NS1	4 hpi	0.0844089090343092	4
12	A549wt	M1	4 hpi	0.0	4
13	A549wt	M1	4 hpi	0.165369346788867	4
14	A549wt	M1	4 hpi	0.0259590197625238	4
15	A549wt	M2	4 hpi	0.0	4
16	A549wt	M2	4 hpi	0.0	4
17	A549wt	M2	4 hpi	0.0221565287683543	4
18	A549-Rab11wt	PB2	4 hpi	0.0853428005439562	4
19	A549-Rab11wt	PB2	4 hpi	0.148975054216433	4
20	A549-Rab11wt	PB2	4 hpi	0.0506850344506463	4
21	A549-Rab11wt	HA	4 hpi	0.0216645842450535	4
22	A549-Rab11wt	HA	4 hpi	0.0380650937425742	4
23	A549-Rab11wt	HA	4 hpi	0.0583946804351371	4
24	A549-Rab11wt	NP	4 hpi	0.077992926334814	4
25	A549-Rab11wt	NP	4 hpi	0.151585998998176	4
26	A549-Rab11wt	NP	4 hpi	0.0	4
27	A549-Rab11wt	NS1	4 hpi	0.0981937547083517	4
28	A549-Rab11wt	NS1	4 hpi	0.184187976403738	4
29	A549-Rab11wt	NS1	4 hpi	0.0911123838899904	4
30	A549-Rab11wt	M1	4 hpi	0.0	4
31	A549-Rab11wt	M1	4 hpi	0.138728756910347	4
32	A549-Rab11wt	M1	4 hpi	0.0559318248634653	4
33	A549-Rab11wt	M2	4 hpi	0.0	4
34	A549-Rab11wt	M2	4 hpi	0.0	4
35	A549-Rab11wt	M2	4 hpi	0.0672931591160518	4
36	A549-Rab11dn	PB2	4 hpi	0.100859426532361	4
37	A549-Rab11dn	PB2	4 hpi	0.0923510519379491	4
38	A549-Rab11dn	PB2	4 hpi	0.0565155243633365	4
39	A549-Rab11dn	HA	4 hpi	0.0659525268355639	4
40	A549-Rab11dn	HA	4 hpi	0.0356177420026429	4
41	A549-Rab11dn	HA	4 hpi	0.153268532660708	4
42	A549-Rab11dn	NP	4 hpi	0.0798110959792453	4
43	A549-Rab11dn	NP	4 hpi	0.0967615869535026	4
44	A549-Rab11dn	NP	4 hpi	0.0	4
45	A549-Rab11dn	NS1	4 hpi	0.223779462902975	4
46	A549-Rab11dn	NS1	4 hpi	0.322763512284493	4
47	A549-Rab11dn	NS1	4 hpi	0.131578882890535	4
48	A549-Rab11dn	M1	4 hpi	0.0	4
49	A549-Rab11dn	M1	4 hpi	0.148261203551628	4
50	A549-Rab11dn	M1	4 hpi	0.20686575575175	4
51	A549-Rab11dn	M2	4 hpi	0.0	4
52	A549-Rab11dn	M2	4 hpi	0.0	4
53	A549-Rab11dn	M2	4 hpi	0.26973276925213	4
54	A549wt	PB2	8 hpi	0.883097015518216	8
55	A549wt	PB2	8 hpi	0.992039459804878	8
56	A549wt	PB2	8 hpi	0.564664774518737	8
57	A549wt	HA	8 hpi	0.45544646873831	8
58	A549wt	HA	8 hpi	0.609329741472822	8
59	A549wt	HA	8 hpi	1.41594319435381	8
60	A549wt	NP	8 hpi	1.02767075563328	8
61	A549wt	NP	8 hpi	1.18868884006971	8
62	A549wt	NP	8 hpi	0.344884513924392	8
63	A549wt	NS1	8 hpi	1.02485953580904	8
64	A549wt	NS1	8 hpi	1.19011537777613	8
65	A549wt	NS1	8 hpi	0.307750462951548	8
66	A549wt	M1	8 hpi	0.345187337790204	8
67	A549wt	M1	8 hpi	1.49417391020581	8
68	A549wt	M1	8 hpi	0.396028667681656	8
69	A549wt	M2	8 hpi	2.36557776652552	8
70	A549wt	M2	8 hpi	2.26956652084558	8
71	A549wt	M2	8 hpi	0.457497056794156	8
72	A549-Rab11wt	PB2	8 hpi	1.35664431768972	8
73	A549-Rab11wt	PB2	8 hpi	1.27864202175646	8
74	A549-Rab11wt	PB2	8 hpi	0.305795039821602	8
75	A549-Rab11wt	HA	8 hpi	1.11068811687792	8
76	A549-Rab11wt	HA	8 hpi	1.26162434740317	8
77	A549-Rab11wt	HA	8 hpi	2.14958811857081	8
78	A549-Rab11wt	NP	8 hpi	1.18663981516094	8
79	A549-Rab11wt	NP	8 hpi	1.48886266085739	8
80	A549-Rab11wt	NP	8 hpi	0.268928911170677	8
81	A549-Rab11wt	NS1	8 hpi	1.57325484405367	8
82	A549-Rab11wt	NS1	8 hpi	1.62671864845206	8
83	A549-Rab11wt	NS1	8 hpi	1.06267477260738	8
84	A549-Rab11wt	M1	8 hpi	0.739836596177655	8
85	A549-Rab11wt	M1	8 hpi	1.86218614905206	8
86	A549-Rab11wt	M1	8 hpi	0.400129730457933	8
87	A549-Rab11wt	M2	8 hpi	2.15461889853832	8
88	A549-Rab11wt	M2	8 hpi	3.08164514728326	8
89	A549-Rab11wt	M2	8 hpi	0.781879252226646	8
90	A549-Rab11dn	PB2	8 hpi	0.83628847811125	8
91	A549-Rab11dn	PB2	8 hpi	1.14234961775378	8
92	A549-Rab11dn	PB2	8 hpi	0.345612166499322	8
93	A549-Rab11dn	HA	8 hpi	0.682355538102428	8
94	A549-Rab11dn	HA	8 hpi	0.719319958327525	8
95	A549-Rab11dn	HA	8 hpi	1.83839790090934	8
96	A549-Rab11dn	NP	8 hpi	1.078853076185	8
97	A549-Rab11dn	NP	8 hpi	1.24827331161655	8
98	A549-Rab11dn	NP	8 hpi	0.372475656011662	8
99	A549-Rab11dn	NS1	8 hpi	1.36532841285211	8
100	A549-Rab11dn	NS1	8 hpi	1.56611794326264	8
101	A549-Rab11dn	NS1	8 hpi	0.510213049710498	8
102	A549-Rab11dn	M1	8 hpi	1.07098375997161	8
103	A549-Rab11dn	M1	8 hpi	1.6902048769417	8
104	A549-Rab11dn	M1	8 hpi	0.905471294321277	8
105	A549-Rab11dn	M2	8 hpi	2.44894311425362	8
106	A549-Rab11dn	M2	8 hpi	2.19959956026264	8
107	A549-Rab11dn	M2	8 hpi	0.458675932480204	8
108	A549wt	PB2	12 hpi	1.09459013730064	12
109	A549wt	PB2	12 hpi	0.557417824216472	12
110	A549wt	PB2	12 hpi	1.25732924465606	12
111	A549wt	HA	12 hpi	1.19303658431693	12
112	A549wt	HA	12 hpi	2.07010425793366	12
113	A549wt	HA	12 hpi	3.55873295638407	12
114	A549wt	NP	12 hpi	1.12355791967976	12
115	A549wt	NP	12 hpi	1.1247195057623	12
116	A549wt	NP	12 hpi	0.591874849400953	12
117	A549wt	NS1	12 hpi	1.56943927500344	12
118	A549wt	NS1	12 hpi	1.78998409557201	12
119	A549wt	NS1	12 hpi	0.76485138490588	12
120	A549wt	M1	12 hpi	1.4603142337089	12
121	A549wt	M1	12 hpi	0.65352654415658	12
122	A549wt	M1	12 hpi	1.53578063738828	12
123	A549wt	M2	12 hpi	1.72572985116917	12
124	A549wt	M2	12 hpi	2.25307167651997	12
125	A549wt	M2	12 hpi	2.04714223159301	12
126	A549-Rab11wt	PB2	12 hpi	1.33255886257154	12
127	A549-Rab11wt	PB2	12 hpi	0.611942035957494	12
128	A549-Rab11wt	PB2	12 hpi	0.317007281256703	12
129	A549-Rab11wt	HA	12 hpi	1.51634445114319	12
130	A549-Rab11wt	HA	12 hpi	1.88613528422667	12
131	A549-Rab11wt	HA	12 hpi	3.35879851192055	12
132	A549-Rab11wt	NP	12 hpi	1.32436338665592	12
133	A549-Rab11wt	NP	12 hpi	1.02476633075176	12
134	A549-Rab11wt	NP	12 hpi	0.562442350891245	12
135	A549-Rab11wt	NS1	12 hpi	1.59563136849903	12
136	A549-Rab11wt	NS1	12 hpi	1.33783592436355	12
137	A549-Rab11wt	NS1	12 hpi	0.851404561392694	12
138	A549-Rab11wt	M1	12 hpi	0.489876908353092	12
139	A549-Rab11wt	M1	12 hpi	1.12686351083649	12
140	A549-Rab11wt	M1	12 hpi	0.38736437247757	12
141	A549-Rab11wt	M2	12 hpi	2.92018048755431	12
142	A549-Rab11wt	M2	12 hpi	2.49945698420875	12
143	A549-Rab11wt	M2	12 hpi	1.03131167165014	12
144	A549-Rab11dn	PB2	12 hpi	1.33899819685439	12
145	A549-Rab11dn	PB2	12 hpi	0.536817224688305	12
146	A549-Rab11dn	PB2	12 hpi	0.583930907662025	12
147	A549-Rab11dn	HA	12 hpi	1.5122295565808	12
148	A549-Rab11dn	HA	12 hpi	2.10080128197577	12
149	A549-Rab11dn	HA	12 hpi	2.43921316568978	12
150	A549-Rab11dn	NP	12 hpi	0.857258854854737	12
151	A549-Rab11dn	NP	12 hpi	1.03540039833223	12
152	A549-Rab11dn	NP	12 hpi	0.714074399440387	12
153	A549-Rab11dn	NS1	12 hpi	1.57744476303301	12
154	A549-Rab11dn	NS1	12 hpi	1.11401776993322	12
155	A549-Rab11dn	NS1	12 hpi	1.72033371474858	12
156	A549-Rab11dn	M1	12 hpi	0.175337833996912	12
157	A549-Rab11dn	M1	12 hpi	0.446299359813113	12
158	A549-Rab11dn	M1	12 hpi	1.34835405350773	12
159	A549-Rab11dn	M2	12 hpi	2.6498143419428	12
160	A549-Rab11dn	M2	12 hpi	2.65320995745752	12
161	A549-Rab11dn	M2	12 hpi	2.047284240002	12
162	A549wt	PB2	16 hpi	1.30297749454669	16
163	A549wt	PB2	16 hpi	0.650973739120048	16
164	A549wt	PB2	16 hpi	0.502990688861954	16
165	A549wt	HA	16 hpi	1.42455404187094	16
166	A549wt	HA	16 hpi	2.70794014048736	16
167	A549wt	HA	16 hpi	3.06072002084764	16
168	A549wt	NP	16 hpi	1.33561932219598	16
169	A549wt	NP	16 hpi	1.50115964568468	16
170	A549wt	NP	16 hpi	0.488539378459814	16
171	A549wt	NS1	16 hpi	1.60760299438375	16
172	A549wt	NS1	16 hpi	1.74285387971824	16
173	A549wt	NS1	16 hpi	0.350914564625674	16
174	A549wt	M1	16 hpi	0.215107508081839	16
175	A549wt	M1	16 hpi	0.895625423669332	16
176	A549wt	M1	16 hpi	0.70226245421404	16
177	A549wt	M2	16 hpi	2.06013982354354	16
178	A549wt	M2	16 hpi	3.58162126285938	16
179	A549wt	M2	16 hpi	1.50336304910679	16
180	A549-Rab11wt	PB2	16 hpi	1.16164572326299	16
181	A549-Rab11wt	PB2	16 hpi	0.636447519722538	16
182	A549-Rab11wt	PB2	16 hpi	0.344490248585492	16
183	A549-Rab11wt	HA	16 hpi	1.76087365297018	16
184	A549-Rab11wt	HA	16 hpi	2.51679673876066	16
185	A549-Rab11wt	HA	16 hpi	4.50527900877898	16
186	A549-Rab11wt	NP	16 hpi	1.08881263091365	16
187	A549-Rab11wt	NP	16 hpi	1.39519838128267	16
188	A549-Rab11wt	NP	16 hpi	0.805911077283394	16
189	A549-Rab11wt	NS1	16 hpi	1.36194048080656	16
190	A549-Rab11wt	NS1	16 hpi	1.56240728125242	16
191	A549-Rab11wt	NS1	16 hpi	0.589532672399069	16
192	A549-Rab11wt	M1	16 hpi	0.572396365959794	16
193	A549-Rab11wt	M1	16 hpi	0.378930809962367	16
194	A549-Rab11wt	M1	16 hpi	0.641699148297232	16
195	A549-Rab11wt	M2	16 hpi	2.71561140145439	16
196	A549-Rab11wt	M2	16 hpi	3.97280087939932	16
197	A549-Rab11wt	M2	16 hpi	2.65423187423045	16
198	A549-Rab11dn	PB2	16 hpi	0.960504383084319	16
199	A549-Rab11dn	PB2	16 hpi	0.625425763578614	16
200	A549-Rab11dn	PB2	16 hpi	0.432580448495699	16
201	A549-Rab11dn	HA	16 hpi	2.20427138160072	16
202	A549-Rab11dn	HA	16 hpi	2.9082725711531	16
203	A549-Rab11dn	HA	16 hpi	2.04877469170874	16
204	A549-Rab11dn	NP	16 hpi	0.978485771395347	16
205	A549-Rab11dn	NP	16 hpi	1.40873727157172	16
206	A549-Rab11dn	NP	16 hpi	0.682305430272211	16
207	A549-Rab11dn	NS1	16 hpi	1.66750851007717	16
208	A549-Rab11dn	NS1	16 hpi	1.0248436101645	16
209	A549-Rab11dn	NS1	16 hpi	1.92001628936097	16
210	A549-Rab11dn	M1	16 hpi	1.19275413895737	16
211	A549-Rab11dn	M1	16 hpi	0.337473605552796	16
212	A549-Rab11dn	M1	16 hpi	1.689171721006	16
213	A549-Rab11dn	M2	16 hpi	2.28233498392682	16
214	A549-Rab11dn	M2	16 hpi	3.21195676577546	16
215	A549-Rab11dn	M2	16 hpi	2.21950313149452	16
