# Supplementary material for: Visualizing influenza A virus assembly by in situ cryo-electron tomography
Source: Nat Commun. 2025 Oct 23;16:9394. doi: 10.1038/s41467-025-65117-z (PMC12550032; doi:10.1038/s41467-025-65117-z)
Supplement: Supplementary file 13 — Source Data [file 41467_2025_65117_MOESM13_ESM.zip › sfig_05_d_segment_5_6_mRNA_vRNA_qpcr.csv]

	hpi	metric	Cell line	value	Replicate	hpi_s
0	4	Seg5 vRNA to GAPDH	A59wt	0.003356295	1	4 hpi
1	8	Seg5 vRNA to GAPDH	A59wt	0.158738503	1	8 hpi
2	12	Seg5 vRNA to GAPDH	A59wt	1.546156281	1	12 hpi
3	16	Seg5 vRNA to GAPDH	A59wt	2.559015131	1	16 hpi
4	4	Seg6 vRNA to GAPDH	A59wt	0.006218968	1	4 hpi
5	8	Seg6 vRNA to GAPDH	A59wt	0.261054378	1	8 hpi
6	12	Seg6 vRNA to GAPDH	A59wt	1.465625933	1	12 hpi
7	16	Seg6 vRNA to GAPDH	A59wt	1.85327302	1	16 hpi
8	4	Seg5 mRNA to GAPDH	A59wt	0.21222318	1	4 hpi
9	8	Seg5 mRNA to GAPDH	A59wt	3.052420627	1	8 hpi
10	12	Seg5 mRNA to GAPDH	A59wt	3.135376269	1	12 hpi
11	16	Seg5 mRNA to GAPDH	A59wt	1.542955855	1	16 hpi
12	4	Seg6 mRNA to GAPDH	A59wt	0.942699511	1	4 hpi
13	8	Seg6 mRNA to GAPDH	A59wt	12.05004742	1	8 hpi
14	12	Seg6 mRNA to GAPDH	A59wt	2.742277447	1	12 hpi
15	16	Seg6 mRNA to GAPDH	A59wt	9.055882416	1	16 hpi
16	4	Seg5 vRNA to GAPDH	A59wt	0.003868584	2	4 hpi
17	8	Seg5 vRNA to GAPDH	A59wt	0.152322527	2	8 hpi
18	12	Seg5 vRNA to GAPDH	A59wt	1.296626516	2	12 hpi
19	16	Seg5 vRNA to GAPDH	A59wt	2.641715696	2	16 hpi
20	4	Seg6 vRNA to GAPDH	A59wt	0.007119727	2	4 hpi
21	8	Seg6 vRNA to GAPDH	A59wt	0.32350739	2	8 hpi
22	12	Seg6 vRNA to GAPDH	A59wt	1.230776837	2	12 hpi
23	16	Seg6 vRNA to GAPDH	A59wt	1.809274963	2	16 hpi
24	4	Seg5 mRNA to GAPDH	A59wt	0.391816987	2	4 hpi
25	8	Seg5 mRNA to GAPDH	A59wt	2.736390887	2	8 hpi
26	12	Seg5 mRNA to GAPDH	A59wt	3.749687325	2	12 hpi
27	16	Seg5 mRNA to GAPDH	A59wt	2.234962944	2	16 hpi
28	4	Seg6 mRNA to GAPDH	A59wt	1.446759842	2	4 hpi
29	8	Seg6 mRNA to GAPDH	A59wt	8.012736301	2	8 hpi
30	12	Seg6 mRNA to GAPDH	A59wt	7.136642499	2	12 hpi
31	16	Seg6 mRNA to GAPDH	A59wt	8.538197394	2	16 hpi
32	4	Seg5 vRNA to GAPDH	A59wt	0.013186853	3	4 hpi
33	8	Seg5 vRNA to GAPDH	A59wt	0.149339443	3	8 hpi
34	12	Seg5 vRNA to GAPDH	A59wt	1.469808581	3	12 hpi
35	16	Seg5 vRNA to GAPDH	A59wt	2.233675882	3	16 hpi
36	4	Seg6 vRNA to GAPDH	A59wt	0.012848734	3	4 hpi
37	8	Seg6 vRNA to GAPDH	A59wt	0.31924328	3	8 hpi
38	12	Seg6 vRNA to GAPDH	A59wt	1.1898599	3	12 hpi
39	16	Seg6 vRNA to GAPDH	A59wt	0.670002	3	16 hpi
40	4	Seg5 mRNA to GAPDH	A59wt	0.341952738	3	4 hpi
41	8	Seg5 mRNA to GAPDH	A59wt	2.006043889	3	8 hpi
42	12	Seg5 mRNA to GAPDH	A59wt	2.786018363	3	12 hpi
43	16	Seg5 mRNA to GAPDH	A59wt	2.472200388	3	16 hpi
44	4	Seg6 mRNA to GAPDH	A59wt	0.63517344	3	4 hpi
45	8	Seg6 mRNA to GAPDH	A59wt	4.086231243	3	8 hpi
46	12	Seg6 mRNA to GAPDH	A59wt	3.446292131	3	12 hpi
47	16	Seg6 mRNA to GAPDH	A59wt	3.404561525	3	16 hpi
48	4	Seg5 vRNA to GAPDH	A549-Rab11wt	0.00537115	1	4 hpi
49	8	Seg5 vRNA to GAPDH	A549-Rab11wt	0.092812373	1	8 hpi
50	12	Seg5 vRNA to GAPDH	A549-Rab11wt	2.271411906	1	12 hpi
51	16	Seg5 vRNA to GAPDH	A549-Rab11wt	2.338251045	1	16 hpi
52	4	Seg6 vRNA to GAPDH	A549-Rab11wt	0.006099379	1	4 hpi
53	8	Seg6 vRNA to GAPDH	A549-Rab11wt	0.256175807	1	8 hpi
54	12	Seg6 vRNA to GAPDH	A549-Rab11wt	1.272632239	1	12 hpi
55	16	Seg6 vRNA to GAPDH	A549-Rab11wt	1.687392069	1	16 hpi
56	4	Seg5 mRNA to GAPDH	A549-Rab11wt	0.302301094	1	4 hpi
57	8	Seg5 mRNA to GAPDH	A549-Rab11wt	1.948544673	1	8 hpi
58	12	Seg5 mRNA to GAPDH	A549-Rab11wt	2.495042799	1	12 hpi
59	16	Seg5 mRNA to GAPDH	A549-Rab11wt	0.904607082	1	16 hpi
60	4	Seg6 mRNA to GAPDH	A549-Rab11wt	1.064606303	1	4 hpi
61	8	Seg6 mRNA to GAPDH	A549-Rab11wt	11.11437401	1	8 hpi
62	12	Seg6 mRNA to GAPDH	A549-Rab11wt	8.204124788	1	12 hpi
63	16	Seg6 mRNA to GAPDH	A549-Rab11wt	5.766283924	1	16 hpi
64	4	Seg5 vRNA to GAPDH	A549-Rab11wt	0.004743098	2	4 hpi
65	8	Seg5 vRNA to GAPDH	A549-Rab11wt	0.066391514	2	8 hpi
66	12	Seg5 vRNA to GAPDH	A549-Rab11wt	0.696486302	2	12 hpi
67	16	Seg5 vRNA to GAPDH	A549-Rab11wt	1.660665393	2	16 hpi
68	4	Seg6 vRNA to GAPDH	A549-Rab11wt	0.006888751	2	4 hpi
69	8	Seg6 vRNA to GAPDH	A549-Rab11wt	0.266772286	2	8 hpi
70	12	Seg6 vRNA to GAPDH	A549-Rab11wt	0.725016914	2	12 hpi
71	16	Seg6 vRNA to GAPDH	A549-Rab11wt	1.075438684	2	16 hpi
72	4	Seg5 mRNA to GAPDH	A549-Rab11wt	0.298070359	2	4 hpi
73	8	Seg5 mRNA to GAPDH	A549-Rab11wt	1.954890333	2	8 hpi
74	12	Seg5 mRNA to GAPDH	A549-Rab11wt	1.780625181	2	12 hpi
75	16	Seg5 mRNA to GAPDH	A549-Rab11wt	1.578410453	2	16 hpi
76	4	Seg6 mRNA to GAPDH	A549-Rab11wt	1.001711842	2	4 hpi
77	8	Seg6 mRNA to GAPDH	A549-Rab11wt	7.843912962	2	8 hpi
78	12	Seg6 mRNA to GAPDH	A549-Rab11wt	3.253260937	2	12 hpi
79	16	Seg6 mRNA to GAPDH	A549-Rab11wt	4.858074047	2	16 hpi
80	4	Seg5 vRNA to GAPDH	A549-Rab11wt	0.003713858	3	4 hpi
81	8	Seg5 vRNA to GAPDH	A549-Rab11wt	0.234121408	3	8 hpi
82	12	Seg5 vRNA to GAPDH	A549-Rab11wt	0.470713727	3	12 hpi
83	16	Seg5 vRNA to GAPDH	A549-Rab11wt	4.039931426	3	16 hpi
84	4	Seg6 vRNA to GAPDH	A549-Rab11wt	0.007673578	3	4 hpi
85	8	Seg6 vRNA to GAPDH	A549-Rab11wt	0.3255189	3	8 hpi
86	12	Seg6 vRNA to GAPDH	A549-Rab11wt	0.7091248	3	12 hpi
87	16	Seg6 vRNA to GAPDH	A549-Rab11wt	1.1991515	3	16 hpi
88	4	Seg5 mRNA to GAPDH	A549-Rab11wt	0.141304724	3	4 hpi
89	8	Seg5 mRNA to GAPDH	A549-Rab11wt	3.529649841	3	8 hpi
90	12	Seg5 mRNA to GAPDH	A549-Rab11wt	2.135109763	3	12 hpi
91	16	Seg5 mRNA to GAPDH	A549-Rab11wt	2.967279419	3	16 hpi
92	4	Seg6 mRNA to GAPDH	A549-Rab11wt	0.584395136	3	4 hpi
93	8	Seg6 mRNA to GAPDH	A549-Rab11wt	7.124639305	3	8 hpi
94	12	Seg6 mRNA to GAPDH	A549-Rab11wt	3.472400387	3	12 hpi
95	16	Seg6 mRNA to GAPDH	A549-Rab11wt	5.652505242	3	16 hpi
96	4	Seg5 vRNA to GAPDH	A549-Rab11dn	0.006851928	1	4 hpi
97	8	Seg5 vRNA to GAPDH	A549-Rab11dn	0.13515579	1	8 hpi
98	12	Seg5 vRNA to GAPDH	A549-Rab11dn	1.513897312	1	12 hpi
99	16	Seg5 vRNA to GAPDH	A549-Rab11dn	2.350057632	1	16 hpi
100	4	Seg6 vRNA to GAPDH	A549-Rab11dn	0.007587331	1	4 hpi
101	8	Seg6 vRNA to GAPDH	A549-Rab11dn	0.278216416	1	8 hpi
102	12	Seg6 vRNA to GAPDH	A549-Rab11dn	0.831386612	1	12 hpi
103	16	Seg6 vRNA to GAPDH	A549-Rab11dn	1.924264787	1	16 hpi
104	4	Seg5 mRNA to GAPDH	A549-Rab11dn	0.258784645	1	4 hpi
105	8	Seg5 mRNA to GAPDH	A549-Rab11dn	3.727866461	1	8 hpi
106	12	Seg5 mRNA to GAPDH	A549-Rab11dn	1.678128507	1	12 hpi
107	16	Seg5 mRNA to GAPDH	A549-Rab11dn	0.885494777	1	16 hpi
108	4	Seg6 mRNA to GAPDH	A549-Rab11dn	0.923698982	1	4 hpi
109	8	Seg6 mRNA to GAPDH	A549-Rab11dn	8.756649035	1	8 hpi
110	12	Seg6 mRNA to GAPDH	A549-Rab11dn	5.964812056	1	12 hpi
111	16	Seg6 mRNA to GAPDH	A549-Rab11dn	3.563390621	1	16 hpi
112	4	Seg5 vRNA to GAPDH	A549-Rab11dn	0.004968527	2	4 hpi
113	8	Seg5 vRNA to GAPDH	A549-Rab11dn	0.104576949	2	8 hpi
114	12	Seg5 vRNA to GAPDH	A549-Rab11dn	0.122272379	2	12 hpi
115	16	Seg5 vRNA to GAPDH	A549-Rab11dn	2.347375225	2	16 hpi
116	4	Seg6 vRNA to GAPDH	A549-Rab11dn	0.006848898	2	4 hpi
117	8	Seg6 vRNA to GAPDH	A549-Rab11dn	0.336085822	2	8 hpi
118	12	Seg6 vRNA to GAPDH	A549-Rab11dn	0.508827337	2	12 hpi
119	16	Seg6 vRNA to GAPDH	A549-Rab11dn	1.850113755	2	16 hpi
120	4	Seg5 mRNA to GAPDH	A549-Rab11dn	0.258209159	2	4 hpi
121	8	Seg5 mRNA to GAPDH	A549-Rab11dn	1.78200657	2	8 hpi
122	12	Seg5 mRNA to GAPDH	A549-Rab11dn	1.109208742	2	12 hpi
123	16	Seg5 mRNA to GAPDH	A549-Rab11dn	1.222957328	2	16 hpi
124	4	Seg6 mRNA to GAPDH	A549-Rab11dn	0.790628535	2	4 hpi
125	8	Seg6 mRNA to GAPDH	A549-Rab11dn	8.090542896	2	8 hpi
126	12	Seg6 mRNA to GAPDH	A549-Rab11dn	4.443316189	2	12 hpi
127	16	Seg6 mRNA to GAPDH	A549-Rab11dn	6.294077543	2	16 hpi
128	4	Seg5 vRNA to GAPDH	A549-Rab11dn	0.010404626	3	4 hpi
129	8	Seg5 vRNA to GAPDH	A549-Rab11dn	0.168648623	3	8 hpi
130	12	Seg5 vRNA to GAPDH	A549-Rab11dn	2.073514212	3	12 hpi
131	16	Seg5 vRNA to GAPDH	A549-Rab11dn	1.931021865	3	16 hpi
132	4	Seg6 vRNA to GAPDH	A549-Rab11dn	0.016793627	3	4 hpi
133	8	Seg6 vRNA to GAPDH	A549-Rab11dn	0.32857424	3	8 hpi
134	12	Seg6 vRNA to GAPDH	A549-Rab11dn	1.4360045	3	12 hpi
135	16	Seg6 vRNA to GAPDH	A549-Rab11dn	0.7550407	3	16 hpi
136	4	Seg5 mRNA to GAPDH	A549-Rab11dn	0.2706255	3	4 hpi
137	8	Seg5 mRNA to GAPDH	A549-Rab11dn	2.854153286	3	8 hpi
138	12	Seg5 mRNA to GAPDH	A549-Rab11dn	3.289022828	3	12 hpi
139	16	Seg5 mRNA to GAPDH	A549-Rab11dn	1.383969774	3	16 hpi
140	4	Seg6 mRNA to GAPDH	A549-Rab11dn	0.899642431	3	4 hpi
141	8	Seg6 mRNA to GAPDH	A549-Rab11dn	6.897696386	3	8 hpi
142	12	Seg6 mRNA to GAPDH	A549-Rab11dn	4.339356405	3	12 hpi
143	16	Seg6 mRNA to GAPDH	A549-Rab11dn	3.275126456	3	16 hpi
