# Supplementary material for: Visualizing influenza A virus assembly by in situ cryo-electron tomography
Source: Nat Commun. 2025 Oct 23;16:9394. doi: 10.1038/s41467-025-65117-z (PMC12550032; doi:10.1038/s41467-025-65117-z)
Supplement: Supplementary file 13 — Source Data [file 41467_2025_65117_MOESM13_ESM.zip › sfig_06_j_colocalization.csv]

mounting_date	cell_line	condition	replicate	variable	coloc_value
250713	A549-Rab11wt	PR8-16hpi	1	r_value_bgsub_cyto_c0_c1	0.4931042534100113
250713	A549-Rab11wt	PR8-16hpi	1	r_value_bgsub_cyto_c0_c2	0.27251429530422544
250713	A549-Rab11wt	PR8-16hpi	1	r_value_bgsub_cyto_c1_c2	0.6522893914415044
250713	A549-Rab11wt	PR8-16hpi	2	r_value_bgsub_cyto_c0_c1	0.5614677737916043
250713	A549-Rab11wt	PR8-16hpi	2	r_value_bgsub_cyto_c0_c2	0.2733561693805399
250713	A549-Rab11wt	PR8-16hpi	2	r_value_bgsub_cyto_c1_c2	0.5937722463900004
250713	A549-Rab11wt	PR8-16hpi	3	r_value_bgsub_cyto_c0_c1	0.47473084341279514
250713	A549-Rab11wt	PR8-16hpi	3	r_value_bgsub_cyto_c0_c2	0.3841763658817089
250713	A549-Rab11wt	PR8-16hpi	3	r_value_bgsub_cyto_c1_c2	0.7529015820567261
250713	A549-Rab11wt	PR8-16hpi	4	r_value_bgsub_cyto_c0_c1	0.189042762063896
250713	A549-Rab11wt	PR8-16hpi	4	r_value_bgsub_cyto_c0_c2	0.22931498667196384
250713	A549-Rab11wt	PR8-16hpi	4	r_value_bgsub_cyto_c1_c2	0.3333251966554651
250713	A549-Rab11wt	PR8-16hpi	5	r_value_bgsub_cyto_c0_c1	0.7193942436930284
250713	A549-Rab11wt	PR8-16hpi	5	r_value_bgsub_cyto_c0_c2	0.6127980170913097
250713	A549-Rab11wt	PR8-16hpi	5	r_value_bgsub_cyto_c1_c2	0.8206858869464307
250713	A549-Rab11wt	PR8-16hpi	6	r_value_bgsub_cyto_c0_c1	0.5152217313757195
250713	A549-Rab11wt	PR8-16hpi	6	r_value_bgsub_cyto_c0_c2	0.31039656511072206
250713	A549-Rab11wt	PR8-16hpi	6	r_value_bgsub_cyto_c1_c2	0.6294845262377742
250713	A549-Rab11wt	PR8-16hpi	7	r_value_bgsub_cyto_c0_c1	0.4720685537351466
250713	A549-Rab11wt	PR8-16hpi	7	r_value_bgsub_cyto_c0_c2	0.45356746573310114
250713	A549-Rab11wt	PR8-16hpi	7	r_value_bgsub_cyto_c1_c2	0.7408943671962559
250713	A549-Rab11wt	PR8-16hpi	8	r_value_bgsub_cyto_c0_c1	0.32177232990099375
250713	A549-Rab11wt	PR8-16hpi	8	r_value_bgsub_cyto_c0_c2	0.2582135877077964
250713	A549-Rab11wt	PR8-16hpi	8	r_value_bgsub_cyto_c1_c2	0.7259238100858189
250713	A549-Rab11wt	PR8-16hpi	9	r_value_bgsub_cyto_c0_c1	0.449740634496137
250713	A549-Rab11wt	PR8-16hpi	9	r_value_bgsub_cyto_c0_c2	0.2992018737756929
250713	A549-Rab11wt	PR8-16hpi	9	r_value_bgsub_cyto_c1_c2	0.6641662640045137
250713	A549-Rab11wt	PR8-16hpi	10	r_value_bgsub_cyto_c0_c1	0.6378908109587883
250713	A549-Rab11wt	PR8-16hpi	10	r_value_bgsub_cyto_c0_c2	0.18683820854347655
250713	A549-Rab11wt	PR8-16hpi	10	r_value_bgsub_cyto_c1_c2	0.49153240234778844
250713	A549-Rab11wt	mock	1	r_value_bgsub_cyto_c0_c1	-0.0002046637074714311
250713	A549-Rab11wt	mock	1	r_value_bgsub_cyto_c0_c2	-0.0006743932106204331
250713	A549-Rab11wt	mock	1	r_value_bgsub_cyto_c1_c2	0.008998721418395278
250713	A549-Rab11wt	mock	2	r_value_bgsub_cyto_c0_c1	-0.00026161727726638586
250713	A549-Rab11wt	mock	2	r_value_bgsub_cyto_c0_c2	0.004159270836646872
250713	A549-Rab11wt	mock	2	r_value_bgsub_cyto_c1_c2	0.017866093951977975
250713	A549-Rab11wt	mock	3	r_value_bgsub_cyto_c0_c1	-0.0001502871358020506
250713	A549-Rab11wt	mock	3	r_value_bgsub_cyto_c0_c2	-0.0003388746766632115
250713	A549-Rab11wt	mock	3	r_value_bgsub_cyto_c1_c2	0.013935869408691147
250713	A549-Rab11wt	mock	4	r_value_bgsub_cyto_c0_c1	-5.5837623526747406e-05
250713	A549-Rab11wt	mock	4	r_value_bgsub_cyto_c0_c2	0.00023522862554957837
250713	A549-Rab11wt	mock	4	r_value_bgsub_cyto_c1_c2	0.003815348183261314
250713	A549-Rab11wt	mock	5	r_value_bgsub_cyto_c0_c1	-6.074511883821217e-05
250713	A549-Rab11wt	mock	5	r_value_bgsub_cyto_c0_c2	-0.0002710179135665876
250713	A549-Rab11wt	mock	5	r_value_bgsub_cyto_c1_c2	0.006443442378110847
