# Supplementary material for: Visualizing influenza A virus assembly by in situ cryo-electron tomography
Source: Nat Commun. 2025 Oct 23;16:9394. doi: 10.1038/s41467-025-65117-z (PMC12550032; doi:10.1038/s41467-025-65117-z)
Supplement: Supplementary file 13 — Source Data [file 41467_2025_65117_MOESM13_ESM.zip › western_blots_uncropped/sfig_05_c_PB2_HA_NA_NP_NS1_M1_M2_WB_timeseries/R1R2_A549lines/4h_8h/Chlanda_exp1_4hpi_8hpi_M1/0001718_01_scanner.log]

Jun 25 10:47:18 licor_Odyssey_ODY-2729 scand: INFO **** BEGIN-SCAN: GROUP='inesferreira', SCAN='0001718_01' **** 
Jun 25 10:47:18 licor_Odyssey_ODY-2729 scand: INFO Serial Number: ODY-2729 
Jun 25 10:47:18 licor_Odyssey_ODY-2729 scand: INFO Microscope Serial Number: 1008-10285 
Jun 25 10:47:18 licor_Odyssey_ODY-2729 scand: INFO Software Version: 2.1.15 
Jun 25 10:47:18 licor_Odyssey_ODY-2729 scand: INFO New doc is: <new><in><scangroup>inesferreira</scangroup><scan>0001718_01</scan><channel>800</channel><focus>0.5</focus><resolution>169</resolution><quality>low</quality><intensity700>4</intensity700><intensity800>4</intensity800><size><x0>0</x0><y0>0</y0><x1>8</x1><y1>4</y1></size><comment/></in></new> 
Jun 25 10:47:18 licor_Odyssey_ODY-2729 scand: INFO res='1', speed='3' 
Jun 25 10:47:18 licor_Odyssey_ODY-2729 scand: INFO ScandScanner: bandwidth=1200Hz 
Jun 25 10:47:18 licor_Odyssey_ODY-2729 scand: INFO ScandScanner: filter_filename=/usr/local/licor/dsp1200Hz_rev2.hex 
Jun 25 10:47:18 licor_Odyssey_ODY-2729 scand: INFO DSPDriver::SetMargin: left=0, right=640 
Jun 25 10:47:18 licor_Odyssey_ODY-2729 scand: INFO XYZScanStrategy::Init: initialize analog driver 
Jun 25 10:47:18 licor_Odyssey_ODY-2729 scand: INFO XYZScanStrategy::Init: initialize DSP driver ... left=0, right=3776 
Jun 25 10:47:18 licor_Odyssey_ODY-2729 scand: INFO DSPDriver::SetMargin: left=0, right=3776 
Jun 25 10:47:18 licor_Odyssey_ODY-2729 scand: INFO XYZScanStrategy::Init:  left=-387 right=4167 top=0 bottom=1890 
Jun 25 10:47:18 licor_Odyssey_ODY-2729 scand: INFO XYZScanStrategy::Init : gain700=1 volts700=163.223 gain800=1 volts800=165.273 
Jun 25 10:47:18 licor_Odyssey_ODY-2729 scand: INFO ScandScanner::do_scan: 800 channel only 
Jun 25 10:47:18 licor_Odyssey_ODY-2729 paneld: INFO testState: transition from 'init' to 'pause' 
Jun 25 10:47:18 licor_Odyssey_ODY-2729 python:  INFO ageOffDataFiles:  Space Requested:  10485760L  Space Available:  56224305152L
Jun 25 10:47:20 licor_Odyssey_ODY-2729 paneld: INFO testState: transition from 'pause' to 'scan' 
Jun 25 10:47:20 licor_Odyssey_ODY-2729 scand: INFO Lid opened; Scan paused. 
Jun 25 10:47:20 licor_Odyssey_ODY-2729 paneld: INFO testState: transition from 'scan' to 'pause' 
Jun 25 10:47:41 licor_Odyssey_ODY-2729 paneld: INFO testState: transition from 'pause' to 'scan' 
Jun 25 10:49:12 licor_Odyssey_ODY-2729 scand: INFO cmd='/usr/local/bin/plot-laser-log-file' 
Jun 25 10:49:14 licor_Odyssey_ODY-2729 scand: INFO plot-laser-log-file: sn='1008-10285' 
Jun 25 10:49:14 licor_Odyssey_ODY-2729 scand: INFO plot-laser-log-file: laser data file='/home/laserlog/laser' 
Jun 25 10:49:14 licor_Odyssey_ODY-2729 scand: INFO plot-laser-log-file: laser graphic file='/home/laserlog/laser.png' 
Jun 25 10:49:14 licor_Odyssey_ODY-2729 scand: INFO plot-laser-log-file: max current: 700=57.4, 800=33.4 
Jun 25 10:49:14 licor_Odyssey_ODY-2729 scand: INFO plot-laser-log-file: MAX: X=3417654, YMin=0, YMax=64 
Jun 25 10:49:14 licor_Odyssey_ODY-2729 scand: INFO plot-laser-log-file::plot: hours=949.3 
Jun 25 10:49:14 licor_Odyssey_ODY-2729 scand: INFO plot-laser-log-file::plot: X as hours=950 
Jun 25 10:49:14 licor_Odyssey_ODY-2729 scand: INFO plot-laser-log-file::plot: exponent=2.97772360528885 
Jun 25 10:49:14 licor_Odyssey_ODY-2729 scand: INFO plot-laser-log-file::plot: ceil exponent=3 
Jun 25 10:49:14 licor_Odyssey_ODY-2729 scand: INFO plot-laser-log-file::plot: NX=3, XX=1000 
Jun 25 10:49:14 licor_Odyssey_ODY-2729 scand: INFO plot-laser-log-file::plot: left=59, top=366, right=1061, bottom=64 
Jun 25 10:49:14 licor_Odyssey_ODY-2729 scand: INFO  
Jun 25 10:49:14 licor_Odyssey_ODY-2729 scand: INFO Laser graphic generation required 2 seconds 
Jun 25 10:49:14 licor_Odyssey_ODY-2729 scand: INFO **** END-SCAN: GROUP='inesferreira', SCAN='0001718_01' **** 
